# Supplementary material for: Non-O1/O139 environmental Vibrio cholerae from Northern Cameroon reveals potential intra-/inter-continental transmissions
Source: PLoS Negl Trop Dis. 2025 Apr 3;19(4):e0012890. doi: 10.1371/journal.pntd.0012890 (PMC12037076; doi:10.1371/journal.pntd.0012890)
Supplement: S1 Table — ANI was compared with the closest species, either V. cholerae (GCF_008369605.1) or V. paracholerae (GCF_003311965.1) reference genome. Other genomic statistics are included: genome length, the number of contigs, N50, length of the longest and shortest contigs, GC content, average sequencing coverage, total number of coding sequences (CDS), rRNA, and tRNA genes. (XLSX) [file pntd.0012890.s006.xlsx]

## Sheet: Sheet1
Isolate	Location	Source	Collection date	Species	Longitute	Latitude	BioProject accession no.	BioSample accession no.	Genome accession no.	ANI value	Genome Length	N50 value	No. of contigs	Longest contig	Shortest contig	GC content	Average coverage	CDS	rRNA	tRNA
Cam1	Maroua	Seasonal stream	26/03/2018	Vibrio cholerae	E14°18.986'	N10°35.856'	PRJNA1108781	SAMN41254056	JBFECT000000000	98.0245	3942891	76045	144	300605	207	47.6893	20.0967	3406	10	91
Cam2	Maroua	Well	26/03/2018	Vibrio cholerae	E14°19.482'	N10°35.095'	PRJNA1108781	SAMN41254057	JBFECS000000000	98.0417	3797618	13356	468	106602	201	48.1005	8.71641	3258	5	83
Cam3	Maroua	Well	26/03/2018	Vibrio cholerae	E014°19.455'	N10°35.088'	PRJNA1108781	SAMN41254058	JBFECR000000000	98.106	3825584	21134	379	77624	223	48.0083	7.97557	3290	7	88
Cam4	Maroua	Seasonal stream	26/03/2018	Vibrio cholerae	E14°18.986'	N10°35.856'	PRJNA1108781	SAMN41254059	JBFQDN000000000	98.0187	3879220	43533	214	184962	221	47.8793	16.2881	3347	6	89
Cam5	Bibemi	Seasonal stream	26/03/2018	Vibrio cholerae	E013°52.631'	N09°18.273'	PRJNA1108781	SAMN41254060	JBFECQ000000000	98.2508	3938799	26852	352	242625	207	47.8412	13.9198	3488	6	79
Cam6	Maroua	Well	2018-02-04	Vibrio cholerae	E14°19.482'	N10°35.095'	PRJNA1108781	SAMN41254061	JBFECP000000000	97.9822	3788234	22105	336	112232	250	48.0028	10.0324	3260	7	75
Cam7	Maroua	Seasonal stream	26/05/2018	Vibrio cholerae	E14°19.548	N10°35.019'	PRJNA1108781	SAMN41254062	JBFECO000000000	98.1844	3979635	39757	238	152547	205	47.7581	21.945	3528	7	81
Cam8	Maroua	Seasonal stream	26/05/2018	Vibrio cholerae	E14°19.548	N10°35.019'	PRJNA1108781	SAMN41254063	JBFECN000000000	98.0194	3960291	55733	224	228075	205	47.662	18.3527	3433	9	93
Cam10	Maroua	Seasonal stream	26/05/2018	Vibrio paracholerae	E14°19.548	N10°35.019'	PRJNA1108781	SAMN41254064	JBFECM000000000	98.2844	3757529	81825	131	276421	210	47.4869	17.6354	3289	9	92
Cam11	Maroua	Seasonal stream	26/05/2018	Vibrio cholerae	E14°18.932'	N10°35°826'	PRJNA1108781	SAMN41254065	JBFECL000000000	97.9915	3897982	30962	303	109857	205	47.8359	13.2863	3365	8	90
Cam12	Maroua	Seasonal stream	26/05/2018	Vibrio cholerae	E14°18.986'	N10°35.856'	PRJNA1108781	SAMN41254066	JBFECK000000000	97.9837	3950594	55412	217	283659	205	47.6959	22.8837	3425	7	90
Cam13	Bibemi	Seasonal stream	26/05/2018	Vibrio cholerae	E013°52.072'	N09°18.356'	PRJNA1108781	SAMN41254067	JBFCTX000000000	98.2096	4046887	63461	190	248089	205	47.5585	13.3636	3594	9	93
Cam14	Bibemi	Seasonal stream	2018	Vibrio cholerae	E013°52.072'	N09°18.356'	PRJNA1108781	SAMN41254068	JBFECJ000000000	98.2266	3993010	39127	249	164723	208	47.7273	13.6133	3537	7	80
Cam15	Maroua	Well	2018-02-04	Vibrio cholerae	E014°19.482'	N10°35°095'	PRJNA1108781	SAMN41254069	JBFCTW000000000	97.9233	3903148	50263	194	211212	221	47.8122	17.0769	3372	9	86
Cam16	Maroua	Seasonal stream	2018-02-04	Vibrio cholerae	E14°18.986'	N10°35.856'	PRJNA1108781	SAMN41254070	JBFECI000000000	97.9826	3936399	74080	146	242145	217	47.7134	19.2828	3407	10	92
Cam17	Maroua	Seasonal stream	2018-02-04	Vibrio cholerae	E14°18.986'	N10°35.856'	PRJNA1108781	SAMN41254071	JBFCTV000000000	98.0581	3868378	25852	305	184811	221	47.9192	7.68207	3339	7	84
Cam19	Bibemi	Seasonal stream	2018-02-04	Vibrio cholerae	E013°52.631'	N09°18.273'	PRJNA1108781	SAMN41254072	JBFECH000000000	98.2602	3903534	18431	442	104703	203	47.9671	12.8263	3432	8	76
Cam21	Bibemi	Seasonal stream	2018-02-04	Vibrio cholerae	E013°52.631'	N09°18.273'	PRJNA1108781	SAMN41254073	JBFECG000000000	98.2437	3998755	43229	200	155788	205	47.686	22.7005	3538	7	82
Cam22	Bibemi	Seasonal stream	2018-02-04	Vibrio cholerae	E013°52.072'	N09°18.356'	PRJNA1108781	SAMN41254074	JBFECF000000000	98.1907	4031832	83363	160	280289	205	47.5659	24.4512	3587	8	90
Cam23	Maroua	Well	16/12/2021	Vibrio cholerae	E014°19.455'	N10°35.088'	PRJNA1108781	SAMN41254075	JBFCTU000000000	98.0528	4088263	340306	75	960243	204	47.4122	36.1024	3636	9	87
