# Supplementary material for: Non-O1/O139 environmental Vibrio cholerae from Northern Cameroon reveals potential intra-/inter-continental transmissions
Source: PLoS Negl Trop Dis. 2025 Apr 3;19(4):e0012890. doi: 10.1371/journal.pntd.0012890 (PMC12037076; doi:10.1371/journal.pntd.0012890)
Supplement: S2 Table — (XLSX) [file pntd.0012890.s007.xlsx]

## Sheet: Sheet1
Isolate	Genotype	Predicted Phenotype	Sequence Type	Locus 1	Locus 2	Locus 3	Locus 4	Locus 5	Locus 6	Locus 7
Cam1	blaCARB-7, qnrVC4	ampicillin, ciprofloxacin I/R	novel	adk(62)	gyrB(114)	mdh(7)	metE(199)	pntA(15)	purM(1)	pyrC(9)
Cam2	None	Sensitive	339	adk(1)	gyrB(62)	mdh(7)	metE(65)	pntA(49)	purM(1)	pyrC(103)
Cam3	blaCARB-7	ampicillin	novel	adk(62)	gyrB(114)	mdh(7)	metE(199)	pntA(15)	purM(1)	pyrC(9)
Cam4	blaCARB-7	ampicillin	novel	adk(62)	gyrB(114)	mdh(7)	metE(199)	pntA(15)	purM(1)	pyrC(9)
Cam5	catB9	chloramphenicol	538	adk(14)	gyrB(98)	mdh(46)	metE(7)	pntA(57)	purM(60)	pyrC(75)
Cam6	blaCARB-7	ampicillin	339	adk(1)	gyrB(62)	mdh(7)	metE(65)	pntA(49)	purM(1)	pyrC(103)
Cam7	catB9	chloramphenicol	538	adk(14)	gyrB(98)	mdh(46)	metE(7)	pntA(57)	purM(60)	pyrC(75)
Cam8	blaCARB-7	ampicillin	novel	adk(53)	gyrB(55)	mdh(54)	metE(9)	pntA(49)	purM(44)	pyrC(65)
Cam10	None	Sensitive	936	adk(41)	gyrB(150)	mdh(157)	metE(78)	pntA(112)	purM(1)	pyrC(251)
Cam11	blaCARB-7	ampicillin	novel	adk(53)	gyrB(55)	mdh(54)	metE(9)	pntA(49)	purM(44)	pyrC(65)
Cam12	blaCARB-7	ampicillin	novel	adk(53)	gyrB(55)	mdh(54)	metE(9)	pntA(49)	purM(44)	pyrC(65)
Cam13	catB9	chloramphenicol	538	adk(14)	gyrB(98)	mdh(46)	metE(7)	pntA(57)	purM(60)	pyrC(75)
Cam14	catB9	chloramphenicol	538	adk(14)	gyrB(98)	mdh(46)	metE(7)	pntA(57)	purM(60)	pyrC(75)
Cam15	blaCARB-7	ampicillin	339	adk(1)	gyrB(62)	mdh(7)	metE(65)	pntA(49)	purM(1)	pyrC(103)
Cam16	blaCARB-7, qnrVC4	ampicillin, ciprofloxacin I/R	novel	adk(62)	gyrB(114)	mdh(7)	metE(199)	pntA(15)	purM(1)	pyrC(9)
Cam17	blaCARB-7, qnrVC4	ampicillin, ciprofloxacin I/R	novel	adk(62)	gyrB(114)	mdh(7)	metE(199)	pntA(15)	purM(1)	pyrC(9)
Cam19	catB9	chloramphenicol	538	adk(14)	gyrB(98)	mdh(46)	metE(7)	pntA(57)	purM(60)	pyrC(75)
Cam21	catB9	chloramphenicol	538	adk(14)	gyrB(98)	mdh(46)	metE(7)	pntA(57)	purM(60)	pyrC(75)
Cam22	catB9	chloramphenicol	538	adk(14)	gyrB(98)	mdh(46)	metE(7)	pntA(57)	purM(60)	pyrC(75)
Cam23	None	Sensitive	338	adk(14)	gyrB(36)	mdh(6)	metE(193)	pntA(11)	purM(1)	pyrC(141)
