# Supplementary material for: Non-O1/O139 environmental Vibrio cholerae from Northern Cameroon reveals potential intra-/inter-continental transmissions
Source: PLoS Negl Trop Dis. 2025 Apr 3;19(4):e0012890. doi: 10.1371/journal.pntd.0012890 (PMC12037076; doi:10.1371/journal.pntd.0012890)
Supplement: S3 Table — (XLSX) [file pntd.0012890.s008.xlsx]

## Sheet: Cameroon_strains
qseqid	sseqid	pident	length	qstart	qend	sstart	send	evalue	score	strain	bsr
VC_0175	N16961_NC_002505.1	99.812	532	1	532	176941	175346	0	2821	N16961	1
VC_0175	assm_Cam15_S15_contig00086	30.137	73	363	431	10714	10505	0.033	88	Cam15	0.0311946
VC_0175	assm_Cam2_S2_contig00189	30.137	73	363	431	2597	2388	0.031	88	Cam2	0.0311946
VC_0175	assm_Cam6_S6_contig00177	30.137	73	363	431	2614	2405	0.031	88	Cam6	0.0311946
VC_0175	assm_Cam1_S1_contig00013	29.545	88	375	460	37308	37057	0.096	84	Cam1	0.0297767
VC_0175	assm_Cam10_S10_contig00010	29.545	88	375	460	16632	16381	0.096	84	Cam10	0.0297767
VC_0175	assm_Cam11_S11_contig00009	29.545	88	375	460	37596	37345	0.096	84	Cam11	0.0297767
VC_0175	assm_Cam12_S12_contig00005	29.545	88	375	460	74174	74425	0.096	84	Cam12	0.0297767
VC_0175	assm_Cam13_S13_contig00019	29.545	88	375	460	29613	29864	0.096	84	Cam13	0.0297767
VC_0175	assm_Cam14_S14_contig00023	29.545	88	375	460	45414	45163	0.096	84	Cam14	0.0297767
VC_0175	assm_Cam16_S16_contig00004	29.545	88	375	460	143290	143541	0.096	84	Cam16	0.0297767
VC_0175	assm_Cam17_S17_contig00006	29.545	88	375	460	14598	14347	0.096	84	Cam17	0.0297767
VC_0175	assm_Cam19_S19_contig00374	29.545	88	375	460	689	438	0.066	84	Cam19	0.0297767
VC_0175	assm_Cam21_S21_contig00060	29.545	88	375	460	18804	18553	0.095	84	Cam21	0.0297767
VC_0175	assm_Cam22_S22_contig00006	29.545	88	375	460	102785	103036	0.096	84	Cam22	0.0297767
VC_0175	assm_Cam23_contig00003	29.545	88	375	460	161395	161144	0.096	84	Cam23	0.0297767
VC_0175	assm_Cam3_S3_contig00165	29.545	88	375	460	5734	5985	0.091	84	Cam3	0.0297767
VC_0175	assm_Cam4_S4_contig00054	29.545	88	375	460	5715	5966	0.095	84	Cam4	0.0297767
VC_0175	assm_Cam7_S7_contig00012	29.545	88	375	460	31543	31794	0.096	84	Cam7	0.0297767
VC_0175	assm_Cam8_S8_contig00007	29.545	88	375	460	42008	42259	0.096	84	Cam8	0.0297767
VC_0175	assm_Cam5_S5_contig00045	38	50	400	449	10576	10427	0.12	83	Cam5	0.0294222
VC_0176	N16961_NC_002505.1	99.02	102	1	102	177758	177453	1.77e-63	529	N16961	1
VC_0176	assm_Cam1_S1_contig00009	55.102	98	1	98	69407	69114	1.5e-32	299	Cam1	0.565217
VC_0176	assm_Cam16_S16_contig00010	55.102	98	1	98	24593	24886	1.5e-32	299	Cam16	0.565217
VC_0176	assm_Cam3_S3_contig00039	55.102	98	1	98	24547	24840	1.5e-32	299	Cam3	0.565217
VC_0176	assm_Cam4_S4_contig00006	55.102	98	1	98	69396	69103	1.5e-32	299	Cam4	0.565217
VC_0176	assm_Cam23_contig00001	34.783	69	8	73	572274	572465	0.26	68	Cam23	0.128544
VC_0177	N16961_NC_002505.1	100	187	1	187	177861	178421	1.33e-121	972	N16961	1
VC_0177	assm_Cam23_contig00042	50	26	50	75	661	584	2.4	65	Cam23	0.0668724
VC_0177	assm_Cam13_S13_contig00053	50	26	50	75	5654	5731	4.9	64	Cam13	0.0658436
VC_0177	assm_Cam14_S14_contig00118	50	26	50	75	7522	7445	4.8	64	Cam14	0.0658436
VC_0177	assm_Cam19_S19_contig00315	50	26	50	75	1072	995	4.4	64	Cam19	0.0658436
VC_0177	assm_Cam21_S21_contig00093	50	26	50	75	930	1007	4.8	64	Cam21	0.0658436
VC_0177	assm_Cam22_S22_contig00016	50	26	50	75	859	936	4.9	64	Cam22	0.0658436
VC_0177	assm_Cam5_S5_contig00251	50	26	50	75	1072	995	4.3	64	Cam5	0.0658436
VC_0177	assm_Cam7_S7_contig00092	50	26	50	75	12765	12688	4.8	64	Cam7	0.0658436
VC_0178	N16961_NC_002505.1	100	355	1	355	179338	180402	0	1879	N16961	1
VC_0178	assm_Cam13_S13_contig00047	25.306	245	6	240	24757	24113	1.22e-11	163	Cam13	0.0867483
VC_0178	assm_Cam14_S14_contig00082	25.306	245	6	240	16261	15617	1.2e-11	163	Cam14	0.0867483
VC_0178	assm_Cam19_S19_contig00154	25.306	245	6	240	275	919	1.15e-11	163	Cam19	0.0867483
VC_0178	assm_Cam21_S21_contig00007	25.306	245	6	240	35827	35183	1.24e-11	163	Cam21	0.0867483
VC_0178	assm_Cam22_S22_contig00041	25.306	245	6	240	24757	24113	1.22e-11	163	Cam22	0.0867483
VC_0178	assm_Cam5_S5_contig00076	25.306	245	6	240	689	1333	1.2e-11	163	Cam5	0.0867483
VC_0178	assm_Cam7_S7_contig00057	25.306	245	6	240	23820	23176	1.22e-11	163	Cam7	0.0867483
VC_0179	N16961_NC_002505.1	99.771	436	1	436	180419	181726	0	2329	N16961	1
VC_0180	N16961_NC_002505.1	99.829	584	1	584	181732	183483	0	3143	N16961	1
VC_0180	assm_Cam14_S14_contig00005	34.043	47	462	508	235	95	4.8	70	Cam14	0.0222717
VC_0180	assm_Cam13_S13_contig00081	34.043	47	462	508	4898	4758	9.1	67	Cam13	0.0213172
VC_0180	assm_Cam19_S19_contig00098	34.043	47	462	508	7161	7301	9.2	67	Cam19	0.0213172
VC_0180	assm_Cam21_S21_contig00075	34.043	47	462	508	14028	14168	9.3	67	Cam21	0.0213172
VC_0180	assm_Cam22_S22_contig00065	34.043	47	462	508	4898	4758	9.1	67	Cam22	0.0213172
VC_0180	assm_Cam5_S5_contig00064	34.043	47	462	508	14145	14285	9.3	67	Cam5	0.0213172
VC_0180	assm_Cam7_S7_contig00042	34.043	47	462	508	5229	5089	9.3	67	Cam7	0.0213172
VC_0181	N16961_NC_002505.1	99.359	156	1	156	183476	183943	1.03e-100	813	N16961	1
VC_0182	N16961_NC_002505.1	100	143	1	143	184388	183960	8.03e-90	730	N16961	1
VC_0182	assm_Cam13_S13_contig00047	40.58	138	1	138	11991	11581	3.32e-24	243	Cam13	0.332877
VC_0182	assm_Cam14_S14_contig00082	40.58	138	1	138	3495	3085	3.3e-24	243	Cam14	0.332877
VC_0182	assm_Cam19_S19_contig00247	40.58	138	1	138	1996	1586	3.13e-24	243	Cam19	0.332877
VC_0182	assm_Cam21_S21_contig00007	40.58	138	1	138	23061	22651	3.34e-24	243	Cam21	0.332877
VC_0182	assm_Cam22_S22_contig00041	40.58	138	1	138	11991	11581	3.32e-24	243	Cam22	0.332877
VC_0182	assm_Cam5_S5_contig00076	40.58	138	1	138	13455	13865	3.3e-24	243	Cam5	0.332877
VC_0182	assm_Cam7_S7_contig00057	40.58	138	1	138	11054	10644	3.32e-24	243	Cam7	0.332877
VC_0182	assm_Cam15_S15_contig00081	29.197	137	3	138	1216	1626	8.99e-13	158	Cam15	0.216438
VC_0182	assm_Cam2_S2_contig00336	29.197	137	3	138	770	1180	8.21e-13	158	Cam2	0.216438
VC_0182	assm_Cam6_S6_contig00294	38.596	57	3	59	1116	1286	4.65e-06	107	Cam6	0.146575
VC_0183	N16961_NC_002505.1	100	703	1	703	186471	184363	0	3818	N16961	1
VC_0183	assm_Cam13_S13_contig00047	33.752	717	1	689	14111	12015	4.43e-108	930	Cam13	0.243583
VC_0183	assm_Cam14_S14_contig00082	33.752	717	1	689	5615	3519	4.24e-108	930	Cam14	0.243583
VC_0183	assm_Cam21_S21_contig00007	33.752	717	1	689	25181	23085	4.66e-108	930	Cam21	0.243583
VC_0183	assm_Cam22_S22_contig00041	33.752	717	1	689	14111	12015	4.41e-108	930	Cam22	0.243583
VC_0183	assm_Cam5_S5_contig00076	33.752	717	1	689	11335	13431	4.24e-108	930	Cam5	0.243583
VC_0183	assm_Cam7_S7_contig00057	33.752	717	1	689	13174	11078	4.41e-108	930	Cam7	0.243583
VC_0183	assm_Cam19_S19_contig00247	34.266	572	141	689	3687	2020	6.24e-96	827	Cam19	0.216606
VC_0183	assm_Cam15_S15_contig00081	25.897	390	315	688	53	1165	1.31e-20	245	Cam15	0.0641697
VC_0183	assm_Cam6_S6_contig00294	25.656	343	365	688	106	1065	9.16e-16	199	Cam6	0.0521215
VC_0183	assm_Cam2_S2_contig00336	25.882	255	439	688	6	719	2.81e-15	198	Cam2	0.0518596
VC_0184	N16961_NC_002505.1	100	562	1	562	188169	186484	0	3053	N16961	1
VC_0184	assm_Cam13_S13_contig00047	31.972	563	8	554	15816	14149	5.79e-85	742	Cam13	0.24304
VC_0184	assm_Cam14_S14_contig00082	31.972	563	8	554	7320	5653	5.59e-85	742	Cam14	0.24304
VC_0184	assm_Cam19_S19_contig00271	31.972	563	8	554	1179	2846	1.23e-86	742	Cam19	0.24304
VC_0184	assm_Cam21_S21_contig00007	31.972	563	8	554	26886	25219	6.02e-85	742	Cam21	0.24304
VC_0184	assm_Cam22_S22_contig00041	31.972	563	8	554	15816	14149	5.77e-85	742	Cam22	0.24304
VC_0184	assm_Cam5_S5_contig00076	31.972	563	8	554	9630	11297	5.6e-85	742	Cam5	0.24304
VC_0184	assm_Cam7_S7_contig00057	31.972	563	8	554	14879	13212	5.77e-85	742	Cam7	0.24304
VC_0184	assm_Cam15_S15_contig00033	23.469	98	467	562	37065	37358	0.000229	106	Cam15	0.0347199
VC_0185	N16961_NC_002505.1	99.752	404	1	404	189380	188169	0	2187	N16961	1
VC_0185	assm_Cam13_S13_contig00047	40.291	412	31	403	17098	15869	2.96e-91	773	Cam13	0.353452
VC_0185	assm_Cam14_S14_contig00082	40.291	412	31	403	8602	7373	2.89e-91	773	Cam14	0.353452
VC_0185	assm_Cam21_S21_contig00007	40.291	412	31	403	28168	26939	3.03e-91	773	Cam21	0.353452
VC_0185	assm_Cam22_S22_contig00041	40.291	412	31	403	17098	15869	2.95e-91	773	Cam22	0.353452
VC_0185	assm_Cam5_S5_contig00076	40.291	412	31	403	8348	9577	2.89e-91	773	Cam5	0.353452
VC_0185	assm_Cam7_S7_contig00057	40.291	412	31	403	16161	14932	2.95e-91	773	Cam7	0.353452
VC_0185	assm_Cam19_S19_contig00271	41.333	375	68	403	8	1126	1.75e-85	719	Cam19	0.328761
VC_0185	assm_Cam15_S15_contig00033	30.918	414	25	400	34387	35610	6.68e-35	348	Cam15	0.159122
VC_0185	assm_Cam2_S2_contig00357	30.208	288	25	283	1033	1884	6.13e-19	221	Cam2	0.101052
VC_0185	assm_Cam1_S1_contig00039	23.308	133	221	347	17208	16825	0.91	74	Cam1	0.0338363
VC_0185	assm_Cam16_S16_contig00039	23.308	133	221	347	15846	15463	0.91	74	Cam16	0.0338363
VC_0185	assm_Cam17_S17_contig00139	23.308	133	221	347	5728	6111	0.88	74	Cam17	0.0338363
VC_0185	assm_Cam3_S3_contig00034	23.308	133	221	347	18190	18573	0.9	74	Cam3	0.0338363
VC_0185	assm_Cam4_S4_contig00035	23.308	133	221	347	15846	15463	0.91	74	Cam4	0.0338363
VC_0185	assm_Cam6_S6_contig00170	24.06	133	221	347	5140	4757	3.8	69	Cam6	0.0315501
VC_0185	assm_Cam11_S11_contig00047	41.379	29	221	249	18011	18097	5.1	68	Cam11	0.0310928
VC_0185	assm_Cam12_S12_contig00009	41.379	29	221	249	17572	17486	5.1	68	Cam12	0.0310928
VC_0185	assm_Cam8_S8_contig00042	41.379	29	221	249	19551	19637	5.1	68	Cam8	0.0310928
VC_0409	N16961_NC_002505.1	100	178	1	178	435449	435982	3.11e-115	924	N16961	1
VC_0409	assm_Cam11_S11_contig00014	71.429	98	1	98	28776	29057	1.99e-34	323	Cam11	0.349567
VC_0409	assm_Cam12_S12_contig00023	71.429	98	1	98	28776	29057	1.99e-34	323	Cam12	0.349567
VC_0409	assm_Cam8_S8_contig00031	71.429	98	1	98	28689	28970	1.99e-34	323	Cam8	0.349567
VC_0409	assm_Cam1_S1_contig00024	50.588	170	1	167	28758	29198	3.3e-34	321	Cam1	0.347403
VC_0409	assm_Cam16_S16_contig00001	50.588	170	1	167	28886	29326	3.31e-34	321	Cam16	0.347403
VC_0409	assm_Cam17_S17_contig00008	50.588	170	1	167	28514	28954	3.3e-34	321	Cam17	0.347403
VC_0409	assm_Cam3_S3_contig00004	50.588	170	1	167	28800	29240	3.3e-34	321	Cam3	0.347403
VC_0409	assm_Cam4_S4_contig00004	50.588	170	1	167	69251	68811	3.3e-34	321	Cam4	0.347403
VC_0409	assm_Cam23_contig00016	68.367	98	1	98	46100	45837	5.29e-33	312	Cam23	0.337662
VC_0409	assm_Cam13_S13_contig00017	55.469	128	1	128	43240	42902	8.4e-33	311	Cam13	0.33658
VC_0409	assm_Cam14_S14_contig00020	55.469	128	1	128	28499	28837	8.38e-33	311	Cam14	0.33658
VC_0409	assm_Cam21_S21_contig00012	55.469	128	1	128	28487	28825	8.4e-33	311	Cam21	0.33658
VC_0409	assm_Cam22_S22_contig00020	55.469	128	1	128	43240	42902	8.4e-33	311	Cam22	0.33658
VC_0409	assm_Cam5_S5_contig00012	55.469	128	1	128	28738	29076	8.38e-33	311	Cam5	0.33658
VC_0409	assm_Cam7_S7_contig00021	55.469	128	1	128	28444	28782	8.38e-33	311	Cam7	0.33658
VC_0409	assm_Cam19_S19_contig00027	64	100	1	100	350	81	1.14e-32	310	Cam19	0.335498
VC_0409	assm_Cam15_S15_contig00003	68.367	98	1	98	83924	83661	2.15e-32	308	Cam15	0.333333
VC_0409	assm_Cam2_S2_contig00004	68.367	98	1	98	25830	25567	2.14e-32	308	Cam2	0.333333
VC_0409	assm_Cam6_S6_contig00025	68.367	98	1	98	3173	2910	2.13e-32	308	Cam6	0.333333
VC_0409	assm_Cam10_S10_contig00002	54.688	128	1	128	28883	29221	5.04e-32	305	Cam10	0.330087
VC_0490	N16961_NC_002505.1	100	653	1	653	525117	523159	0	3432	N16961	1
VC_0491	N16961_NC_002505.1	99.438	178	1	178	525654	525121	6.67e-116	929	N16961	1
VC_0491	assm_Cam1_S1_contig00045	44.828	29	56	84	18752	18666	5	63	Cam1	0.0678149
VC_0491	assm_Cam11_S11_contig00024	44.828	29	56	84	8305	8391	4.7	63	Cam11	0.0678149
VC_0491	assm_Cam12_S12_contig00045	44.828	29	56	84	8309	8395	4.7	63	Cam12	0.0678149
VC_0491	assm_Cam13_S13_contig00044	44.828	29	56	84	10789	10875	4.7	63	Cam13	0.0678149
VC_0491	assm_Cam14_S14_contig00056	44.828	29	56	84	8368	8454	4.7	63	Cam14	0.0678149
VC_0491	assm_Cam15_S15_contig00042	44.828	29	56	84	8301	8387	4.6	63	Cam15	0.0678149
VC_0491	assm_Cam16_S16_contig00026	44.828	29	56	84	42224	42138	5	63	Cam16	0.0678149
VC_0491	assm_Cam17_S17_contig00039	44.828	29	56	84	8285	8371	5	63	Cam17	0.0678149
VC_0491	assm_Cam19_S19_contig00037	44.828	29	56	84	10766	10852	4.7	63	Cam19	0.0678149
VC_0491	assm_Cam2_S2_contig00022	44.828	29	56	84	8422	8508	4.6	63	Cam2	0.0678149
VC_0491	assm_Cam21_S21_contig00031	44.828	29	56	84	29139	29053	4.7	63	Cam21	0.0678149
VC_0491	assm_Cam22_S22_contig00021	44.828	29	56	84	10788	10874	4.7	63	Cam22	0.0678149
VC_0491	assm_Cam23_contig00001	44.828	29	56	84	280715	280801	4.7	63	Cam23	0.0678149
VC_0491	assm_Cam3_S3_contig00057	44.828	29	56	84	13014	12928	5	63	Cam3	0.0678149
VC_0491	assm_Cam4_S4_contig00048	44.828	29	56	84	18715	18629	5	63	Cam4	0.0678149
VC_0491	assm_Cam5_S5_contig00040	44.828	29	56	84	8380	8466	4.7	63	Cam5	0.0678149
VC_0491	assm_Cam6_S6_contig00026	44.828	29	56	84	12200	12286	4.6	63	Cam6	0.0678149
VC_0491	assm_Cam7_S7_contig00048	44.828	29	56	84	18610	18524	4.7	63	Cam7	0.0678149
VC_0491	assm_Cam8_S8_contig00004	44.828	29	56	84	19939	20025	4.7	63	Cam8	0.0678149
VC_0492	N16961_NC_002505.1	100	388	1	388	526789	525626	0	2083	N16961	1
VC_0492	assm_Cam1_S1_contig00028	25	52	32	83	35191	35036	0.22	79	Cam1	0.0379261
VC_0492	assm_Cam15_S15_contig00037	25	52	32	83	13518	13673	0.22	79	Cam15	0.0379261
VC_0492	assm_Cam16_S16_contig00027	25	52	32	83	14946	15101	0.22	79	Cam16	0.0379261
VC_0492	assm_Cam17_S17_contig00027	25	52	32	83	15292	15447	0.22	79	Cam17	0.0379261
VC_0492	assm_Cam2_S2_contig00203	25	52	32	83	2044	2199	0.21	79	Cam2	0.0379261
VC_0492	assm_Cam3_S3_contig00032	25	52	32	83	17691	17536	0.22	79	Cam3	0.0379261
VC_0492	assm_Cam4_S4_contig00016	25	52	32	83	41944	41789	0.22	79	Cam4	0.0379261
VC_0492	assm_Cam6_S6_contig00075	25	52	32	83	3817	3662	0.22	79	Cam6	0.0379261
VC_0492	assm_Cam11_S11_contig00039	23.077	52	32	83	16709	16554	0.53	76	Cam11	0.0364858
VC_0492	assm_Cam12_S12_contig00009	23.077	52	32	83	52241	52396	0.53	76	Cam12	0.0364858
VC_0492	assm_Cam8_S8_contig00025	23.077	52	32	83	41014	40859	0.53	76	Cam8	0.0364858
VC_0492	assm_Cam13_S13_contig00031	21.154	52	32	83	9469	9624	1.8	72	Cam13	0.0345655
VC_0492	assm_Cam14_S14_contig00026	21.154	52	32	83	34262	34107	1.8	72	Cam14	0.0345655
VC_0492	assm_Cam19_S19_contig00033	21.154	52	32	83	9196	9351	1.8	72	Cam19	0.0345655
VC_0492	assm_Cam21_S21_contig00026	21.154	52	32	83	9469	9624	1.8	72	Cam21	0.0345655
VC_0492	assm_Cam22_S22_contig00026	21.154	52	32	83	49054	48899	1.8	72	Cam22	0.0345655
VC_0492	assm_Cam5_S5_contig00037	21.154	52	32	83	18539	18384	1.8	72	Cam5	0.0345655
VC_0492	assm_Cam7_S7_contig00014	21.154	52	32	83	9469	9624	1.8	72	Cam7	0.0345655
VC_0492	assm_Cam23_contig00013	21.154	52	32	83	35772	35927	1.8	71	Cam23	0.0340855
VC_0493	N16961_NC_002505.1	100	291	1	291	527920	527048	0	1541	N16961	1
VC_0493	assm_Cam15_S15_contig00009	61.856	291	1	291	47334	48206	4.58e-114	930	Cam15	0.603504
VC_0493	assm_Cam2_S2_contig00176	61.856	291	1	291	1167	295	4.21e-114	930	Cam2	0.603504
VC_0493	assm_Cam6_S6_contig00290	61.856	291	1	291	1206	334	1.42e-123	930	Cam6	0.603504
VC_0493	assm_Cam10_S10_contig00002	30.833	120	100	217	120215	119856	5.43e-06	115	Cam10	0.0746269
VC_0494	N16961_NC_002505.1	100	214	1	214	528305	528946	2.74e-144	1145	N16961	1
VC_0494	assm_Cam15_S15_contig00009	97.196	214	1	214	46945	46304	3.54e-141	1121	Cam15	0.979039
VC_0494	assm_Cam2_S2_contig00176	97.196	214	1	214	1556	2197	2.99e-141	1121	Cam2	0.979039
VC_0494	assm_Cam6_S6_contig00139	97.196	214	1	214	159	800	3.39e-141	1121	Cam6	0.979039
VC_0494	assm_Cam23_contig00025	42.453	212	7	213	566	1186	9.91e-42	381	Cam23	0.332751
VC_0494	assm_Cam10_S10_contig00002	39.713	209	6	213	121746	122369	1.18e-39	366	Cam10	0.319651
VC_0494	assm_Cam13_S13_contig00034	37.838	185	29	212	11767	12303	1.66e-32	313	Cam13	0.273362
VC_0494	assm_Cam14_S14_contig00035	37.838	185	29	212	11767	12303	1.66e-32	313	Cam14	0.273362
VC_0494	assm_Cam19_S19_contig00294	37.838	185	29	212	1924	1388	1.38e-32	313	Cam19	0.273362
VC_0494	assm_Cam21_S21_contig00053	37.838	185	29	212	26724	26188	1.65e-32	313	Cam21	0.273362
VC_0494	assm_Cam22_S22_contig00009	37.838	185	29	212	94860	95396	1.67e-32	313	Cam22	0.273362
VC_0494	assm_Cam5_S5_contig00039	37.838	185	29	212	26828	26292	1.65e-32	313	Cam5	0.273362
VC_0494	assm_Cam7_S7_contig00053	37.838	185	29	212	407	943	1.65e-32	313	Cam7	0.273362
VC_0494	assm_Cam8_S8_contig00126	26.596	188	26	212	555	40	5.56e-16	188	Cam8	0.164192
VC_0494	assm_Cam11_S11_contig00202	26.596	188	26	212	1729	2244	1.01e-15	186	Cam11	0.162445
VC_0494	assm_Cam12_S12_contig00110	26.596	188	26	212	440	955	1.1e-15	186	Cam12	0.162445
VC_0494	assm_Cam1_S1_contig00018	24.39	164	49	212	26088	26486	0.001	94	Cam1	0.0820961
VC_0494	assm_Cam16_S16_contig00032	24.39	164	49	212	15028	14630	0.001	94	Cam16	0.0820961
VC_0494	assm_Cam17_S17_contig00017	24.39	164	49	212	25714	26112	0.001	94	Cam17	0.0820961
VC_0494	assm_Cam3_S3_contig00087	24.39	164	49	212	1554	1952	0.001	94	Cam3	0.0820961
VC_0494	assm_Cam4_S4_contig00030	24.39	164	49	212	12517	12119	0.001	94	Cam4	0.0820961
VC_0495	N16961_NC_002505.1	100	224	1	224	529011	529682	6.55e-153	1210	N16961	1
VC_0495	assm_Cam15_S15_contig00009	92.411	224	1	224	46240	45569	1.11e-140	1119	Cam15	0.924793
VC_0495	assm_Cam2_S2_contig00176	92.411	224	1	224	2261	2932	9.32e-141	1119	Cam2	0.924793
VC_0495	assm_Cam6_S6_contig00139	92.411	224	1	224	864	1535	1.05e-140	1119	Cam6	0.924793
VC_0495	assm_Cam10_S10_contig00002	90.179	224	1	224	121707	122378	1.05e-138	1104	Cam10	0.912397
VC_0495	assm_Cam23_contig00025	88.393	224	1	224	524	1195	1.54e-133	1066	Cam23	0.880992
VC_0495	assm_Cam13_S13_contig00034	58.879	107	1	107	12374	12694	2.01e-36	343	Cam13	0.283471
VC_0495	assm_Cam14_S14_contig00035	58.879	107	1	107	12374	12694	2.01e-36	343	Cam14	0.283471
VC_0495	assm_Cam19_S19_contig00294	58.879	107	1	107	1317	997	1.63e-36	343	Cam19	0.283471
VC_0495	assm_Cam21_S21_contig00053	58.879	107	1	107	26117	25797	2e-36	343	Cam21	0.283471
VC_0495	assm_Cam22_S22_contig00009	58.879	107	1	107	95467	95787	2.03e-36	343	Cam22	0.283471
VC_0495	assm_Cam5_S5_contig00039	58.879	107	1	107	26221	25901	2e-36	343	Cam5	0.283471
VC_0495	assm_Cam7_S7_contig00053	58.879	107	1	107	1014	1334	2e-36	343	Cam7	0.283471
VC_0495	assm_Cam1_S1_contig00003	32.653	49	55	102	26508	26362	7.7	63	Cam1	0.0520661
VC_0495	assm_Cam16_S16_contig00021	32.653	49	55	102	26503	26357	7.7	63	Cam16	0.0520661
VC_0495	assm_Cam17_S17_contig00024	32.653	49	55	102	32634	32780	7.7	63	Cam17	0.0520661
VC_0495	assm_Cam3_S3_contig00019	32.653	49	55	102	13189	13335	7.7	63	Cam3	0.0520661
VC_0495	assm_Cam4_S4_contig00010	32.653	49	55	102	42945	42799	7.7	63	Cam4	0.0520661
VC_0496	N16961_NC_002505.1	100	199	1	199	529739	530335	7.71e-135	1072	N16961	1
VC_0496	assm_Cam10_S10_contig00002	99.497	199	1	199	122435	123031	3.35e-134	1068	Cam10	0.996269
VC_0496	assm_Cam15_S15_contig00009	97.99	199	1	199	45512	44916	5.22e-132	1051	Cam15	0.98041
VC_0496	assm_Cam2_S2_contig00176	97.99	199	1	199	2989	3585	4.85e-132	1051	Cam2	0.98041
VC_0496	assm_Cam6_S6_contig00139	97.99	199	1	199	1592	2188	5.03e-132	1051	Cam6	0.98041
VC_0496	assm_Cam23_contig00025	72.362	199	1	199	1251	1847	5.93e-100	813	Cam23	0.758396
VC_0496	assm_Cam13_S13_contig00034	66.834	199	1	199	12716	13309	1.62e-85	705	Cam13	0.657649
VC_0496	assm_Cam14_S14_contig00035	66.834	199	1	199	12716	13309	1.62e-85	705	Cam14	0.657649
VC_0496	assm_Cam19_S19_contig00294	66.834	199	1	199	975	382	6.89e-88	705	Cam19	0.657649
VC_0496	assm_Cam21_S21_contig00053	66.834	199	1	199	25775	25182	1.61e-85	705	Cam21	0.657649
VC_0496	assm_Cam22_S22_contig00009	66.834	199	1	199	95809	96402	1.63e-85	705	Cam22	0.657649
VC_0496	assm_Cam5_S5_contig00039	66.834	199	1	199	25879	25286	1.61e-85	705	Cam5	0.657649
VC_0496	assm_Cam7_S7_contig00053	66.834	199	1	199	1356	1949	1.61e-85	705	Cam7	0.657649
VC_0497	assm_Cam10_S10_contig00002	100	66	1	66	123098	123295	6.24e-39	342	Cam10	1
VC_0497	assm_Cam15_S15_contig00009	100	66	1	66	44849	44652	6.24e-39	342	Cam15	1
VC_0497	assm_Cam2_S2_contig00176	100	66	1	66	3652	3849	6.22e-39	342	Cam2	1
VC_0497	assm_Cam6_S6_contig00139	100	66	1	66	2255	2452	6.23e-39	342	Cam6	1
VC_0497	N16961_NC_002505.1	100	66	1	66	530402	530599	6.24e-39	342	N16961	1
VC_0497	assm_Cam23_contig00025	98.485	66	1	66	1915	2112	1.54e-38	339	Cam23	0.991228
VC_0497	assm_Cam13_S13_contig00034	96.97	66	1	66	13377	13574	3.88e-38	336	Cam13	0.982456
VC_0497	assm_Cam14_S14_contig00035	96.97	66	1	66	13377	13574	3.88e-38	336	Cam14	0.982456
VC_0497	assm_Cam19_S19_contig00294	96.97	66	1	66	314	117	3.78e-38	336	Cam19	0.982456
VC_0497	assm_Cam21_S21_contig00053	96.97	66	1	66	25114	24917	3.87e-38	336	Cam21	0.982456
VC_0497	assm_Cam22_S22_contig00009	96.97	66	1	66	96470	96667	3.88e-38	336	Cam22	0.982456
VC_0497	assm_Cam5_S5_contig00039	96.97	66	1	66	25218	25021	3.87e-38	336	Cam5	0.982456
VC_0497	assm_Cam7_S7_contig00053	96.97	66	1	66	2017	2214	3.87e-38	336	Cam7	0.982456
VC_0497	assm_Cam1_S1_contig00018	32.692	52	2	53	25355	25507	0.00061	84	Cam1	0.245614
VC_0497	assm_Cam16_S16_contig00032	32.692	52	2	53	15761	15609	0.000609	84	Cam16	0.245614
VC_0497	assm_Cam17_S17_contig00017	32.692	52	2	53	24981	25133	0.000609	84	Cam17	0.245614
VC_0497	assm_Cam3_S3_contig00087	32.692	52	2	53	821	973	0.000608	84	Cam3	0.245614
VC_0497	assm_Cam4_S4_contig00030	32.692	52	2	53	13250	13098	0.000609	84	Cam4	0.245614
VC_0498	N16961_NC_002505.1	100	146	1	146	530684	531121	1.61e-94	765	N16961	1
VC_0498	assm_Cam15_S15_contig00009	99.315	146	1	146	44567	44130	5.55e-94	761	Cam15	0.994771
VC_0498	assm_Cam2_S2_contig00176	99.315	146	1	146	3934	4371	5.4e-94	761	Cam2	0.994771
VC_0498	assm_Cam6_S6_contig00139	99.315	146	1	146	2537	2974	5.42e-94	761	Cam6	0.994771
VC_0498	assm_Cam10_S10_contig00002	98.63	146	1	146	123380	123817	2.94e-93	756	Cam10	0.988235
VC_0498	assm_Cam1_S1_contig00001	38.028	142	5	144	68764	68357	3.64e-20	213	Cam1	0.278431
VC_0498	assm_Cam11_S11_contig00118	38.028	142	5	144	6414	6007	3.54e-20	213	Cam11	0.278431
VC_0498	assm_Cam12_S12_contig00001	38.028	142	5	144	159141	159548	3.64e-20	213	Cam12	0.278431
VC_0498	assm_Cam13_S13_contig00011	38.028	142	5	144	68876	68469	3.63e-20	213	Cam13	0.278431
VC_0498	assm_Cam14_S14_contig00007	38.028	142	5	144	44906	44499	3.63e-20	213	Cam14	0.278431
VC_0498	assm_Cam16_S16_contig00002	38.028	142	5	144	159004	159411	3.64e-20	213	Cam16	0.278431
VC_0498	assm_Cam17_S17_contig00009	38.028	142	5	144	46625	46218	3.62e-20	213	Cam17	0.278431
VC_0498	assm_Cam19_S19_contig00007	38.028	142	5	144	46786	46379	3.62e-20	213	Cam19	0.278431
VC_0498	assm_Cam21_S21_contig00002	38.028	142	5	144	124623	124216	3.64e-20	213	Cam21	0.278431
VC_0498	assm_Cam22_S22_contig00004	38.028	142	5	144	24372	24779	3.64e-20	213	Cam22	0.278431
VC_0498	assm_Cam23_contig00004	38.028	142	5	144	283800	283393	3.64e-20	213	Cam23	0.278431
VC_0498	assm_Cam3_S3_contig00017	38.028	142	5	144	30894	31301	3.62e-20	213	Cam3	0.278431
VC_0498	assm_Cam4_S4_contig00018	38.028	142	5	144	2344	2751	3.63e-20	213	Cam4	0.278431
VC_0498	assm_Cam5_S5_contig00007	38.028	142	5	144	44906	44499	3.63e-20	213	Cam5	0.278431
VC_0498	assm_Cam7_S7_contig00001	38.028	142	5	144	128086	127679	3.64e-20	213	Cam7	0.278431
VC_0498	assm_Cam8_S8_contig00001	38.028	142	5	144	68795	68388	3.64e-20	213	Cam8	0.278431
VC_0502	N16961_NC_002505.1	100	174	1	174	534722	534201	6.86e-114	913	N16961	1
VC_0502	assm_Cam11_S11_contig00014	29.891	184	1	174	28785	29261	2.4e-14	173	Cam11	0.189485
VC_0502	assm_Cam12_S12_contig00023	29.891	184	1	174	28785	29261	2.4e-14	173	Cam12	0.189485
VC_0502	assm_Cam8_S8_contig00031	29.891	184	1	174	28698	29174	2.4e-14	173	Cam8	0.189485
VC_0502	assm_Cam10_S10_contig00002	35.632	87	1	87	28892	29143	4.08e-13	163	Cam10	0.178532
VC_0502	assm_Cam13_S13_contig00017	35.632	87	1	87	43231	42980	4.83e-13	163	Cam13	0.178532
VC_0502	assm_Cam14_S14_contig00020	35.632	87	1	87	28508	28759	4.82e-13	163	Cam14	0.178532
VC_0502	assm_Cam21_S21_contig00012	35.632	87	1	87	28496	28747	4.83e-13	163	Cam21	0.178532
VC_0502	assm_Cam22_S22_contig00020	35.632	87	1	87	43231	42980	4.83e-13	163	Cam22	0.178532
VC_0502	assm_Cam5_S5_contig00012	35.632	87	1	87	28747	28998	4.82e-13	163	Cam5	0.178532
VC_0502	assm_Cam7_S7_contig00021	35.632	87	1	87	28453	28704	4.82e-13	163	Cam7	0.178532
VC_0502	assm_Cam19_S19_contig00027	34.831	89	1	89	341	84	6.58e-13	162	Cam19	0.177437
VC_0502	assm_Cam1_S1_contig00024	40.909	66	1	66	28767	28964	1.57e-11	151	Cam1	0.165389
VC_0502	assm_Cam16_S16_contig00001	40.909	66	1	66	28895	29092	1.58e-11	151	Cam16	0.165389
VC_0502	assm_Cam17_S17_contig00008	40.909	66	1	66	28523	28720	1.57e-11	151	Cam17	0.165389
VC_0502	assm_Cam23_contig00016	40.909	66	1	66	46091	45894	1.87e-11	151	Cam23	0.165389
VC_0502	assm_Cam3_S3_contig00004	40.909	66	1	66	28809	29006	1.57e-11	151	Cam3	0.165389
VC_0502	assm_Cam4_S4_contig00004	40.909	66	1	66	69242	69045	1.57e-11	151	Cam4	0.165389
VC_0502	assm_Cam15_S15_contig00003	40.909	66	1	66	83915	83718	2.51e-11	150	Cam15	0.164294
VC_0502	assm_Cam2_S2_contig00004	40.909	66	1	66	25821	25624	2.51e-11	150	Cam2	0.164294
VC_0502	assm_Cam6_S6_contig00025	40.909	66	1	66	3164	2967	2.5e-11	150	Cam6	0.164294
VC_0503	N16961_NC_002505.1	100	426	1	426	535418	536695	0	2267	N16961	1
VC_0503	assm_Cam10_S10_contig00011	50.565	354	69	422	43467	42409	1.76e-121	1001	Cam10	0.441553
VC_0503	assm_Cam1_S1_contig00017	50.565	354	69	422	13964	12906	3.69e-121	999	Cam1	0.44067
VC_0503	assm_Cam11_S11_contig00117	50.565	354	69	422	915	1973	3.31e-121	999	Cam11	0.44067
VC_0503	assm_Cam12_S12_contig00060	50.565	354	69	422	4596	5654	3.53e-121	999	Cam12	0.44067
VC_0503	assm_Cam15_S15_contig00082	50.565	354	69	422	877	1935	3.48e-121	999	Cam15	0.44067
VC_0503	assm_Cam16_S16_contig00052	50.565	354	69	422	13931	12873	3.54e-121	999	Cam16	0.44067
VC_0503	assm_Cam17_S17_contig00092	50.565	354	69	422	619	1677	3.48e-121	999	Cam17	0.44067
VC_0503	assm_Cam2_S2_contig00122	50.565	354	69	422	785	1843	3.38e-121	999	Cam2	0.44067
VC_0503	assm_Cam23_contig00002	50.565	354	69	422	158647	157589	3.73e-121	999	Cam23	0.44067
VC_0503	assm_Cam3_S3_contig00118	50.565	354	69	422	773	1831	3.38e-121	999	Cam3	0.44067
VC_0503	assm_Cam4_S4_contig00098	50.565	354	69	422	765	1823	3.38e-121	999	Cam4	0.44067
VC_0503	assm_Cam6_S6_contig00042	50.565	354	69	422	6120	5062	3.59e-121	999	Cam6	0.44067
VC_0503	assm_Cam8_S8_contig00073	50.565	354	69	422	13278	12220	3.47e-121	999	Cam8	0.44067
VC_0503	assm_Cam13_S13_contig00022	50.282	354	69	422	12793	11735	3.09e-120	992	Cam13	0.437583
VC_0503	assm_Cam14_S14_contig00041	50.282	354	69	422	20645	21703	3.05e-120	992	Cam14	0.437583
VC_0503	assm_Cam19_S19_contig00040	50.282	354	69	422	3192	2134	3.01e-120	992	Cam19	0.437583
VC_0503	assm_Cam21_S21_contig00079	50.282	354	69	422	12222	11164	2.95e-120	992	Cam21	0.437583
VC_0503	assm_Cam22_S22_contig00027	50.282	354	69	422	43644	44702	3.09e-120	992	Cam22	0.437583
VC_0503	assm_Cam5_S5_contig00008	50.282	354	69	422	12417	11359	3.09e-120	992	Cam5	0.437583
VC_0503	assm_Cam7_S7_contig00049	50.282	354	69	422	7744	6686	3.03e-120	992	Cam7	0.437583
VC_0504	N16961_NC_002505.1	100	75	1	75	537103	536879	5.3e-44	381	N16961	1
VC_0504	assm_Cam15_S15_contig00009	92	75	1	75	34653	34877	6.46e-40	350	Cam15	0.918635
VC_0504	assm_Cam2_S2_contig00181	92	75	1	75	4642	4866	6.42e-40	350	Cam2	0.918635
VC_0504	assm_Cam6_S6_contig00124	92	75	1	75	2050	1826	6.43e-40	350	Cam6	0.918635
VC_0504	assm_Cam10_S10_contig00002	89.333	75	1	75	135518	135294	1.01e-38	342	Cam10	0.897638
VC_0504	assm_Cam13_S13_contig00034	88	75	1	75	18023	17799	3.63e-38	337	Cam13	0.884514
VC_0504	assm_Cam14_S14_contig00035	88	75	1	75	18023	17799	3.63e-38	337	Cam14	0.884514
VC_0504	assm_Cam19_S19_contig00100	88	75	1	75	559	335	3.62e-38	337	Cam19	0.884514
VC_0504	assm_Cam21_S21_contig00053	88	75	1	75	20468	20692	3.63e-38	337	Cam21	0.884514
VC_0504	assm_Cam22_S22_contig00009	88	75	1	75	101116	100892	3.64e-38	337	Cam22	0.884514
VC_0504	assm_Cam5_S5_contig00039	88	75	1	75	20572	20796	3.63e-38	337	Cam5	0.884514
VC_0504	assm_Cam7_S7_contig00053	88	75	1	75	6663	6439	3.63e-38	337	Cam7	0.884514
VC_0504	assm_Cam23_contig00021	88	75	1	75	13194	13418	7.74e-38	335	Cam23	0.879265
VC_0505	N16961_NC_002505.1	100	122	1	122	537519	537154	1.26e-77	637	N16961	1
VC_0505	assm_Cam10_S10_contig00002	95.082	122	1	122	135934	135569	3.22e-74	611	Cam10	0.959184
VC_0505	assm_Cam23_contig00021	92.623	122	1	122	12778	13143	1.94e-72	598	Cam23	0.938776
VC_0505	assm_Cam13_S13_contig00034	91.803	122	1	122	18439	18074	6.77e-71	587	Cam13	0.921507
VC_0505	assm_Cam14_S14_contig00035	91.803	122	1	122	18439	18074	6.76e-71	587	Cam14	0.921507
VC_0505	assm_Cam19_S19_contig00100	91.803	122	1	122	975	610	6.7e-71	587	Cam19	0.921507
VC_0505	assm_Cam21_S21_contig00053	91.803	122	1	122	20052	20417	6.75e-71	587	Cam21	0.921507
VC_0505	assm_Cam22_S22_contig00009	91.803	122	1	122	101532	101167	6.78e-71	587	Cam22	0.921507
VC_0505	assm_Cam5_S5_contig00039	91.803	122	1	122	20156	20521	6.75e-71	587	Cam5	0.921507
VC_0505	assm_Cam7_S7_contig00053	91.803	122	1	122	7079	6714	6.75e-71	587	Cam7	0.921507
VC_0505	assm_Cam15_S15_contig00009	91.803	122	1	122	34237	34602	7.18e-71	586	Cam15	0.919937
VC_0505	assm_Cam2_S2_contig00181	91.803	122	1	122	4226	4591	7.03e-71	586	Cam2	0.919937
VC_0505	assm_Cam6_S6_contig00124	91.803	122	1	122	2466	2101	7.09e-71	586	Cam6	0.919937
VC_0506	N16961_NC_002505.1	100	244	1	244	538284	537553	9.54e-164	1293	N16961	1
VC_0506	assm_Cam10_S10_contig00002	95.902	244	1	244	136699	135968	8.29e-159	1257	Cam10	0.972158
VC_0506	assm_Cam15_S15_contig00009	95.902	244	1	244	33472	34203	2.11e-157	1246	Cam15	0.96365
VC_0506	assm_Cam2_S2_contig00181	95.902	244	1	244	3461	4192	6.7e-158	1246	Cam2	0.96365
VC_0506	assm_Cam6_S6_contig00124	95.902	244	1	244	3231	2500	2.03e-157	1246	Cam6	0.96365
VC_0506	assm_Cam23_contig00021	95.492	244	1	244	12013	12744	7.74e-157	1242	Cam23	0.960557
VC_0506	assm_Cam13_S13_contig00034	95.473	243	1	243	19204	18476	1.06e-155	1233	Cam13	0.953596
VC_0506	assm_Cam14_S14_contig00035	95.473	243	1	243	19204	18476	1.06e-155	1233	Cam14	0.953596
VC_0506	assm_Cam19_S19_contig00100	95.473	243	1	243	1740	1012	1.04e-155	1233	Cam19	0.953596
VC_0506	assm_Cam21_S21_contig00053	95.473	243	1	243	19287	20015	1.06e-155	1233	Cam21	0.953596
VC_0506	assm_Cam22_S22_contig00009	95.473	243	1	243	102297	101569	1.07e-155	1233	Cam22	0.953596
VC_0506	assm_Cam5_S5_contig00039	95.473	243	1	243	19391	20119	1.06e-155	1233	Cam5	0.953596
VC_0506	assm_Cam7_S7_contig00053	95.473	243	1	243	7844	7116	1.06e-155	1233	Cam7	0.953596
VC_0507	N16961_NC_002505.1	100	58	1	58	538599	538426	3.6e-29	268	N16961	1
VC_0507	assm_Cam23_contig00021	98.276	58	1	58	11698	11871	5.32e-29	267	Cam23	0.996269
VC_0507	assm_Cam10_S10_contig00002	94.828	58	1	58	137014	136841	5.93e-28	259	Cam10	0.966418
VC_0507	assm_Cam13_S13_contig00034	93.103	58	1	58	19519	19346	8.42e-28	258	Cam13	0.962687
VC_0507	assm_Cam14_S14_contig00035	93.103	58	1	58	19519	19346	8.42e-28	258	Cam14	0.962687
VC_0507	assm_Cam19_S19_contig00100	93.103	58	1	58	2055	1882	8.41e-28	258	Cam19	0.962687
VC_0507	assm_Cam21_S21_contig00053	93.103	58	1	58	18972	19145	8.42e-28	258	Cam21	0.962687
VC_0507	assm_Cam22_S22_contig00009	93.103	58	1	58	102612	102439	8.42e-28	258	Cam22	0.962687
VC_0507	assm_Cam5_S5_contig00039	93.103	58	1	58	19076	19249	8.42e-28	258	Cam5	0.962687
VC_0507	assm_Cam7_S7_contig00053	93.103	58	1	58	8159	7986	8.42e-28	258	Cam7	0.962687
VC_0507	assm_Cam15_S15_contig00009	89.655	58	1	58	33157	33330	1.53e-26	249	Cam15	0.929104
VC_0507	assm_Cam2_S2_contig00181	89.655	58	1	58	3146	3319	1.53e-26	249	Cam2	0.929104
VC_0507	assm_Cam6_S6_contig00124	89.655	58	1	58	3546	3373	1.53e-26	249	Cam6	0.929104
VC_0507	assm_Cam1_S1_contig00003	40	25	33	57	30122	30196	5.2	54	Cam1	0.201493
VC_0507	assm_Cam16_S16_contig00021	40	25	33	57	30117	30191	5.2	54	Cam16	0.201493
VC_0507	assm_Cam17_S17_contig00024	40	25	33	57	29020	28946	5.2	54	Cam17	0.201493
VC_0507	assm_Cam3_S3_contig00019	40	25	33	57	9575	9501	5.2	54	Cam3	0.201493
VC_0507	assm_Cam4_S4_contig00010	40	25	33	57	46559	46633	5.2	54	Cam4	0.201493
VC_0508	N16961_NC_002505.1	100	147	1	147	539046	538606	1.03e-97	789	N16961	1
VC_0508	assm_Cam10_S10_contig00002	93.878	147	1	147	137461	137021	7.62e-93	753	Cam10	0.954373
VC_0508	assm_Cam23_contig00021	93.197	147	1	147	11251	11691	3.14e-91	741	Cam23	0.939163
VC_0508	assm_Cam15_S15_contig00009	91.156	147	1	147	32710	33150	4.35e-91	740	Cam15	0.937896
VC_0508	assm_Cam2_S2_contig00181	91.156	147	1	147	2699	3139	4.23e-91	740	Cam2	0.937896
VC_0508	assm_Cam6_S6_contig00124	91.156	147	1	147	3993	3553	4.27e-91	740	Cam6	0.937896
VC_0508	assm_Cam13_S13_contig00034	92.517	147	1	147	19966	19526	7.4e-91	738	Cam13	0.935361
VC_0508	assm_Cam14_S14_contig00035	92.517	147	1	147	19966	19526	7.4e-91	738	Cam14	0.935361
VC_0508	assm_Cam19_S19_contig00100	92.517	147	1	147	2502	2062	7.31e-91	738	Cam19	0.935361
VC_0508	assm_Cam21_S21_contig00053	92.517	147	1	147	18525	18965	7.38e-91	738	Cam21	0.935361
VC_0508	assm_Cam22_S22_contig00009	92.517	147	1	147	103059	102619	7.42e-91	738	Cam22	0.935361
VC_0508	assm_Cam5_S5_contig00039	92.517	147	1	147	18629	19069	7.38e-91	738	Cam5	0.935361
VC_0508	assm_Cam7_S7_contig00053	92.517	147	1	147	8606	8166	7.38e-91	738	Cam7	0.935361
VC_0508	assm_Cam1_S1_contig00006	36.585	41	24	64	82013	82135	1.6	66	Cam1	0.0836502
VC_0508	assm_Cam11_S11_contig00049	36.585	41	24	64	6611	6733	1.6	66	Cam11	0.0836502
VC_0508	assm_Cam12_S12_contig00007	36.585	41	24	64	23741	23863	1.6	66	Cam12	0.0836502
VC_0508	assm_Cam16_S16_contig00007	36.585	41	24	64	66753	66631	1.6	66	Cam16	0.0836502
VC_0508	assm_Cam17_S17_contig00114	36.585	41	24	64	1052	930	1.6	66	Cam17	0.0836502
VC_0508	assm_Cam3_S3_contig00108	36.585	41	24	64	1069	947	1.6	66	Cam3	0.0836502
VC_0508	assm_Cam4_S4_contig00041	36.585	41	24	64	19292	19170	1.6	66	Cam4	0.0836502
VC_0508	assm_Cam8_S8_contig00003	36.585	41	24	64	128980	128858	1.6	66	Cam8	0.0836502
VC_0509	N16961_NC_002505.1	99.32	147	1	147	539540	539100	2.15e-97	787	N16961	1
VC_0509	assm_Cam23_contig00021	95.89	146	1	146	10758	11195	1.37e-93	759	Cam23	0.964422
VC_0509	assm_Cam13_S13_contig00034	93.836	146	1	146	20460	20023	1.33e-92	751	Cam13	0.954257
VC_0509	assm_Cam14_S14_contig00035	93.836	146	1	146	20460	20023	1.33e-92	751	Cam14	0.954257
VC_0509	assm_Cam19_S19_contig00100	93.836	146	1	146	2996	2559	1.31e-92	751	Cam19	0.954257
VC_0509	assm_Cam21_S21_contig00053	93.836	146	1	146	18031	18468	1.33e-92	751	Cam21	0.954257
VC_0509	assm_Cam22_S22_contig00009	93.836	146	1	146	103553	103116	1.33e-92	751	Cam22	0.954257
VC_0509	assm_Cam5_S5_contig00039	93.836	146	1	146	18135	18572	1.33e-92	751	Cam5	0.954257
VC_0509	assm_Cam7_S7_contig00053	93.836	146	1	146	9100	8663	1.33e-92	751	Cam7	0.954257
VC_0509	assm_Cam10_S10_contig00002	93.197	147	1	147	137955	137515	4.07e-92	748	Cam10	0.950445
VC_0509	assm_Cam15_S15_contig00009	91.156	147	1	147	32216	32656	1.3e-90	737	Cam15	0.936468
VC_0509	assm_Cam2_S2_contig00181	91.156	147	1	147	2205	2645	1.26e-90	737	Cam2	0.936468
VC_0509	assm_Cam6_S6_contig00124	91.156	147	1	147	4487	4047	1.28e-90	737	Cam6	0.936468
VC_0509	assm_Cam11_S11_contig00014	34.043	47	94	140	1564	1698	4	63	Cam11	0.0800508
VC_0509	assm_Cam12_S12_contig00023	34.043	47	94	140	1564	1698	4	63	Cam12	0.0800508
VC_0509	assm_Cam8_S8_contig00031	34.043	47	94	140	1477	1611	4	63	Cam8	0.0800508
VC_0510	N16961_NC_002505.1	100	157	1	157	540004	539534	7e-104	836	N16961	1
VC_0510	assm_Cam10_S10_contig00002	97.452	157	1	157	138419	137949	1.83e-101	819	Cam10	0.979665
VC_0510	assm_Cam15_S15_contig00009	96.815	157	1	157	31752	32222	9.38e-101	813	Cam15	0.972488
VC_0510	assm_Cam2_S2_contig00181	96.815	157	1	157	1741	2211	9.08e-101	813	Cam2	0.972488
VC_0510	assm_Cam23_contig00021	97.452	157	1	157	10294	10764	8.61e-101	813	Cam23	0.972488
VC_0510	assm_Cam6_S6_contig00124	96.815	157	1	157	4951	4481	9.19e-101	813	Cam6	0.972488
VC_0510	assm_Cam13_S13_contig00034	95.541	157	1	157	20924	20454	1.57e-98	797	Cam13	0.953349
VC_0510	assm_Cam14_S14_contig00035	95.541	157	1	157	20924	20454	1.57e-98	797	Cam14	0.953349
VC_0510	assm_Cam19_S19_contig00100	95.541	157	1	157	3460	2990	1.55e-98	797	Cam19	0.953349
VC_0510	assm_Cam21_S21_contig00053	95.541	157	1	157	17567	18037	1.56e-98	797	Cam21	0.953349
VC_0510	assm_Cam22_S22_contig00009	95.541	157	1	157	104017	103547	1.57e-98	797	Cam22	0.953349
VC_0510	assm_Cam5_S5_contig00039	95.541	157	1	157	17671	18141	1.56e-98	797	Cam5	0.953349
VC_0510	assm_Cam7_S7_contig00053	95.541	157	1	157	9564	9094	1.56e-98	797	Cam7	0.953349
VC_0510	assm_Cam1_S1_contig00023	59.722	144	15	157	7657	7226	1.13e-48	426	Cam1	0.509569
VC_0510	assm_Cam11_S11_contig00023	59.722	144	15	157	35767	36198	1.13e-48	426	Cam11	0.509569
VC_0510	assm_Cam12_S12_contig00029	59.722	144	15	157	35904	36335	1.13e-48	426	Cam12	0.509569
VC_0510	assm_Cam16_S16_contig00024	59.722	144	15	157	48088	48519	1.13e-48	426	Cam16	0.509569
VC_0510	assm_Cam17_S17_contig00091	59.722	144	15	157	6992	7423	1.12e-48	426	Cam17	0.509569
VC_0510	assm_Cam3_S3_contig00085	59.722	144	15	157	7202	6771	1.12e-48	426	Cam3	0.509569
VC_0510	assm_Cam4_S4_contig00026	59.722	144	15	157	8000	7569	1.13e-48	426	Cam4	0.509569
VC_0510	assm_Cam8_S8_contig00036	59.722	144	15	157	36000	36431	1.13e-48	426	Cam8	0.509569
VC_0511	N16961_NC_002505.1	100	39	1	39	540216	540332	5.84e-20	198	N16961	1
VC_0512	N16961_NC_002505.1	100	529	1	529	541319	542905	0	2819	N16961	1
VC_0512	assm_Cam15_S15_contig00046	43.585	491	3	489	7940	6495	1.75e-119	998	Cam15	0.354026
VC_0512	assm_Cam2_S2_contig00053	43.585	491	3	489	9724	11169	1.7e-119	998	Cam2	0.354026
VC_0512	assm_Cam6_S6_contig00069	43.585	491	3	489	10650	12095	1.7e-119	998	Cam6	0.354026
VC_0512	assm_Cam1_S1_contig00019	43.381	491	3	489	51862	50417	1.16e-117	984	Cam1	0.34906
VC_0512	assm_Cam16_S16_contig00008	43.381	491	3	489	38404	39849	1.17e-117	984	Cam16	0.34906
VC_0512	assm_Cam17_S17_contig00040	43.381	491	3	489	18959	20404	1.13e-117	984	Cam17	0.34906
VC_0512	assm_Cam3_S3_contig00023	43.381	491	3	489	9750	11195	1.14e-117	984	Cam3	0.34906
VC_0512	assm_Cam4_S4_contig00017	43.381	491	3	489	18960	20405	1.16e-117	984	Cam4	0.34906
VC_0512	assm_Cam11_S11_contig00021	40.323	496	3	489	25371	23935	9.44e-112	940	Cam11	0.333452
VC_0512	assm_Cam12_S12_contig00024	40.323	496	3	489	33441	32005	9.48e-112	940	Cam12	0.333452
VC_0512	assm_Cam8_S8_contig00016	40.323	496	3	489	19001	20437	9.53e-112	940	Cam8	0.333452
VC_0512	assm_Cam10_S10_contig00011	40.323	496	3	489	19075	20511	1.15e-111	939	Cam10	0.333097
VC_0512	assm_Cam13_S13_contig00024	40.323	496	3	489	35430	33994	1.29e-111	939	Cam13	0.333097
VC_0512	assm_Cam14_S14_contig00012	40.323	496	3	489	26368	27804	1.29e-111	939	Cam14	0.333097
VC_0512	assm_Cam19_S19_contig00151	40.323	496	3	489	2688	4124	1.11e-111	939	Cam19	0.333097
VC_0512	assm_Cam21_S21_contig00005	40.323	496	3	489	80509	79073	1.31e-111	939	Cam21	0.333097
VC_0512	assm_Cam22_S22_contig00014	40.323	496	3	489	56986	55550	1.3e-111	939	Cam22	0.333097
VC_0512	assm_Cam5_S5_contig00019	40.323	496	3	489	22566	21130	1.28e-111	939	Cam5	0.333097
VC_0512	assm_Cam7_S7_contig00050	40.323	496	3	489	19972	18536	1.26e-111	939	Cam7	0.333097
VC_0512	assm_Cam23_contig00002	40.688	494	5	489	398262	396832	1.81e-111	938	Cam23	0.332742
VC_0513	N16961_NC_002505.1	99.631	271	1	271	544362	545174	3.69e-176	1389	N16961	1
VC_0513	assm_Cam1_S1_contig00022	24.803	254	16	263	53999	53271	6.6e-15	185	Cam1	0.133189
VC_0513	assm_Cam16_S16_contig00022	24.803	254	16	263	53911	53183	6.6e-15	185	Cam16	0.133189
VC_0513	assm_Cam17_S17_contig00015	24.803	254	16	263	5083	5811	6.58e-15	185	Cam17	0.133189
VC_0513	assm_Cam3_S3_contig00001	24.803	254	16	263	5094	5822	6.62e-15	185	Cam3	0.133189
VC_0513	assm_Cam4_S4_contig00071	24.803	254	16	263	5072	5800	6.47e-15	185	Cam4	0.133189
VC_0513	assm_Cam10_S10_contig00039	24.806	258	16	267	29632	30372	7.46e-15	184	Cam10	0.132469
VC_0513	assm_Cam23_contig00001	25	248	16	257	406571	407281	1.39e-14	182	Cam23	0.13103
VC_0513	assm_Cam13_S13_contig00015	25	248	16	257	5393	6103	2.22e-14	180	Cam13	0.12959
VC_0513	assm_Cam14_S14_contig00049	25	248	16	257	5380	6090	2.2e-14	180	Cam14	0.12959
VC_0513	assm_Cam19_S19_contig00083	25	248	16	257	657	1367	2.15e-14	180	Cam19	0.12959
VC_0513	assm_Cam21_S21_contig00077	25	248	16	257	13365	12655	2.17e-14	180	Cam21	0.12959
VC_0513	assm_Cam22_S22_contig00018	25	248	16	257	53926	53216	2.22e-14	180	Cam22	0.12959
VC_0513	assm_Cam5_S5_contig00011	25	248	16	257	42550	41840	2.21e-14	180	Cam5	0.12959
VC_0513	assm_Cam7_S7_contig00068	25	248	16	257	5036	5746	2.17e-14	180	Cam7	0.12959
VC_0513	assm_Cam11_S11_contig00005	24.291	247	16	257	64741	64031	3.63e-14	179	Cam11	0.12887
VC_0513	assm_Cam12_S12_contig00025	24.291	247	16	257	42430	41720	3.62e-14	179	Cam12	0.12887
VC_0513	assm_Cam15_S15_contig00020	25	248	16	257	53891	53181	3.63e-14	179	Cam15	0.12887
VC_0513	assm_Cam2_S2_contig00295	25	248	16	257	2657	1947	3.06e-14	179	Cam2	0.12887
VC_0513	assm_Cam6_S6_contig00071	25	248	16	257	13357	12647	3.55e-14	179	Cam6	0.12887
VC_0513	assm_Cam8_S8_contig00046	24.291	247	16	257	24472	23762	3.6e-14	179	Cam8	0.12887
VC_0514	N16961_NC_002505.1	100	626	1	626	545174	547051	0	3240	N16961	1
VC_0514	assm_Cam10_S10_contig00003	47.097	620	5	624	57778	55922	4.21e-170	1388	Cam10	0.428395
VC_0514	assm_Cam11_S11_contig00004	47.258	620	5	624	49249	47393	4.15e-168	1373	Cam11	0.423765
VC_0514	assm_Cam12_S12_contig00001	47.258	620	5	624	74290	72434	4.22e-168	1373	Cam12	0.423765
VC_0514	assm_Cam15_S15_contig00001	47.258	620	5	624	57533	55677	4.21e-168	1373	Cam15	0.423765
VC_0514	assm_Cam2_S2_contig00035	47.258	620	5	624	9825	11681	3.93e-168	1373	Cam2	0.423765
VC_0514	assm_Cam6_S6_contig00005	47.258	620	5	624	49933	51789	4.13e-168	1373	Cam6	0.423765
VC_0514	assm_Cam8_S8_contig00001	47.258	620	5	624	153646	155502	4.21e-168	1373	Cam8	0.423765
VC_0514	assm_Cam23_contig00009	47.258	620	5	624	20779	22635	5.04e-168	1372	Cam23	0.423457
VC_0514	assm_Cam1_S1_contig00001	47.258	620	5	624	153732	155588	6.89e-168	1371	Cam1	0.423148
VC_0514	assm_Cam13_S13_contig00005	47.258	620	5	624	50055	51911	7.39e-168	1371	Cam13	0.423148
VC_0514	assm_Cam14_S14_contig00001	47.258	620	5	624	111366	109510	7.41e-168	1371	Cam14	0.423148
VC_0514	assm_Cam16_S16_contig00002	47.258	620	5	624	74036	72180	6.88e-168	1371	Cam16	0.423148
VC_0514	assm_Cam17_S17_contig00002	47.258	620	5	624	57639	55783	6.81e-168	1371	Cam17	0.423148
VC_0514	assm_Cam19_S19_contig00002	47.258	620	5	624	43344	41488	7.36e-168	1371	Cam19	0.423148
VC_0514	assm_Cam21_S21_contig00003	47.258	620	5	624	74219	72363	7.39e-168	1371	Cam21	0.423148
VC_0514	assm_Cam22_S22_contig00007	47.258	620	5	624	74454	72598	7.39e-168	1371	Cam22	0.423148
VC_0514	assm_Cam3_S3_contig00005	47.258	620	5	624	36626	38482	6.73e-168	1371	Cam3	0.423148
VC_0514	assm_Cam4_S4_contig00005	47.258	620	5	624	57541	55685	6.81e-168	1371	Cam4	0.423148
VC_0514	assm_Cam5_S5_contig00005	47.258	620	5	624	57008	55152	7.31e-168	1371	Cam5	0.423148
VC_0514	assm_Cam7_S7_contig00004	47.258	620	5	624	39404	37548	7.36e-168	1371	Cam7	0.423148
VC_0515	N16961_NC_002505.1	100	410	1	410	547158	548387	0	2154	N16961	1
VC_0515	assm_Cam10_S10_contig00012	30.806	422	3	406	69246	70460	1.18e-54	499	Cam10	0.231662
VC_0515	assm_Cam23_contig00005	28.928	401	3	401	224177	222993	1.58e-54	498	Cam23	0.231198
VC_0515	assm_Cam1_S1_contig00014	32.353	374	3	370	3471	2362	2.02e-54	497	Cam1	0.230734
VC_0515	assm_Cam11_S11_contig00116	28.928	401	3	401	3726	2542	1.7e-54	497	Cam11	0.230734
VC_0515	assm_Cam12_S12_contig00057	28.928	401	3	401	16508	17692	1.8e-54	497	Cam12	0.230734
VC_0515	assm_Cam13_S13_contig00043	28.928	401	3	401	2313	1129	1.83e-54	497	Cam13	0.230734
VC_0515	assm_Cam14_S14_contig00072	28.928	401	3	401	3710	2526	1.8e-54	497	Cam14	0.230734
VC_0515	assm_Cam16_S16_contig00013	32.353	374	3	370	3257	2148	2.02e-54	497	Cam16	0.230734
VC_0515	assm_Cam17_S17_contig00030	32.353	374	3	370	2986	1877	1.98e-54	497	Cam17	0.230734
VC_0515	assm_Cam19_S19_contig00246	28.928	401	3	401	3649	2465	1.38e-54	497	Cam19	0.230734
VC_0515	assm_Cam21_S21_contig00047	28.928	401	3	401	3586	2402	1.84e-54	497	Cam21	0.230734
VC_0515	assm_Cam22_S22_contig00001	28.928	401	3	401	27895	29079	1.89e-54	497	Cam22	0.230734
VC_0515	assm_Cam3_S3_contig00029	32.353	374	3	370	25428	26537	1.97e-54	497	Cam3	0.230734
VC_0515	assm_Cam4_S4_contig00045	32.353	374	3	370	2978	1869	1.97e-54	497	Cam4	0.230734
VC_0515	assm_Cam5_S5_contig00033	28.928	401	3	401	28064	29248	1.83e-54	497	Cam5	0.230734
VC_0515	assm_Cam7_S7_contig00041	28.928	401	3	401	3617	2433	1.84e-54	497	Cam7	0.230734
VC_0515	assm_Cam8_S8_contig00057	28.928	401	3	401	3903	2719	1.8e-54	497	Cam8	0.230734
VC_0515	assm_Cam15_S15_contig00047	32.353	374	3	370	1993	884	2.34e-54	496	Cam15	0.230269
VC_0515	assm_Cam2_S2_contig00016	32.353	374	3	370	1983	874	2.35e-54	496	Cam2	0.230269
VC_0515	assm_Cam6_S6_contig00027	32.353	374	3	370	3112	2003	2.35e-54	496	Cam6	0.230269
VC_0516	N16961_NC_002505.1	100	413	1	413	550021	548783	0	2205	N16961	1
VC_0516	assm_Cam10_S10_contig00002	94.431	413	1	413	145175	143937	0	2092	Cam10	0.948753
VC_0516	assm_Cam13_S13_contig00053	53.415	410	1	410	8843	7614	4.28e-146	1183	Cam13	0.536508
VC_0516	assm_Cam14_S14_contig00118	53.415	410	1	410	4333	5562	3.91e-146	1183	Cam14	0.536508
VC_0516	assm_Cam19_S19_contig00179	53.415	410	1	410	1815	586	9.07e-147	1183	Cam19	0.536508
VC_0516	assm_Cam21_S21_contig00093	53.415	410	1	410	4119	2890	4.06e-146	1183	Cam21	0.536508
VC_0516	assm_Cam22_S22_contig00016	53.415	410	1	410	4048	2819	4.42e-146	1183	Cam22	0.536508
VC_0516	assm_Cam23_contig00001	53.171	410	1	410	176632	175403	5.47e-146	1183	Cam23	0.536508
VC_0516	assm_Cam5_S5_contig00227	53.415	410	1	410	2127	898	2.65e-156	1183	Cam5	0.536508
VC_0516	assm_Cam7_S7_contig00092	53.415	410	1	410	9576	10805	4.16e-146	1183	Cam7	0.536508
VC_0516	assm_Cam15_S15_contig00050	29.777	403	8	393	13003	11837	1.09e-42	408	Cam15	0.185034
VC_0516	assm_Cam2_S2_contig00032	29.777	403	8	393	13513	14679	1.08e-42	408	Cam2	0.185034
VC_0516	assm_Cam6_S6_contig00039	29.777	403	8	393	12846	11680	1.09e-42	408	Cam6	0.185034
VC_0516	assm_Cam1_S1_contig00018	26.895	409	21	407	40967	39798	1.62e-30	315	Cam1	0.142857
VC_0516	assm_Cam16_S16_contig00032	26.895	409	21	407	149	1318	1.47e-30	315	Cam16	0.142857
VC_0516	assm_Cam17_S17_contig00017	26.895	409	21	407	40593	39424	1.44e-30	315	Cam17	0.142857
VC_0516	assm_Cam3_S3_contig00314	26.895	409	21	407	142	1311	3.64e-31	315	Cam3	0.142857
VC_0516	assm_Cam4_S4_contig00162	26.895	409	21	407	2219	1050	9.67e-31	315	Cam4	0.142857
VC_0633	N16961_NC_002505.1	100	350	1	350	675880	674831	0	1777	N16961	1
VC_0633	assm_Cam13_S13_contig00002	97.429	350	1	350	86620	87669	0	1722	Cam13	0.969049
VC_0633	assm_Cam14_S14_contig00002	97.429	350	1	350	94354	93305	0	1722	Cam14	0.969049
VC_0633	assm_Cam19_S19_contig00016	97.429	350	1	350	38673	37624	0	1722	Cam19	0.969049
VC_0633	assm_Cam21_S21_contig00015	97.429	350	1	350	61031	59982	0	1722	Cam21	0.969049
VC_0633	assm_Cam22_S22_contig00003	97.429	350	1	350	94073	93024	0	1722	Cam22	0.969049
VC_0633	assm_Cam5_S5_contig00016	97.429	350	1	350	5074	6123	0	1722	Cam5	0.969049
VC_0633	assm_Cam7_S7_contig00035	97.429	350	1	350	36931	35882	0	1722	Cam7	0.969049
VC_0633	assm_Cam11_S11_contig00027	93.714	350	1	350	328	1350	0	1642	Cam11	0.924029
VC_0633	assm_Cam12_S12_contig00002	93.714	350	1	350	27836	28858	0	1642	Cam12	0.924029
VC_0633	assm_Cam8_S8_contig00012	93.714	350	1	350	71711	70689	0	1642	Cam8	0.924029
VC_0633	assm_Cam23_contig00007	93.143	350	1	350	86784	87806	0	1552	Cam23	0.873382
VC_0633	assm_Cam1_S1_contig00002	82.645	363	1	350	187308	186247	1.38e-172	1373	Cam1	0.772651
VC_0633	assm_Cam15_S15_contig00002	82.645	363	1	350	31747	32808	1.38e-172	1373	Cam15	0.772651
VC_0633	assm_Cam16_S16_contig00001	82.645	363	1	350	241959	240898	1.38e-172	1373	Cam16	0.772651
VC_0633	assm_Cam17_S17_contig00003	82.645	363	1	350	176	1237	1.37e-172	1373	Cam17	0.772651
VC_0633	assm_Cam3_S3_contig00014	82.645	363	1	350	38735	37674	1.36e-172	1373	Cam3	0.772651
VC_0633	assm_Cam4_S4_contig00001	82.645	363	1	350	41140	42201	1.38e-172	1373	Cam4	0.772651
VC_0633	assm_Cam2_S2_contig00010	82.548	361	3	350	2	1057	5.39e-171	1361	Cam2	0.765898
VC_0633	assm_Cam10_S10_contig00002	69.505	364	1	350	271061	270015	1.15e-136	1105	Cam10	0.621835
VC_0633	assm_Cam6_S6_contig00017	79.239	289	75	350	36795	35956	1.04e-135	1098	Cam6	0.617895
VC_0809	N16961_NC_002505.1	99.83	589	1	589	863289	865055	0	3166	N16961	1
VC_0809	assm_Cam1_S1_contig00058	98.132	589	1	589	10255	12021	0	3122	Cam1	0.986102
VC_0809	assm_Cam16_S16_contig00031	98.132	589	1	589	41225	42991	0	3122	Cam16	0.986102
VC_0809	assm_Cam17_S17_contig00107	98.132	589	1	589	2275	509	0	3122	Cam17	0.986102
VC_0809	assm_Cam3_S3_contig00102	98.132	589	1	589	10213	11979	0	3122	Cam3	0.986102
VC_0809	assm_Cam4_S4_contig00082	98.132	589	1	589	10242	12008	0	3122	Cam4	0.986102
VC_0809	assm_Cam23_contig00001	98.637	587	3	589	95249	97009	0	3116	Cam23	0.984207
VC_0809	assm_Cam11_S11_contig00141	97.284	589	1	589	2275	509	0	3102	Cam11	0.979785
VC_0809	assm_Cam12_S12_contig00074	97.284	589	1	589	3261	1495	0	3102	Cam12	0.979785
VC_0809	assm_Cam8_S8_contig00074	97.284	589	1	589	10307	12073	0	3102	Cam8	0.979785
VC_0809	assm_Cam13_S13_contig00023	96.923	585	5	589	2407	659	0	3027	Cam13	0.956096
VC_0809	assm_Cam14_S14_contig00095	96.923	585	5	589	1903	155	0	3027	Cam14	0.956096
VC_0809	assm_Cam19_S19_contig00092	96.923	585	5	589	2200	452	0	3027	Cam19	0.956096
VC_0809	assm_Cam21_S21_contig00009	96.923	585	5	589	2535	787	0	3027	Cam21	0.956096
VC_0809	assm_Cam22_S22_contig00052	96.923	585	5	589	3475	1727	0	3027	Cam22	0.956096
VC_0809	assm_Cam5_S5_contig00097	96.923	585	5	589	1903	155	0	3027	Cam5	0.956096
VC_0809	assm_Cam7_S7_contig00097	96.923	585	5	589	1992	244	0	3027	Cam7	0.956096
VC_0809	assm_Cam10_S10_contig00051	95.043	585	5	589	15728	17476	0	2976	Cam10	0.939987
VC_0810	assm_Cam10_S10_contig00051	99.415	171	1	171	17678	18190	7.14e-110	883	Cam10	1
VC_0810	N16961_NC_002505.1	99.415	171	1	171	865250	865762	7.24e-110	883	N16961	1
VC_0810	assm_Cam16_S16_contig00031	98.246	171	1	171	43186	43698	1.34e-108	873	Cam16	0.988675
VC_0810	assm_Cam21_S21_contig00009	98.246	171	1	171	592	80	4.37e-108	870	Cam21	0.985277
VC_0810	assm_Cam22_S22_contig00052	98.246	171	1	171	1532	1020	4.3e-108	870	Cam22	0.985277
VC_0810	assm_Cam23_contig00001	98.246	171	1	171	97204	97716	4.47e-108	870	Cam23	0.985277
VC_0810	assm_Cam12_S12_contig00074	97.041	169	1	169	1300	794	4.11e-105	847	Cam12	0.95923
VC_0810	assm_Cam8_S8_contig00074	97.041	169	1	169	12268	12774	4.12e-105	847	Cam8	0.95923
VC_0810	assm_Cam13_S13_contig00023	98.052	154	1	154	464	3	7.46e-97	786	Cam13	0.890147
VC_0810	assm_Cam11_S11_contig00141	98.077	104	1	104	314	3	5.5e-63	534	Cam11	0.604757
VC_0810	assm_Cam17_S17_contig00107	98.077	104	1	104	314	3	5.62e-63	534	Cam17	0.604757
VC_0810	assm_Cam5_S5_contig00145	95.192	104	68	171	6631	6942	5.59e-60	512	Cam5	0.579841
VC_0810	assm_Cam19_S19_contig00092	97.647	85	1	85	257	3	1.42e-48	427	Cam19	0.483579
VC_0810	assm_Cam4_S4_contig00082	98.305	59	1	59	12203	12379	8.88e-32	302	Cam4	0.342016
VC_0810	assm_Cam7_S7_contig00097	93.75	16	1	16	49	2	0.072	77	Cam7	0.0872027
VC_0811	N16961_NC_002505.1	100	234	1	234	866803	866102	9.53e-157	1240	N16961	1
VC_0811	assm_Cam1_S1_contig00020	97.863	234	1	234	949	248	7.08e-154	1219	Cam1	0.983065
VC_0811	assm_Cam23_contig00001	97.436	234	1	234	98758	98057	6.65e-153	1211	Cam23	0.976613
VC_0811	assm_Cam22_S22_contig00052	97.345	226	9	234	2	679	2.47e-147	1170	Cam22	0.943548
VC_0811	assm_Cam16_S16_contig00016	99.485	194	1	194	70405	70986	1.42e-128	1030	Cam16	0.830645
VC_0811	assm_Cam14_S14_contig00120	98.876	178	1	178	6932	7465	7.37e-116	936	Cam14	0.754839
VC_0811	assm_Cam17_S17_contig00159	99.138	116	1	116	348	1	3.09e-72	611	Cam17	0.492742
VC_0811	assm_Cam21_S21_contig00101	100	61	1	61	184	2	2.08e-33	321	Cam21	0.258871
VC_0811	assm_Cam10_S10_contig00089	28.736	87	45	130	1407	1147	0.007	88	Cam10	0.0709677
VC_0811	assm_Cam13_S13_contig00089	100	16	1	16	50	3	0.14	78	Cam13	0.0629032
VC_0811	assm_Cam4_S4_contig00146	35.417	48	45	91	162	19	1.4	69	Cam4	0.0556452
VC_0812	N16961_NC_002505.1	99.898	979	1	979	869812	866876	0	5289	N16961	1
VC_0812	assm_Cam1_S1_contig00020	98.366	979	1	979	3959	1023	0	5224	Cam1	0.98771
VC_0812	assm_Cam16_S16_contig00016	98.366	979	1	979	67395	70331	0	5224	Cam16	0.98771
VC_0812	assm_Cam17_S17_contig00159	98.366	979	1	979	3357	421	0	5224	Cam17	0.98771
VC_0812	assm_Cam23_contig00001	95.621	982	1	979	101777	98832	0	5055	Cam23	0.955757
VC_0812	assm_Cam4_S4_contig00149	98.309	946	1	946	2840	3	0	5041	Cam4	0.95311
VC_0812	assm_Cam13_S13_contig00089	95.112	982	1	979	3057	124	0	5017	Cam13	0.948573
VC_0812	assm_Cam14_S14_contig00120	95.112	982	1	979	3925	6858	0	5017	Cam14	0.948573
VC_0812	assm_Cam19_S19_contig00172	95.112	982	1	979	3698	6631	0	5017	Cam19	0.948573
VC_0812	assm_Cam21_S21_contig00101	95.112	982	1	979	3191	258	0	5017	Cam21	0.948573
VC_0812	assm_Cam22_S22_contig00068	95.112	982	1	979	4441	7374	0	5017	Cam22	0.948573
VC_0812	assm_Cam5_S5_contig00145	95.112	982	1	979	3672	6605	0	5017	Cam5	0.948573
VC_0812	assm_Cam7_S7_contig00122	95.112	982	1	979	2957	24	0	5017	Cam7	0.948573
VC_0812	assm_Cam3_S3_contig00072	98.359	792	1	792	2377	2	0	4226	Cam3	0.799017
VC_0812	assm_Cam10_S10_contig00037	78.985	985	1	979	28683	31631	0	4071	Cam10	0.769711
VC_0812	assm_Cam15_S15_contig00044	25.275	364	222	556	5689	4637	6.83e-17	216	Cam15	0.0408395
VC_0812	assm_Cam2_S2_contig00187	25.275	364	222	556	5413	4361	5.86e-17	216	Cam2	0.0408395
VC_0812	assm_Cam6_S6_contig00085	25.275	364	222	556	5129	4077	6.61e-17	216	Cam6	0.0408395
VC_0812	assm_Cam11_S11_contig00084	25.275	364	222	556	5338	4286	1.07e-16	214	Cam11	0.0404613
VC_0812	assm_Cam12_S12_contig00062	25.275	364	222	556	10497	11549	1.08e-16	214	Cam12	0.0404613
VC_0812	assm_Cam8_S8_contig00041	25.275	364	222	556	12039	10987	1.11e-16	214	Cam8	0.0404613
VC_0813	assm_Cam1_S1_contig00020	100	192	1	192	4538	3963	3.45e-129	1029	Cam1	1
VC_0813	assm_Cam10_S10_contig00037	100	192	1	192	28104	28679	3.43e-129	1029	Cam10	1
VC_0813	assm_Cam16_S16_contig00016	100	192	1	192	66816	67391	3.45e-129	1029	Cam16	1
VC_0813	assm_Cam17_S17_contig00159	100	192	1	192	3936	3361	2.7e-129	1029	Cam17	1
VC_0813	assm_Cam3_S3_contig00072	100	192	1	192	2956	2381	3.4e-129	1029	Cam3	1
VC_0813	N16961_NC_002505.1	100	192	1	192	870391	869816	3.46e-129	1029	N16961	1
VC_0813	assm_Cam13_S13_contig00089	98.958	192	1	192	3636	3061	2.55e-127	1015	Cam13	0.986395
VC_0813	assm_Cam14_S14_contig00120	98.958	192	1	192	3346	3921	2.65e-127	1015	Cam14	0.986395
VC_0813	assm_Cam19_S19_contig00172	98.958	192	1	192	3119	3694	2.51e-127	1015	Cam19	0.986395
VC_0813	assm_Cam21_S21_contig00101	98.958	192	1	192	3770	3195	2.59e-127	1015	Cam21	0.986395
VC_0813	assm_Cam22_S22_contig00068	98.958	192	1	192	3862	4437	2.65e-127	1015	Cam22	0.986395
VC_0813	assm_Cam23_contig00001	98.958	192	1	192	102356	101781	2.77e-127	1015	Cam23	0.986395
VC_0813	assm_Cam5_S5_contig00145	98.958	192	1	192	3093	3668	2.63e-127	1015	Cam5	0.986395
VC_0813	assm_Cam7_S7_contig00122	98.958	192	1	192	3536	2961	2.51e-127	1015	Cam7	0.986395
VC_0813	assm_Cam4_S4_contig00149	100	95	98	192	3128	2844	1.41e-60	518	Cam4	0.503401
VC_0813	assm_Cam12_S12_contig00077	24	100	38	133	1814	1518	0.012	84	Cam12	0.0816327
VC_0813	assm_Cam8_S8_contig00118	24	100	38	133	1492	1788	0.012	84	Cam8	0.0816327
VC_0813	assm_Cam11_S11_contig00009	42.857	42	35	76	44579	44695	1.2	69	Cam11	0.0670554
VC_0813	assm_Cam15_S15_contig00013	42.857	42	35	76	17266	17150	1.2	69	Cam15	0.0670554
VC_0813	assm_Cam2_S2_contig00093	42.857	42	35	76	5898	5782	1.2	69	Cam2	0.0670554
VC_0813	assm_Cam6_S6_contig00070	42.857	42	35	76	17216	17100	1.2	69	Cam6	0.0670554
VC_0814	N16961_NC_002505.1	100	159	1	159	871298	870822	9.35e-102	821	N16961	1
VC_0814	assm_Cam13_S13_contig00089	98.742	159	1	159	4543	4067	3.61e-100	809	Cam13	0.985384
VC_0814	assm_Cam14_S14_contig00120	98.742	159	1	159	2439	2915	3.62e-100	809	Cam14	0.985384
VC_0814	assm_Cam19_S19_contig00172	98.742	159	1	159	2212	2688	3.61e-100	809	Cam19	0.985384
VC_0814	assm_Cam21_S21_contig00101	98.742	159	1	159	4677	4201	3.61e-100	809	Cam21	0.985384
VC_0814	assm_Cam22_S22_contig00068	98.742	159	1	159	2955	3431	3.62e-100	809	Cam22	0.985384
VC_0814	assm_Cam23_contig00001	98.742	159	1	159	103263	102787	3.74e-100	809	Cam23	0.985384
VC_0814	assm_Cam5_S5_contig00145	98.742	159	1	159	2186	2662	3.62e-100	809	Cam5	0.985384
VC_0814	assm_Cam7_S7_contig00122	98.742	159	1	159	4443	3967	3.61e-100	809	Cam7	0.985384
VC_0814	assm_Cam10_S10_contig00037	98.113	159	1	159	27197	27673	1.43e-99	805	Cam10	0.980512
VC_0814	assm_Cam11_S11_contig00086	98.113	159	1	159	3162	2686	1.4e-99	805	Cam11	0.980512
VC_0814	assm_Cam12_S12_contig00081	98.113	159	1	159	1441	1917	1.39e-99	805	Cam12	0.980512
VC_0814	assm_Cam8_S8_contig00014	98.113	159	1	159	64128	64604	1.42e-99	805	Cam8	0.980512
VC_0814	assm_Cam1_S1_contig00020	98.113	159	1	159	5445	4969	2.54e-99	803	Cam1	0.978076
VC_0814	assm_Cam16_S16_contig00016	98.113	159	1	159	65909	66385	2.54e-99	803	Cam16	0.978076
VC_0814	assm_Cam17_S17_contig00159	98.113	159	1	159	4843	4367	2.45e-99	803	Cam17	0.978076
VC_0814	assm_Cam3_S3_contig00072	98.113	159	1	159	3863	3387	2.51e-99	803	Cam3	0.978076
VC_0814	assm_Cam4_S4_contig00155	98.113	159	1	159	1198	722	1.22e-102	803	Cam4	0.978076
VC_0814	assm_Cam15_S15_contig00058	97.484	159	1	159	20311	19835	7.73e-99	799	Cam15	0.973203
VC_0814	assm_Cam2_S2_contig00107	97.484	159	1	159	10793	10317	7.66e-99	799	Cam2	0.973203
VC_0814	assm_Cam6_S6_contig00271	97.484	159	1	159	556	80	3.36e-104	799	Cam6	0.973203
VC_0815	N16961_NC_002505.1	99.781	456	1	456	872653	871286	0	2430	N16961	1
VC_0815	assm_Cam13_S13_contig00089	99.342	456	1	456	5898	4531	0	2425	Cam13	0.997942
VC_0815	assm_Cam14_S14_contig00120	99.342	456	1	456	1084	2451	0	2425	Cam14	0.997942
VC_0815	assm_Cam21_S21_contig00101	99.342	456	1	456	6032	4665	0	2425	Cam21	0.997942
VC_0815	assm_Cam22_S22_contig00068	99.342	456	1	456	1600	2967	0	2425	Cam22	0.997942
VC_0815	assm_Cam5_S5_contig00145	99.342	456	1	456	831	2198	0	2425	Cam5	0.997942
VC_0815	assm_Cam7_S7_contig00122	99.342	456	1	456	5798	4431	0	2425	Cam7	0.997942
VC_0815	assm_Cam11_S11_contig00086	99.342	456	1	456	4517	3150	0	2423	Cam11	0.997119
VC_0815	assm_Cam12_S12_contig00081	99.342	456	1	456	86	1453	0	2423	Cam12	0.997119
VC_0815	assm_Cam8_S8_contig00014	99.342	456	1	456	62773	64140	0	2423	Cam8	0.997119
VC_0815	assm_Cam19_S19_contig00172	99.123	456	1	456	857	2224	0	2418	Cam19	0.995062
VC_0815	assm_Cam1_S1_contig00020	98.684	456	1	456	6800	5433	0	2408	Cam1	0.990947
VC_0815	assm_Cam16_S16_contig00016	98.684	456	1	456	64554	65921	0	2408	Cam16	0.990947
VC_0815	assm_Cam17_S17_contig00159	98.684	456	1	456	6198	4831	0	2408	Cam17	0.990947
VC_0815	assm_Cam3_S3_contig00072	98.684	456	1	456	5218	3851	0	2408	Cam3	0.990947
VC_0815	assm_Cam4_S4_contig00155	98.684	456	1	456	2553	1186	0	2408	Cam4	0.990947
VC_0815	assm_Cam10_S10_contig00037	98.684	456	1	456	25842	27209	0	2405	Cam10	0.989712
VC_0815	assm_Cam15_S15_contig00058	98.899	454	3	456	21660	20299	0	2403	Cam15	0.988889
VC_0815	assm_Cam6_S6_contig00271	98.899	454	3	456	1905	544	0	2403	Cam6	0.988889
VC_0815	assm_Cam23_contig00001	99.038	312	145	456	104186	103251	0	1657	Cam23	0.681893
VC_0815	assm_Cam2_S2_contig00426	99.313	291	3	293	44	916	0	1553	Cam2	0.639095
VC_0816	N16961_NC_002505.1	98.333	60	1	60	872946	872767	2.76e-33	299	N16961	1
VC_0816	assm_Cam11_S11_contig00086	95	60	1	60	4810	4631	1.03e-31	288	Cam11	0.963211
VC_0816	assm_Cam12_S12_contig00084	95	60	1	60	226	47	1.03e-31	288	Cam12	0.963211
VC_0816	assm_Cam8_S8_contig00014	95	60	1	60	62480	62659	1.04e-31	288	Cam8	0.963211
VC_0816	assm_Cam15_S15_contig00088	93.333	60	1	60	221	42	1.73e-30	278	Cam15	0.929766
VC_0816	assm_Cam2_S2_contig00113	93.333	60	1	60	195	16	1.73e-30	278	Cam2	0.929766
VC_0816	assm_Cam10_S10_contig00037	93.22	59	1	59	25549	25725	2.93e-30	277	Cam10	0.926421
VC_0816	assm_Cam6_S6_contig00111	93.22	59	1	59	179	3	6.38e-30	274	Cam6	0.916388
VC_0816	assm_Cam23_contig00001	91.667	60	1	60	104912	104733	1.3e-29	272	Cam23	0.909699
VC_0816	assm_Cam1_S1_contig00020	85	60	1	60	7090	6914	1.04e-26	251	Cam1	0.839465
VC_0816	assm_Cam16_S16_contig00016	85	60	1	60	64264	64440	1.04e-26	251	Cam16	0.839465
VC_0816	assm_Cam17_S17_contig00121	85	60	1	60	10855	11031	1.04e-26	251	Cam17	0.839465
VC_0816	assm_Cam3_S3_contig00072	85	60	1	60	5508	5332	1.04e-26	251	Cam3	0.839465
VC_0816	assm_Cam13_S13_contig00089	90.476	42	1	42	6190	6065	4.36e-20	187	Cam13	0.625418
VC_0816	assm_Cam14_S14_contig00120	90.476	42	1	42	792	917	4.35e-20	187	Cam14	0.625418
VC_0816	assm_Cam19_S19_contig00172	90.476	42	1	42	565	690	4.36e-20	187	Cam19	0.625418
VC_0816	assm_Cam21_S21_contig00101	90.476	42	1	42	6324	6199	4.35e-20	187	Cam21	0.625418
VC_0816	assm_Cam22_S22_contig00068	90.476	42	1	42	1308	1433	4.35e-20	187	Cam22	0.625418
VC_0816	assm_Cam5_S5_contig00145	90.476	42	1	42	539	664	4.35e-20	187	Cam5	0.625418
VC_0816	assm_Cam7_S7_contig00122	90.476	42	1	42	6090	5965	4.36e-20	187	Cam7	0.625418
VC_0816	assm_Cam4_S4_contig00087	94.444	36	1	36	242	135	1.5e-16	175	Cam4	0.585284
VC_0817	N16961_NC_002505.1	99.694	327	1	327	873242	874222	0	1748	N16961	1
VC_0817	assm_Cam23_contig00039	25.714	350	7	306	1076	36	6.93e-14	177	Cam23	0.101259
VC_0817	assm_Cam11_S11_contig00078	28.44	109	196	297	1978	2304	0.014	88	Cam11	0.0503432
VC_0817	assm_Cam12_S12_contig00129	28.44	109	196	297	2041	2367	0.012	88	Cam12	0.0503432
VC_0817	assm_Cam8_S8_contig00021	28.44	109	196	297	58059	58385	0.014	88	Cam8	0.0503432
VC_0817	assm_Cam1_S1_contig00072	31.765	85	196	273	4510	4764	0.51	75	Cam1	0.0429062
VC_0817	assm_Cam16_S16_contig00081	31.765	85	196	273	470	216	0.51	75	Cam16	0.0429062
VC_0817	assm_Cam17_S17_contig00227	31.765	85	196	273	441	187	0.47	75	Cam17	0.0429062
VC_0817	assm_Cam3_S3_contig00349	31.765	85	196	273	671	925	0.38	75	Cam3	0.0429062
VC_0817	assm_Cam4_S4_contig00161	31.765	85	196	273	474	220	0.47	75	Cam4	0.0429062
VC_0817	assm_Cam10_S10_contig00019	25	88	194	281	3265	3002	1.8	71	Cam10	0.0406178
VC_0817	assm_Cam13_S13_contig00002	35.556	45	157	195	114788	114922	9.4	65	Cam13	0.0371854
VC_0817	assm_Cam14_S14_contig00002	35.556	45	157	195	66186	66052	9.4	65	Cam14	0.0371854
VC_0817	assm_Cam19_S19_contig00016	35.556	45	157	195	10505	10371	9.4	65	Cam19	0.0371854
VC_0817	assm_Cam21_S21_contig00015	35.556	45	157	195	32863	32729	9.4	65	Cam21	0.0371854
VC_0817	assm_Cam22_S22_contig00003	35.556	45	157	195	65905	65771	9.4	65	Cam22	0.0371854
VC_0817	assm_Cam5_S5_contig00016	35.556	45	157	195	33242	33376	9.4	65	Cam5	0.0371854
VC_0817	assm_Cam7_S7_contig00035	35.556	45	157	195	8763	8629	9.4	65	Cam7	0.0371854
VC_0819	N16961_NC_002505.1	99.815	541	1	541	876898	875276	0	2900	N16961	1
VC_0819	assm_Cam21_S21_contig00148	98.891	541	1	541	117	1739	0	2876	Cam21	0.991724
VC_0819	assm_Cam23_contig00001	98.062	516	26	541	139290	137743	0	2713	Cam23	0.935517
VC_0819	assm_Cam22_S22_contig00107	99.018	509	33	541	1	1527	0	2706	Cam22	0.933103
VC_0819	assm_Cam1_S1_contig00007	72.414	522	20	541	34583	33018	0	2139	Cam1	0.737586
VC_0819	assm_Cam16_S16_contig00011	72.414	522	20	541	79531	81096	0	2139	Cam16	0.737586
VC_0819	assm_Cam17_S17_contig00014	72.414	522	20	541	40723	42288	0	2139	Cam17	0.737586
VC_0819	assm_Cam3_S3_contig00052	72.414	522	20	541	20278	21843	0	2139	Cam3	0.737586
VC_0819	assm_Cam4_S4_contig00021	72.414	522	20	541	38442	40007	0	2139	Cam4	0.737586
VC_0819	assm_Cam13_S13_contig00043	72.414	522	20	541	23581	22016	0	2138	Cam13	0.737241
VC_0819	assm_Cam14_S14_contig00101	72.414	522	20	541	4792	3227	0	2138	Cam14	0.737241
VC_0819	assm_Cam15_S15_contig00004	72.605	522	20	541	24870	23305	0	2138	Cam15	0.737241
VC_0819	assm_Cam19_S19_contig00162	72.414	522	20	541	5020	6585	0	2138	Cam19	0.737241
VC_0819	assm_Cam2_S2_contig00019	72.605	522	20	541	8164	6599	0	2138	Cam2	0.737241
VC_0819	assm_Cam5_S5_contig00033	72.414	522	20	541	6796	8361	0	2138	Cam5	0.737241
VC_0819	assm_Cam6_S6_contig00013	72.605	522	20	541	38443	40008	0	2138	Cam6	0.737241
VC_0819	assm_Cam7_S7_contig00041	72.414	522	20	541	24885	23320	0	2138	Cam7	0.737241
VC_0819	assm_Cam11_S11_contig00040	72.222	522	20	541	28662	30227	0	2137	Cam11	0.736897
VC_0819	assm_Cam12_S12_contig00010	72.222	522	20	541	79141	80706	0	2137	Cam12	0.736897
VC_0819	assm_Cam8_S8_contig00009	72.222	522	20	541	70344	71909	0	2137	Cam8	0.736897
VC_0819	assm_Cam10_S10_contig00004	72.414	522	20	541	103882	105447	0	2136	Cam10	0.736552
VC_0820	N16961_NC_002505.1	100	1013	1	1013	876974	880012	0	5400	N16961	1
VC_0820	assm_Cam23_contig00001	99.704	1013	1	1013	139440	142478	0	5390	Cam23	0.998148
VC_0820	assm_Cam22_S22_contig00090	100	778	8	785	1	2334	0	4149	Cam22	0.768333
VC_0820	assm_Cam13_S13_contig00116	99.869	762	252	1013	2561	276	0	4088	Cam13	0.757037
VC_0820	assm_Cam14_S14_contig00209	100	397	299	695	1191	1	0	2142	Cam14	0.396667
VC_0820	assm_Cam15_S15_contig00022	41.818	770	114	854	11649	13928	1.22e-174	1462	Cam15	0.270741
VC_0820	assm_Cam2_S2_contig00158	41.818	770	114	854	7226	4947	4.12e-175	1462	Cam2	0.270741
VC_0820	assm_Cam6_S6_contig00063	41.818	770	114	854	18691	16412	1.11e-174	1462	Cam6	0.270741
VC_0820	assm_Cam10_S10_contig00016	41.591	767	114	854	23712	25985	2.16e-174	1461	Cam10	0.270556
VC_0820	assm_Cam11_S11_contig00064	41.612	769	114	854	10311	8032	2.25e-174	1460	Cam11	0.27037
VC_0820	assm_Cam12_S12_contig00028	41.612	769	114	854	18561	16282	2.42e-174	1460	Cam12	0.27037
VC_0820	assm_Cam8_S8_contig00011	41.612	769	114	854	71946	69667	2.48e-174	1460	Cam8	0.27037
VC_0820	assm_Cam1_S1_contig00042	41.558	770	114	854	14888	17167	1.48e-172	1447	Cam1	0.267963
VC_0820	assm_Cam16_S16_contig00015	41.558	770	114	854	14879	17158	1.56e-172	1447	Cam16	0.267963
VC_0820	assm_Cam17_S17_contig00058	41.558	770	114	854	5662	7941	1.41e-172	1447	Cam17	0.267963
VC_0820	assm_Cam19_S19_contig00032	40.561	784	100	854	15224	12900	1.13e-172	1447	Cam19	0.267963
VC_0820	assm_Cam21_S21_contig00027	40.561	784	100	854	19532	17208	1.18e-172	1447	Cam21	0.267963
VC_0820	assm_Cam3_S3_contig00035	41.558	770	114	854	11692	13971	1.46e-172	1447	Cam3	0.267963
VC_0820	assm_Cam4_S4_contig00012	41.558	770	114	854	14850	17129	1.56e-172	1447	Cam4	0.267963
VC_0820	assm_Cam5_S5_contig00043	40.561	784	100	854	11038	13362	1.13e-172	1447	Cam5	0.267963
VC_0820	assm_Cam7_S7_contig00011	40.561	784	100	854	23597	25921	1.2e-172	1447	Cam7	0.267963
VC_0821	N16961_NC_002505.1	100	379	1	379	880128	881264	0	1988	N16961	1
VC_0821	assm_Cam23_contig00001	98.928	373	1	373	142594	143712	0	1945	Cam23	0.97837
VC_0821	assm_Cam22_S22_contig00092	98.824	85	289	373	2	256	2.38e-49	451	Cam22	0.226861
VC_0821	assm_Cam13_S13_contig00116	100	53	1	53	160	2	5.32e-26	276	Cam13	0.138833
VC_0821	assm_Cam1_S1_contig00044	26.582	158	151	308	28575	28108	7.77e-13	174	Cam1	0.0875252
VC_0821	assm_Cam12_S12_contig00044	26.582	158	151	308	444	911	7.76e-13	174	Cam12	0.0875252
VC_0821	assm_Cam15_S15_contig00041	26.582	158	151	308	434	901	7.23e-13	174	Cam15	0.0875252
VC_0821	assm_Cam2_S2_contig00328	26.582	158	151	308	2072	1605	5.31e-13	174	Cam2	0.0875252
VC_0821	assm_Cam3_S3_contig00010	26.582	158	151	308	38807	39274	7.83e-13	174	Cam3	0.0875252
VC_0821	assm_Cam4_S4_contig00063	26.582	158	151	308	466	933	7.36e-13	174	Cam4	0.0875252
VC_0821	assm_Cam6_S6_contig00055	26.582	158	151	308	20725	20258	7.7e-13	174	Cam6	0.0875252
VC_0821	assm_Cam11_S11_contig00067	26.582	158	151	308	20716	20249	8.05e-13	173	Cam11	0.0870221
VC_0821	assm_Cam16_S16_contig00043	26.582	158	151	308	28316	27849	8.64e-13	173	Cam16	0.0870221
VC_0821	assm_Cam17_S17_contig00106	26.582	158	151	308	365	832	8.82e-13	173	Cam17	0.0870221
VC_0821	assm_Cam8_S8_contig00049	26.582	158	151	308	28513	28046	8.96e-13	173	Cam8	0.0870221
VC_0822	N16961_NC_002505.1	99.91	1112	1	1112	881390	884725	0	5891	N16961	1
VC_0822	assm_Cam23_contig00001	98.022	1112	1	1112	143857	147192	0	5803	Cam23	0.985062
VC_0822	assm_Cam22_S22_contig00092	98.896	634	1	634	401	2302	0	3333	Cam22	0.565778
VC_0822	assm_Cam13_S13_contig00125	99.45	545	169	713	2	1636	0	2879	Cam13	0.488712
VC_0822	assm_Cam21_S21_contig00173	98.239	284	113	396	853	2	0	1485	Cam21	0.252079
VC_0822	assm_Cam1_S1_contig00044	30.682	440	263	688	27099	25810	6.25e-49	488	Cam1	0.0828382
VC_0822	assm_Cam15_S15_contig00041	30.682	440	263	688	1910	3199	6.24e-49	488	Cam15	0.0828382
VC_0822	assm_Cam16_S16_contig00043	30.682	440	263	688	26840	25551	6.24e-49	488	Cam16	0.0828382
VC_0822	assm_Cam17_S17_contig00106	30.682	440	263	688	1841	3130	5.5e-49	488	Cam17	0.0828382
VC_0822	assm_Cam3_S3_contig00010	30.682	440	263	688	40283	41572	6.43e-49	488	Cam3	0.0828382
VC_0822	assm_Cam4_S4_contig00063	30.682	440	263	688	1942	3231	6.04e-49	488	Cam4	0.0828382
VC_0822	assm_Cam6_S6_contig00055	30.682	440	263	688	19249	17960	6.04e-49	488	Cam6	0.0828382
VC_0822	assm_Cam11_S11_contig00067	30.474	443	263	688	19240	17951	1.61e-48	485	Cam11	0.082329
VC_0822	assm_Cam12_S12_contig00044	30.474	443	263	688	1920	3209	1.66e-48	485	Cam12	0.082329
VC_0822	assm_Cam8_S8_contig00049	30.474	443	263	688	27037	25748	1.66e-48	485	Cam8	0.082329
VC_0822	assm_Cam2_S2_contig00328	41.104	163	10	171	1127	645	3.35e-31	334	Cam2	0.0566967
VC_0823	N16961_NC_002505.1	100	312	1	312	884725	885660	0	1675	N16961	1
VC_0823	assm_Cam13_S13_contig00129	98.077	312	1	312	959	24	0	1644	Cam13	0.981493
VC_0823	assm_Cam21_S21_contig00125	98.077	312	1	312	78	1013	0	1644	Cam21	0.981493
VC_0823	assm_Cam22_S22_contig00079	98.077	312	1	312	3977	3042	0	1644	Cam22	0.981493
VC_0823	assm_Cam23_contig00001	97.115	312	1	312	147192	148127	0	1634	Cam23	0.975522
VC_0823	assm_Cam7_S7_contig00147	98.058	309	4	312	3	929	0	1627	Cam7	0.971343
VC_0823	assm_Cam14_S14_contig00217	98.046	307	6	312	1	921	0	1616	Cam14	0.964776
VC_0823	assm_Cam5_S5_contig00310	98.12	266	37	302	1	798	0	1404	Cam5	0.838209
VC_0823	assm_Cam1_S1_contig00045	28.07	57	63	118	5212	5382	0.38	76	Cam1	0.0453731
VC_0823	assm_Cam10_S10_contig00030	28.07	57	63	118	5007	5177	0.38	76	Cam10	0.0453731
VC_0823	assm_Cam11_S11_contig00024	28.07	57	63	118	21845	21675	0.38	76	Cam11	0.0453731
VC_0823	assm_Cam12_S12_contig00045	28.07	57	63	118	21849	21679	0.38	76	Cam12	0.0453731
VC_0823	assm_Cam15_S15_contig00042	28.07	57	63	118	21841	21671	0.38	76	Cam15	0.0453731
VC_0823	assm_Cam16_S16_contig00026	28.07	57	63	118	28684	28854	0.38	76	Cam16	0.0453731
VC_0823	assm_Cam17_S17_contig00039	28.07	57	63	118	21825	21655	0.38	76	Cam17	0.0453731
VC_0823	assm_Cam2_S2_contig00022	28.07	57	63	118	21962	21792	0.38	76	Cam2	0.0453731
VC_0823	assm_Cam3_S3_contig00333	28.07	57	63	118	487	317	0.29	76	Cam3	0.0453731
VC_0823	assm_Cam4_S4_contig00048	28.07	57	63	118	5175	5345	0.38	76	Cam4	0.0453731
VC_0823	assm_Cam6_S6_contig00026	28.07	57	63	118	25740	25570	0.38	76	Cam6	0.0453731
VC_0823	assm_Cam8_S8_contig00004	28.07	57	63	118	33479	33309	0.38	76	Cam8	0.0453731
VC_0823	assm_Cam19_S19_contig00037	28.07	57	63	118	24295	24125	1.3	72	Cam19	0.0429851
VC_0824	N16961_NC_002505.1	100	164	1	164	885773	886264	8.56e-107	859	N16961	1
VC_0824	assm_Cam13_S13_contig00080	99.39	164	1	164	6	497	1.32e-106	858	Cam13	0.998836
VC_0824	assm_Cam5_S5_contig00240	99.39	164	1	164	5	496	4.19e-113	858	Cam5	0.998836
VC_0824	assm_Cam21_S21_contig00125	99.39	164	1	164	1126	1617	6.64e-108	857	Cam21	0.997672
VC_0824	assm_Cam22_S22_contig00079	99.39	164	1	164	2929	2438	7.6e-107	857	Cam22	0.997672
VC_0824	assm_Cam7_S7_contig00147	99.39	164	1	164	1042	1533	2.49e-108	857	Cam7	0.997672
VC_0824	assm_Cam23_contig00001	98.78	164	1	164	148240	148731	1.35e-105	850	Cam23	0.989523
VC_0824	assm_Cam14_S14_contig00175	99.286	140	25	164	1	420	1.86e-92	730	Cam14	0.849825
VC_0824	assm_Cam10_S10_contig00003	29.333	75	20	92	55362	55586	0.001	90	Cam10	0.104773
VC_0824	assm_Cam1_S1_contig00001	29.333	75	20	92	156148	155924	0.002	89	Cam1	0.103609
VC_0824	assm_Cam11_S11_contig00004	29.333	75	20	92	46833	47057	0.002	89	Cam11	0.103609
VC_0824	assm_Cam12_S12_contig00001	29.333	75	20	92	71874	72098	0.002	89	Cam12	0.103609
VC_0824	assm_Cam15_S15_contig00001	29.333	75	20	92	55117	55341	0.002	89	Cam15	0.103609
VC_0824	assm_Cam16_S16_contig00002	29.333	75	20	92	71620	71844	0.002	89	Cam16	0.103609
VC_0824	assm_Cam17_S17_contig00002	29.333	75	20	92	55223	55447	0.002	89	Cam17	0.103609
VC_0824	assm_Cam19_S19_contig00002	29.333	75	20	92	40928	41152	0.002	89	Cam19	0.103609
VC_0824	assm_Cam2_S2_contig00035	29.333	75	20	92	12241	12017	0.002	89	Cam2	0.103609
VC_0824	assm_Cam3_S3_contig00005	29.333	75	20	92	39042	38818	0.002	89	Cam3	0.103609
VC_0824	assm_Cam4_S4_contig00005	29.333	75	20	92	55125	55349	0.002	89	Cam4	0.103609
VC_0824	assm_Cam6_S6_contig00005	29.333	75	20	92	52349	52125	0.002	89	Cam6	0.103609
VC_0824	assm_Cam8_S8_contig00001	29.333	75	20	92	156062	155838	0.002	89	Cam8	0.103609
VC_0825	N16961_NC_002505.1	100	620	1	620	888405	886546	0	3255	N16961	1
VC_0825	assm_Cam23_contig00001	99.194	620	1	620	150876	149017	0	3224	Cam23	0.990476
VC_0825	assm_Cam13_S13_contig00080	99.194	620	1	620	2635	776	0	3222	Cam13	0.989862
VC_0825	assm_Cam21_S21_contig00125	99.194	620	1	620	3755	1896	0	3222	Cam21	0.989862
VC_0825	assm_Cam22_S22_contig00079	99.194	620	1	620	300	2159	0	3222	Cam22	0.989862
VC_0825	assm_Cam19_S19_contig00320	99.332	599	22	620	1	1797	0	3124	Cam19	0.959754
VC_0825	assm_Cam7_S7_contig00147	99.306	576	45	620	3539	1812	0	3004	Cam7	0.922888
VC_0825	assm_Cam14_S14_contig00175	99.287	561	60	620	2381	699	0	2922	Cam14	0.897696
VC_0825	assm_Cam5_S5_contig00240	99.461	371	250	620	1887	775	0	1894	Cam5	0.581874
VC_0825	assm_Cam10_S10_contig00011	35.028	354	266	619	54289	55323	3.04e-49	473	Cam10	0.145315
VC_0825	assm_Cam1_S1_contig00019	35.817	349	274	616	71630	72664	5.17e-48	464	Cam1	0.14255
VC_0825	assm_Cam11_S11_contig00225	35.817	349	274	616	719	1753	1.37e-49	464	Cam11	0.14255
VC_0825	assm_Cam12_S12_contig00097	35.817	349	274	616	6632	5598	4.19e-48	464	Cam12	0.14255
VC_0825	assm_Cam16_S16_contig00008	35.817	349	274	616	18636	17602	5.22e-48	464	Cam16	0.14255
VC_0825	assm_Cam17_S17_contig00237	35.817	349	274	616	1205	171	1.97e-49	464	Cam17	0.14255
VC_0825	assm_Cam3_S3_contig00302	35.817	349	274	616	642	1676	1.74e-49	464	Cam3	0.14255
VC_0825	assm_Cam4_S4_contig00115	35.817	349	274	616	6403	5369	4.14e-48	464	Cam4	0.14255
VC_0825	assm_Cam8_S8_contig00060	35.817	349	274	616	18631	17597	4.86e-48	464	Cam8	0.14255
VC_0825	assm_Cam2_S2_contig00139	35.817	349	274	616	3298	4332	9.32e-48	461	Cam2	0.141628
VC_0825	assm_Cam6_S6_contig00149	35.817	349	274	616	700	1734	8.8e-48	461	Cam6	0.141628
VC_0825	assm_Cam15_S15_contig00124	35.817	349	274	616	3918	2884	9.35e-48	460	Cam15	0.141321
VC_0826	N16961_NC_002505.1	100	221	1	221	888846	889508	5.14e-149	1181	N16961	1
VC_0826	assm_Cam14_S14_contig00196	98.19	221	1	221	9	671	7.97e-161	1167	Cam14	0.988146
VC_0826	assm_Cam13_S13_contig00080	98.19	221	1	221	3073	3735	3.98e-147	1166	Cam13	0.987299
VC_0826	assm_Cam21_S21_contig00117	98.19	221	1	221	4571	3909	2.05e-149	1166	Cam21	0.987299
VC_0826	assm_Cam22_S22_contig00074	98.19	221	1	221	106	768	4.67e-148	1166	Cam22	0.987299
VC_0826	assm_Cam7_S7_contig00182	98.19	221	1	221	4	666	8.41e-161	1166	Cam7	0.987299
VC_0826	assm_Cam23_contig00001	97.738	221	1	221	151316	151978	1.25e-146	1163	Cam23	0.984759
VC_0826	assm_Cam5_S5_contig00267	97.664	214	8	221	99	740	2.98e-154	1123	Cam5	0.950889
VC_0826	assm_Cam19_S19_contig00390	97.115	104	118	221	989	678	9.16e-68	539	Cam19	0.456393
VC_0826	assm_Cam11_S11_contig00027	29.508	61	71	131	28406	28573	3.1	66	Cam11	0.0558848
VC_0826	assm_Cam12_S12_contig00002	29.508	61	71	131	55914	56081	3.1	66	Cam12	0.0558848
VC_0826	assm_Cam8_S8_contig00012	29.508	61	71	131	43633	43466	3.1	66	Cam8	0.0558848
VC_0826	assm_Cam15_S15_contig00101	34.286	70	70	132	8479	8270	5.7	64	Cam15	0.0541914
VC_0826	assm_Cam2_S2_contig00242	34.286	70	70	132	323	532	5.6	64	Cam2	0.0541914
VC_0826	assm_Cam6_S6_contig00118	34.286	70	70	132	6087	6296	5.7	64	Cam6	0.0541914
VC_0826	assm_Cam1_S1_contig00002	27.869	61	71	131	159193	159026	7.9	63	Cam1	0.0533446
VC_0826	assm_Cam10_S10_contig00002	27.869	61	71	131	243009	242842	7.9	63	Cam10	0.0533446
VC_0826	assm_Cam16_S16_contig00001	27.869	61	71	131	213844	213677	7.9	63	Cam16	0.0533446
VC_0826	assm_Cam17_S17_contig00003	27.869	61	71	131	28291	28458	7.8	63	Cam17	0.0533446
VC_0826	assm_Cam3_S3_contig00014	27.869	61	71	131	10620	10453	7.8	63	Cam3	0.0533446
VC_0826	assm_Cam4_S4_contig00001	27.869	61	71	131	69255	69422	7.9	63	Cam4	0.0533446
VC_0827	N16961_NC_002505.1	100	136	1	136	889496	889903	1.99e-89	726	N16961	1
VC_0827	assm_Cam13_S13_contig00080	98.529	136	1	136	3723	4130	6.37e-88	715	Cam13	0.984848
VC_0827	assm_Cam14_S14_contig00196	98.529	136	1	136	659	1066	5.88e-94	715	Cam14	0.984848
VC_0827	assm_Cam19_S19_contig00390	98.529	136	1	136	690	283	7.21e-96	715	Cam19	0.984848
VC_0827	assm_Cam21_S21_contig00117	98.529	136	1	136	3921	3514	5.96e-88	715	Cam21	0.984848
VC_0827	assm_Cam22_S22_contig00074	98.529	136	1	136	756	1163	6.3e-88	715	Cam22	0.984848
VC_0827	assm_Cam5_S5_contig00267	98.529	136	1	136	728	1135	6.05e-94	715	Cam5	0.984848
VC_0827	assm_Cam7_S7_contig00182	98.529	136	1	136	654	1061	5.88e-94	715	Cam7	0.984848
VC_0827	assm_Cam23_contig00001	97.059	136	1	136	151966	152373	5.53e-87	708	Cam23	0.975207
VC_0827	assm_Cam1_S1_contig00001	39.394	33	63	95	16732	16824	3.2	63	Cam1	0.0867769
VC_0827	assm_Cam10_S10_contig00013	50	30	74	102	75328	75239	3	63	Cam10	0.0867769
VC_0827	assm_Cam11_S11_contig00044	50	30	74	102	6445	6534	2.9	63	Cam11	0.0867769
VC_0827	assm_Cam12_S12_contig00042	50	30	74	102	23596	23507	2.9	63	Cam12	0.0867769
VC_0827	assm_Cam15_S15_contig00039	50	30	74	102	23636	23547	2.9	63	Cam15	0.0867769
VC_0827	assm_Cam16_S16_contig00002	39.394	33	63	95	211036	210944	3.2	63	Cam16	0.0867769
VC_0827	assm_Cam2_S2_contig00021	50	30	74	102	6403	6492	2.9	63	Cam2	0.0867769
VC_0827	assm_Cam3_S3_contig00046	39.394	33	63	95	7147	7055	3.2	63	Cam3	0.0867769
VC_0827	assm_Cam4_S4_contig00018	39.394	33	63	95	54376	54284	3.3	63	Cam4	0.0867769
VC_0827	assm_Cam6_S6_contig00033	50	30	74	102	6492	6581	2.9	63	Cam6	0.0867769
VC_0827	assm_Cam8_S8_contig00083	50	30	74	102	4558	4469	2.9	63	Cam8	0.0867769
VC_0827	assm_Cam17_S17_contig00166	39.394	33	63	95	369	461	3.4	62	Cam17	0.0853994
VC_0828	N16961_NC_002505.1	100	224	1	224	890449	891120	5.39e-146	1159	N16961	1
VC_0828	assm_Cam13_S13_contig00080	82.143	224	1	224	4678	5349	3.11e-121	974	Cam13	0.84038
VC_0828	assm_Cam21_S21_contig00117	82.143	224	1	224	2966	2295	4.77e-122	974	Cam21	0.84038
VC_0828	assm_Cam22_S22_contig00074	82.143	224	1	224	1711	2382	2.11e-121	974	Cam22	0.84038
VC_0828	assm_Cam7_S7_contig00156	82.143	224	1	224	2787	2116	3.23e-126	974	Cam7	0.84038
VC_0828	assm_Cam19_S19_contig00420	81.9	221	4	224	3	665	1.12e-132	958	Cam19	0.826575
VC_0828	assm_Cam23_contig00001	80.357	224	1	224	152922	153593	9.9e-114	919	Cam23	0.792925
VC_0828	assm_Cam14_S14_contig00164	76.147	109	116	224	3	329	4.39e-48	429	Cam14	0.370147
VC_0828	assm_Cam11_S11_contig00086	20.833	168	1	163	14746	14339	0.042	82	Cam11	0.0707506
VC_0828	assm_Cam12_S12_contig00084	20.833	168	1	163	10162	9755	0.042	82	Cam12	0.0707506
VC_0828	assm_Cam15_S15_contig00088	20.833	168	1	163	10158	9751	0.042	82	Cam15	0.0707506
VC_0828	assm_Cam2_S2_contig00113	20.833	168	1	163	10132	9725	0.042	82	Cam2	0.0707506
VC_0828	assm_Cam6_S6_contig00111	20.833	168	1	163	10116	9709	0.042	82	Cam6	0.0707506
VC_0828	assm_Cam8_S8_contig00014	20.833	168	1	163	52544	52951	0.043	82	Cam8	0.0707506
VC_0828	assm_Cam1_S1_contig00020	20.833	168	1	163	17025	16618	0.052	81	Cam1	0.0698878
VC_0828	assm_Cam16_S16_contig00016	20.833	168	1	163	54329	54736	0.052	81	Cam16	0.0698878
VC_0828	assm_Cam17_S17_contig00121	20.833	168	1	163	920	1327	0.051	81	Cam17	0.0698878
VC_0828	assm_Cam3_S3_contig00072	20.833	168	1	163	15443	15036	0.052	81	Cam3	0.0698878
VC_0828	assm_Cam4_S4_contig00087	20.833	168	1	163	10177	9770	0.051	81	Cam4	0.0698878
VC_0828	assm_Cam10_S10_contig00037	22.314	121	1	117	15605	15937	0.14	77	Cam10	0.0664366
VC_0828	assm_Cam5_S5_contig00045	22.727	110	1	110	15707	16003	0.13	77	Cam5	0.0664366
VC_0829	N16961_NC_002505.1	100	430	1	430	891203	892492	0	2289	N16961	1
VC_0829	assm_Cam13_S13_contig00080	99.07	430	1	430	5433	6722	0	2265	Cam13	0.989515
VC_0829	assm_Cam14_S14_contig00164	99.07	430	1	430	413	1702	0	2265	Cam14	0.989515
VC_0829	assm_Cam21_S21_contig00117	99.07	430	1	430	2211	922	0	2265	Cam21	0.989515
VC_0829	assm_Cam22_S22_contig00074	99.07	430	1	430	2466	3755	0	2265	Cam22	0.989515
VC_0829	assm_Cam7_S7_contig00156	99.07	430	1	430	2032	743	0	2265	Cam7	0.989515
VC_0829	assm_Cam23_contig00001	98.837	430	1	430	153677	154966	0	2262	Cam23	0.988204
VC_0829	assm_Cam19_S19_contig00329	98.837	430	1	430	1694	405	0	2255	Cam19	0.985146
VC_0829	assm_Cam5_S5_contig00010	99.552	223	207	429	671	3	1.19e-143	1167	Cam5	0.50983
VC_0830	N16961_NC_002505.1	100	150	1	150	892495	892944	3.35e-98	793	N16961	1
VC_0830	assm_Cam23_contig00001	98	150	1	150	154969	155418	7e-97	784	Cam23	0.988651
VC_0830	assm_Cam13_S13_contig00080	97.333	150	1	150	6725	7174	2.23e-95	772	Cam13	0.973518
VC_0830	assm_Cam14_S14_contig00164	97.333	150	1	150	1705	2154	1.24e-97	772	Cam14	0.973518
VC_0830	assm_Cam21_S21_contig00117	97.333	150	1	150	919	470	1.84e-95	772	Cam21	0.973518
VC_0830	assm_Cam22_S22_contig00074	97.333	150	1	150	3758	4207	2.19e-95	772	Cam22	0.973518
VC_0830	assm_Cam5_S5_contig00312	97.333	150	1	150	13	462	1.98e-105	772	Cam5	0.973518
VC_0830	assm_Cam7_S7_contig00156	97.333	150	1	150	740	291	8.04e-98	772	Cam7	0.973518
VC_0830	assm_Cam19_S19_contig00329	97.015	134	1	134	402	1	5.52e-89	691	Cam19	0.871375
VC_0830	assm_Cam4_S4_contig00110	35.556	45	82	126	7434	7303	5	62	Cam4	0.0781841
VC_0830	assm_Cam1_S1_contig00007	35.135	37	82	118	1640	1750	5.8	61	Cam1	0.0769231
VC_0830	assm_Cam16_S16_contig00045	35.135	37	82	118	1638	1748	5.8	61	Cam16	0.0769231
VC_0830	assm_Cam17_S17_contig00174	35.135	37	82	118	1634	1744	5.6	61	Cam17	0.0769231
VC_0830	assm_Cam3_S3_contig00283	35.135	37	82	118	356	466	5.3	61	Cam3	0.0769231
VC_0831	assm_Cam13_S13_contig00080	100	489	1	489	7180	8646	0	2572	Cam13	1
VC_0831	assm_Cam22_S22_contig00074	100	489	1	489	4213	5679	0	2572	Cam22	1
VC_0831	N16961_NC_002505.1	100	489	1	489	892950	894416	0	2572	N16961	1
VC_0831	assm_Cam23_contig00001	99.387	489	1	489	155424	156890	0	2561	Cam23	0.995723
VC_0831	assm_Cam21_S21_contig00177	100	275	166	440	827	3	0	1450	Cam21	0.563764
VC_0831	assm_Cam14_S14_contig00164	100	242	1	242	2160	2885	2.04e-165	1269	Cam14	0.49339
VC_0831	assm_Cam5_S5_contig00312	100	98	1	98	468	761	9.46e-60	502	Cam5	0.195179
VC_0831	assm_Cam7_S7_contig00156	100	95	1	95	285	1	3.06e-52	484	Cam7	0.18818
VC_0831	assm_Cam11_S11_contig00040	35.185	54	272	325	25975	26130	7.9	67	Cam11	0.0260498
VC_0831	assm_Cam12_S12_contig00010	35.185	54	272	325	76454	76609	7.9	67	Cam12	0.0260498
VC_0831	assm_Cam8_S8_contig00009	35.185	54	272	325	67657	67812	7.9	67	Cam8	0.0260498
VC_0832	N16961_NC_002505.1	100	151	1	151	894412	894864	4.18e-95	770	N16961	1
VC_0832	assm_Cam23_contig00001	99.338	151	1	151	156886	157338	9.06e-95	768	Cam23	0.997403
VC_0832	assm_Cam13_S13_contig00080	100	36	1	36	8642	8749	2.89e-17	192	Cam13	0.249351
VC_0832	assm_Cam22_S22_contig00074	100	14	1	14	5675	5716	0.044	78	Cam22	0.101299
VC_0833	N16961_NC_002505.1	99.64	278	1	278	894855	895688	0	1438	N16961	1
VC_0833	assm_Cam23_contig00001	97.842	278	1	278	157329	158162	2.09e-180	1422	Cam23	0.988873
VC_0834	assm_Cam23_contig00001	100	152	1	152	158181	158636	3.1e-95	772	Cam23	1
VC_0834	N16961_NC_002505.1	100	152	1	152	895707	896162	3.1e-95	772	N16961	1
VC_0834	assm_Cam22_S22_contig00104	100	82	71	152	2	247	1.53e-48	417	Cam22	0.540155
VC_0834	assm_Cam21_S21_contig00152	100	31	122	152	3	95	7.1e-13	159	Cam21	0.205959
VC_0835	N16961_NC_002505.1	100	503	1	503	896155	897663	0	2692	N16961	1
VC_0835	assm_Cam23_contig00001	99.205	503	1	503	158629	160137	0	2679	Cam23	0.995171
VC_0835	assm_Cam21_S21_contig00152	99.192	495	1	495	88	1572	0	2638	Cam21	0.979941
VC_0835	assm_Cam22_S22_contig00104	99.192	495	1	495	240	1724	0	2638	Cam22	0.979941
VC_0835	assm_Cam7_S7_contig00199	99.475	381	89	469	1	1143	0	2042	Cam7	0.758544
VC_0835	assm_Cam5_S5_contig00292	99.662	296	208	503	2	889	0	1587	Cam5	0.589525
VC_0835	assm_Cam13_S13_contig00153	99.593	246	258	503	793	56	0	1327	Cam13	0.492942
VC_0835	assm_Cam19_S19_contig00417	99.587	242	249	490	2	727	0	1305	Cam19	0.48477
VC_0835	assm_Cam15_S15_contig00015	30.685	365	79	434	41237	40200	3.42e-46	442	Cam15	0.16419
VC_0835	assm_Cam2_S2_contig00001	30.685	365	79	434	84894	83857	3.45e-46	442	Cam2	0.16419
VC_0835	assm_Cam6_S6_contig00001	30.685	365	79	434	89066	88029	3.45e-46	442	Cam6	0.16419
VC_0835	assm_Cam1_S1_contig00021	30.685	365	79	434	41201	40164	3.8e-46	441	Cam1	0.163819
VC_0835	assm_Cam10_S10_contig00008	30.685	365	79	434	96763	95726	3.83e-46	441	Cam10	0.163819
VC_0835	assm_Cam11_S11_contig00007	30.685	365	79	434	23065	24102	3.8e-46	441	Cam11	0.163819
VC_0835	assm_Cam12_S12_contig00004	30.685	365	79	434	23297	24334	3.83e-46	441	Cam12	0.163819
VC_0835	assm_Cam14_S14_contig00042	30.685	365	79	434	9421	8384	3.72e-46	441	Cam14	0.163819
VC_0835	assm_Cam16_S16_contig00018	30.685	365	79	434	41184	40147	3.8e-46	441	Cam16	0.163819
VC_0835	assm_Cam17_S17_contig00005	30.685	365	79	434	41092	40055	3.8e-46	441	Cam17	0.163819
VC_0835	assm_Cam3_S3_contig00013	30.685	365	79	434	16737	15700	3.75e-46	441	Cam3	0.163819
VC_0835	assm_Cam4_S4_contig00013	30.685	365	79	434	41191	40154	3.8e-46	441	Cam4	0.163819
VC_0835	assm_Cam8_S8_contig00015	30.685	365	79	434	41329	40292	3.8e-46	441	Cam8	0.163819
VC_0836	N16961_NC_002505.1	100	340	1	340	897641	898660	0	1756	N16961	1
VC_0836	assm_Cam23_contig00001	99.118	340	1	340	160115	161134	0	1746	Cam23	0.994305
VC_0836	assm_Cam13_S13_contig00104	99.051	316	25	340	3821	2874	0	1629	Cam13	0.927677
VC_0836	assm_Cam22_S22_contig00101	99.013	304	37	340	1856	945	0	1562	Cam22	0.889522
VC_0836	assm_Cam21_S21_contig00163	98.936	282	59	340	3	848	0	1448	Cam21	0.824601
VC_0836	assm_Cam5_S5_contig00313	98.776	245	54	298	736	2	1.77e-178	1273	Cam5	0.724943
VC_0837	N16961_NC_002505.1	100	338	1	338	898673	899686	0	1806	N16961	1
VC_0837	assm_Cam22_S22_contig00101	38.636	264	18	277	880	110	7.07e-37	354	Cam22	0.196013
VC_0837	assm_Cam13_S13_contig00104	38.636	264	18	277	2809	2039	2e-36	353	Cam13	0.19546
VC_0837	assm_Cam23_contig00001	38.636	264	18	277	161199	161969	2.51e-36	353	Cam23	0.19546
VC_0837	assm_Cam21_S21_contig00163	45.098	102	18	116	913	1209	6.73e-11	154	Cam21	0.0852713
VC_0838	N16961_NC_002505.1	100	276	1	276	899896	900723	2.94e-180	1420	N16961	1
VC_0838	assm_Cam13_S13_contig00104	81.181	271	6	276	1608	796	1.55e-150	1165	Cam13	0.820423
VC_0838	assm_Cam23_contig00001	81.181	271	6	276	162421	163233	5.49e-146	1165	Cam23	0.820423
VC_0838	assm_Cam1_S1_contig00008	27.619	105	168	266	95724	95425	3.52e-07	124	Cam1	0.0873239
VC_0838	assm_Cam11_S11_contig00006	27.619	105	168	266	3068	3367	3.51e-07	124	Cam11	0.0873239
VC_0838	assm_Cam12_S12_contig00016	27.619	105	168	266	3050	3349	3.5e-07	124	Cam12	0.0873239
VC_0838	assm_Cam15_S15_contig00011	27.619	105	168	266	64516	64217	3.51e-07	124	Cam15	0.0873239
VC_0838	assm_Cam16_S16_contig00004	27.619	105	168	266	3939	4238	3.52e-07	124	Cam16	0.0873239
VC_0838	assm_Cam17_S17_contig00025	27.619	105	168	266	29908	29609	3.48e-07	124	Cam17	0.0873239
VC_0838	assm_Cam2_S2_contig00018	27.619	105	168	266	674	973	3.47e-07	124	Cam2	0.0873239
VC_0838	assm_Cam3_S3_contig00008	27.619	105	168	266	47647	47348	3.5e-07	124	Cam3	0.0873239
VC_0838	assm_Cam4_S4_contig00003	27.619	105	168	266	94245	93946	3.51e-07	124	Cam4	0.0873239
VC_0838	assm_Cam6_S6_contig00003	27.619	105	168	266	784	1083	3.5e-07	124	Cam6	0.0873239
VC_0838	assm_Cam8_S8_contig00013	27.619	105	168	266	66218	65919	3.51e-07	124	Cam8	0.0873239
VC_0838	assm_Cam10_S10_contig00054	25.773	194	77	267	1058	540	4.56e-05	107	Cam10	0.0753521
VC_0838	assm_Cam14_S14_contig00001	26	200	77	267	38180	37662	0.000198	102	Cam14	0.071831
VC_0838	assm_Cam19_S19_contig00174	26	200	77	267	5581	6099	0.000187	102	Cam19	0.071831
VC_0838	assm_Cam21_S21_contig00003	26	200	77	267	1033	515	0.000198	102	Cam21	0.071831
VC_0838	assm_Cam22_S22_contig00007	26	200	77	267	1268	750	0.000198	102	Cam22	0.071831
VC_0838	assm_Cam5_S5_contig00080	26	200	77	267	1047	529	0.000194	102	Cam5	0.071831
VC_0838	assm_Cam7_S7_contig00037	26	200	77	267	1101	583	0.000197	102	Cam7	0.071831
VC_0839	N16961_NC_002505.1	100	253	1	253	900726	901484	1.17e-162	1286	N16961	1
VC_0839	assm_Cam13_S13_contig00104	96.047	253	1	253	793	35	3.24e-163	1249	Cam13	0.971229
VC_0839	assm_Cam23_contig00001	96.047	253	1	253	163236	163994	1.33e-157	1249	Cam23	0.971229
VC_0839	assm_Cam22_S22_contig00093	94.915	118	136	253	2246	1893	2.32e-67	566	Cam22	0.440124
VC_0839	assm_Cam14_S14_contig00019	29.811	265	3	242	9614	8838	5.08e-26	268	Cam14	0.208398
VC_0839	assm_Cam19_S19_contig00009	29.811	265	3	242	34767	35543	5.07e-26	268	Cam19	0.208398
VC_0839	assm_Cam21_S21_contig00004	29.811	265	3	242	75791	75015	5.11e-26	268	Cam21	0.208398
VC_0839	assm_Cam5_S5_contig00077	29.811	265	3	242	11290	10514	4.97e-26	268	Cam5	0.208398
VC_0839	assm_Cam7_S7_contig00005	29.811	265	3	242	40147	40923	5.1e-26	268	Cam7	0.208398
VC_0839	assm_Cam1_S1_contig00003	29.434	265	3	242	140493	141269	7.5e-26	266	Cam1	0.206843
VC_0839	assm_Cam11_S11_contig00002	29.434	265	3	242	3577	4353	7.98e-26	266	Cam11	0.206843
VC_0839	assm_Cam12_S12_contig00013	29.434	265	3	242	66839	66063	7.98e-26	266	Cam12	0.206843
VC_0839	assm_Cam15_S15_contig00016	29.434	265	3	242	34749	35525	7.46e-26	266	Cam15	0.206843
VC_0839	assm_Cam16_S16_contig00009	29.434	265	3	242	34788	35564	7.48e-26	266	Cam16	0.206843
VC_0839	assm_Cam17_S17_contig00012	29.434	265	3	242	9938	9162	7.43e-26	266	Cam17	0.206843
VC_0839	assm_Cam2_S2_contig00041	29.434	265	3	242	10250	11026	7.31e-26	266	Cam2	0.206843
VC_0839	assm_Cam3_S3_contig00003	29.434	265	3	242	10006	10782	7.45e-26	266	Cam3	0.206843
VC_0839	assm_Cam4_S4_contig00002	29.434	265	3	242	40230	41006	7.49e-26	266	Cam4	0.206843
VC_0839	assm_Cam6_S6_contig00061	29.434	265	3	242	10100	10876	7.31e-26	266	Cam6	0.206843
VC_0839	assm_Cam8_S8_contig00002	29.434	265	3	242	82071	82847	8.01e-26	266	Cam8	0.206843
VC_0839	assm_Cam10_S10_contig00007	29.057	265	3	242	45560	46336	4.41e-25	261	Cam10	0.202955
VC_0840	N16961_NC_002505.1	100	626	1	626	901494	903371	0	3260	N16961	1
VC_0840	assm_Cam22_S22_contig00093	98.083	626	1	626	1883	6	0	3198	Cam22	0.980982
VC_0840	assm_Cam23_contig00001	98.083	626	1	626	164004	165881	0	3198	Cam23	0.980982
VC_0840	assm_Cam13_S13_contig00128	98.069	518	1	518	1554	1	0	2658	Cam13	0.815337
VC_0840	assm_Cam21_S21_contig00154	97.802	455	1	455	32	1396	0	2337	Cam21	0.716871
VC_0840	assm_Cam7_S7_contig00210	98.299	294	214	507	1	882	0	1495	Cam7	0.458589
VC_0840	assm_Cam5_S5_contig00315	97.951	244	214	457	1	732	1.21e-168	1237	Cam5	0.379448
VC_0840	assm_Cam10_S10_contig00003	31.505	638	1	626	57784	55916	2.57e-91	796	Cam10	0.244172
VC_0840	assm_Cam11_S11_contig00070	34.551	602	38	624	10106	8340	3.41e-91	795	Cam11	0.243865
VC_0840	assm_Cam12_S12_contig00014	34.551	602	38	624	56449	58215	3.63e-91	795	Cam12	0.243865
VC_0840	assm_Cam8_S8_contig00029	34.551	602	38	624	10204	8438	3.6e-91	795	Cam8	0.243865
VC_0840	assm_Cam14_S14_contig00046	34.219	602	38	624	11404	9638	7.04e-91	792	Cam14	0.242945
VC_0840	assm_Cam19_S19_contig00052	34.219	602	38	624	11241	9475	6.85e-91	792	Cam19	0.242945
VC_0840	assm_Cam17_S17_contig00108	33.943	601	38	624	12274	10511	3.05e-90	787	Cam17	0.241411
VC_0840	assm_Cam1_S1_contig00012	33.943	601	38	624	46077	44314	5.96e-90	785	Cam1	0.240798
VC_0840	assm_Cam15_S15_contig00006	33.943	601	38	624	35603	37366	5.95e-90	785	Cam15	0.240798
VC_0840	assm_Cam16_S16_contig00025	33.943	601	38	624	42056	43819	5.9e-90	785	Cam16	0.240798
VC_0840	assm_Cam2_S2_contig00068	33.943	601	38	624	10695	8932	5.39e-90	785	Cam2	0.240798
VC_0840	assm_Cam3_S3_contig00078	33.943	601	38	624	3624	5387	5.46e-90	785	Cam3	0.240798
VC_0840	assm_Cam4_S4_contig00046	33.943	601	38	624	12904	11141	5.73e-90	785	Cam4	0.240798
VC_0840	assm_Cam6_S6_contig00091	33.943	601	38	624	3397	5160	5.42e-90	785	Cam6	0.240798
VC_0841	N16961_NC_002505.1	100	256	1	256	903380	904147	2.6e-171	1351	N16961	1
VC_0841	assm_Cam13_S13_contig00112	98.438	256	1	256	2528	1761	1.86e-179	1336	Cam13	0.988897
VC_0841	assm_Cam23_contig00001	98.438	256	1	256	165890	166657	2.86e-169	1336	Cam23	0.988897
VC_0841	assm_Cam14_S14_contig00213	96.61	236	21	256	1062	355	4.01e-169	1214	Cam14	0.898594
VC_0841	assm_Cam22_S22_contig00127	98.101	158	99	256	720	247	7.73e-112	825	Cam22	0.610659
VC_0841	assm_Cam11_S11_contig00077	40.149	269	3	256	11013	10216	7.31e-55	484	Cam11	0.358253
VC_0841	assm_Cam12_S12_contig00050	40.149	269	3	256	11174	11971	7.37e-55	484	Cam12	0.358253
VC_0841	assm_Cam15_S15_contig00049	40.149	269	3	256	20060	19263	7.39e-55	484	Cam15	0.358253
VC_0841	assm_Cam2_S2_contig00069	40.149	269	3	256	6345	7142	7.25e-55	484	Cam2	0.358253
VC_0841	assm_Cam6_S6_contig00041	40.149	269	3	256	18632	17835	7.38e-55	484	Cam6	0.358253
VC_0841	assm_Cam8_S8_contig00054	40.149	269	3	256	11164	11961	7.36e-55	484	Cam8	0.358253
VC_0841	assm_Cam1_S1_contig00033	40.149	269	3	256	34640	33843	3.62e-54	479	Cam1	0.354552
VC_0841	assm_Cam16_S16_contig00038	40.149	269	3	256	29785	28988	3.61e-54	479	Cam16	0.354552
VC_0841	assm_Cam17_S17_contig00098	40.149	269	3	256	6330	7127	3.52e-54	479	Cam17	0.354552
VC_0841	assm_Cam3_S3_contig00054	40.149	269	3	256	11105	10308	3.57e-54	479	Cam3	0.354552
VC_0841	assm_Cam4_S4_contig00072	40.149	269	3	256	6298	7095	3.54e-54	479	Cam4	0.354552
VC_0841	assm_Cam21_S21_contig00141	42.453	212	59	252	93	713	3.49e-33	321	Cam21	0.237602
VC_0841	assm_Cam10_S10_contig00019	24.762	105	102	199	5232	4918	0.024	85	Cam10	0.0629164
VC_0841	assm_Cam7_S7_contig00110	24.762	105	102	199	8905	8591	0.031	84	Cam7	0.0621762
VC_0841	assm_Cam5_S5_contig00322	24.762	105	102	199	330	16	0.022	83	Cam5	0.061436
VC_0841	assm_Cam19_S19_contig00112	28.571	98	109	194	10979	10698	0.42	74	Cam19	0.0547742
VC_0842	N16961_NC_002505.1	100	157	1	157	904166	904636	2.12e-99	803	N16961	1
VC_0842	assm_Cam13_S13_contig00112	95.541	157	1	157	1741	1271	3.05e-96	763	Cam13	0.950187
VC_0842	assm_Cam23_contig00001	95.541	157	1	157	166677	167147	4.74e-94	763	Cam23	0.950187
VC_0842	assm_Cam14_S14_contig00213	93.694	111	1	111	335	3	7.71e-66	521	Cam14	0.648817
VC_0842	assm_Cam22_S22_contig00127	92	75	1	75	227	3	1.41e-39	338	Cam22	0.420922
VC_0842	assm_Cam10_S10_contig00005	27.848	79	77	155	122439	122221	0.013	82	Cam10	0.102117
VC_0842	assm_Cam1_S1_contig00004	27.848	79	77	155	182286	182068	0.27	72	Cam1	0.0896638
VC_0842	assm_Cam11_S11_contig00001	27.848	79	77	155	107217	106999	0.27	72	Cam11	0.0896638
VC_0842	assm_Cam12_S12_contig00109	27.848	79	77	155	2567	2349	0.26	72	Cam12	0.0896638
VC_0842	assm_Cam15_S15_contig00018	27.848	79	77	155	59343	59125	0.27	72	Cam15	0.0896638
VC_0842	assm_Cam16_S16_contig00003	27.848	79	77	155	2571	2789	0.27	72	Cam16	0.0896638
VC_0842	assm_Cam17_S17_contig00001	27.848	79	77	155	182241	182023	0.27	72	Cam17	0.0896638
VC_0842	assm_Cam19_S19_contig00269	27.848	79	77	155	630	848	0.26	72	Cam19	0.0896638
VC_0842	assm_Cam2_S2_contig00057	27.848	79	77	155	14400	14182	0.27	72	Cam2	0.0896638
VC_0842	assm_Cam21_S21_contig00001	27.848	79	77	155	153409	153191	0.28	72	Cam21	0.0896638
VC_0842	assm_Cam3_S3_contig00018	27.848	79	77	155	34389	34171	0.27	72	Cam3	0.0896638
VC_0842	assm_Cam4_S4_contig00127	27.848	79	77	155	2518	2300	0.26	72	Cam4	0.0896638
VC_0842	assm_Cam5_S5_contig00169	27.848	79	77	155	2356	2574	0.27	72	Cam5	0.0896638
VC_0842	assm_Cam6_S6_contig00021	27.848	79	77	155	2204	2422	0.27	72	Cam6	0.0896638
VC_0842	assm_Cam7_S7_contig00002	27.848	79	77	155	2380	2598	0.28	72	Cam7	0.0896638
VC_0842	assm_Cam8_S8_contig00005	27.848	79	77	155	107213	106995	0.27	72	Cam8	0.0896638
VC_0843	N16961_NC_002505.1	100	302	1	302	904648	905553	0	1601	N16961	1
VC_0843	assm_Cam23_contig00001	98.344	302	1	302	167159	168064	0	1574	Cam23	0.983136
VC_0843	assm_Cam13_S13_contig00112	98.013	302	1	302	1259	354	0	1569	Cam13	0.980012
VC_0843	assm_Cam22_S22_contig00109	98.195	277	26	302	1	831	0	1445	Cam22	0.902561
VC_0843	assm_Cam21_S21_contig00174	98.678	227	76	302	1	681	3.04e-167	1199	Cam21	0.748907
VC_0843	assm_Cam14_S14_contig00216	98.661	224	79	302	2	673	1.36e-164	1184	Cam14	0.739538
VC_0843	assm_Cam7_S7_contig00180	43.366	309	1	302	1266	352	6.71e-79	636	Cam7	0.397252
VC_0843	assm_Cam5_S5_contig00296	44.853	272	1	265	115	918	6.09e-72	573	Cam5	0.357901
VC_0843	assm_Cam1_S1_contig00017	32.787	183	89	258	13568	13023	1.43e-21	238	Cam1	0.148657
VC_0843	assm_Cam11_S11_contig00117	32.787	183	89	258	1311	1856	1.33e-21	238	Cam11	0.148657
VC_0843	assm_Cam12_S12_contig00060	32.787	183	89	258	4992	5537	1.39e-21	238	Cam12	0.148657
VC_0843	assm_Cam15_S15_contig00082	32.787	183	89	258	1273	1818	1.38e-21	238	Cam15	0.148657
VC_0843	assm_Cam16_S16_contig00052	32.787	183	89	258	13535	12990	1.39e-21	238	Cam16	0.148657
VC_0843	assm_Cam17_S17_contig00092	32.787	183	89	258	1015	1560	1.38e-21	238	Cam17	0.148657
VC_0843	assm_Cam19_S19_contig00040	32.787	183	89	258	2796	2251	1.55e-21	238	Cam19	0.148657
VC_0843	assm_Cam2_S2_contig00122	32.787	183	89	258	1181	1726	1.35e-21	238	Cam2	0.148657
VC_0843	assm_Cam3_S3_contig00118	32.787	183	89	258	1169	1714	1.35e-21	238	Cam3	0.148657
VC_0843	assm_Cam4_S4_contig00098	32.787	183	89	258	1161	1706	1.35e-21	238	Cam4	0.148657
VC_0843	assm_Cam6_S6_contig00042	32.787	183	89	258	5724	5179	1.4e-21	238	Cam6	0.148657
VC_0843	assm_Cam8_S8_contig00073	32.787	183	89	258	12882	12337	1.37e-21	238	Cam8	0.148657
VC_0843	assm_Cam10_S10_contig00011	32.787	183	89	258	43071	42526	2.33e-21	236	Cam10	0.147408
VC_0844	assm_Cam22_S22_contig00109	100	215	1	215	1484	840	5.16e-153	1117	Cam22	1
VC_0844	assm_Cam23_contig00001	100	215	1	215	168717	168073	1.28e-140	1117	Cam23	1
VC_0844	N16961_NC_002505.1	100	215	1	215	906206	905562	1.28e-140	1117	N16961	1
VC_0844	assm_Cam13_S13_contig00112	100	115	101	215	1	345	1.15e-70	592	Cam13	0.529991
VC_0844	assm_Cam14_S14_contig00190	100	80	1	80	1267	1506	8.43e-48	415	Cam14	0.371531
VC_0844	assm_Cam19_S19_contig00161	33.641	217	1	215	6548	5907	4.16e-35	332	Cam19	0.297225
VC_0844	assm_Cam21_S21_contig00099	33.641	217	1	215	2137	2778	4.16e-35	332	Cam21	0.297225
VC_0844	assm_Cam5_S5_contig00144	33.641	217	1	215	1143	502	4.16e-35	332	Cam5	0.297225
VC_0844	assm_Cam7_S7_contig00118	33.641	217	1	215	1114	1755	4.16e-35	332	Cam7	0.297225
VC_0845	N16961_NC_002505.1	100	1520	1	1520	906379	910938	0	8137	N16961	1
VC_0845	assm_Cam13_S13_contig00053	98.553	1520	1	1520	22	4581	0	8049	Cam13	0.989185
VC_0845	assm_Cam22_S22_contig00078	98.553	1520	1	1520	4777	218	0	8047	Cam22	0.988939
VC_0845	assm_Cam23_contig00001	97.697	1520	1	1520	168890	173449	0	7977	Cam23	0.980337
VC_0845	assm_Cam21_S21_contig00126	99.102	1225	296	1520	3698	24	0	6538	Cam21	0.80349
VC_0845	assm_Cam1_S1_contig00035	66.013	1530	1	1519	5383	821	0	5422	Cam1	0.666339
VC_0845	assm_Cam16_S16_contig00030	66.013	1530	1	1519	38682	43244	0	5422	Cam16	0.666339
VC_0845	assm_Cam17_S17_contig00179	66.013	1530	1	1519	160	4722	0	5422	Cam17	0.666339
VC_0845	assm_Cam4_S4_contig00029	66.013	1530	1	1519	35144	39706	0	5422	Cam4	0.666339
VC_0845	assm_Cam15_S15_contig00120	66.12	1523	8	1519	3	4544	0	5409	Cam15	0.664741
VC_0845	assm_Cam12_S12_contig00111	65.862	1532	1	1519	4622	54	0	5396	Cam12	0.663144
VC_0845	assm_Cam8_S8_contig00102	65.862	1532	1	1519	134	4702	0	5396	Cam8	0.663144
VC_0845	assm_Cam3_S3_contig00218	66.533	1500	1	1489	93	4565	0	5351	Cam3	0.657613
VC_0845	assm_Cam6_S6_contig00215	68.736	1369	153	1519	4162	68	0	5089	Cam6	0.625415
VC_0845	assm_Cam11_S11_contig00174	68.563	1371	153	1519	4141	41	0	5056	Cam11	0.621359
VC_0845	assm_Cam7_S7_contig00140	61.216	1529	1	1518	78	4592	0	4923	Cam7	0.605014
VC_0845	assm_Cam14_S14_contig00148	61.478	1516	14	1518	4511	36	0	4899	Cam14	0.602065
VC_0845	assm_Cam2_S2_contig00276	69.03	1227	295	1519	3708	40	0	4572	Cam2	0.561878
VC_0845	assm_Cam5_S5_contig00220	99.51	817	704	1520	2528	78	0	4418	Cam5	0.542952
VC_0845	assm_Cam19_S19_contig00281	65.2	977	313	1284	2888	3	0	3444	Cam19	0.423252
VC_0847	assm_Cam13_S13_contig00053	100	422	1	422	8843	7578	0	2267	Cam13	1
VC_0847	assm_Cam14_S14_contig00118	100	422	1	422	4333	5598	0	2267	Cam14	1
VC_0847	assm_Cam19_S19_contig00179	100	422	1	422	1815	550	0	2267	Cam19	1
VC_0847	assm_Cam21_S21_contig00093	100	422	1	422	4119	2854	0	2267	Cam21	1
VC_0847	assm_Cam22_S22_contig00016	100	422	1	422	4048	2783	0	2267	Cam22	1
VC_0847	assm_Cam5_S5_contig00227	100	422	1	422	2127	862	0	2267	Cam5	1
VC_0847	assm_Cam7_S7_contig00092	100	422	1	422	9576	10841	0	2267	Cam7	1
VC_0847	N16961_NC_002505.1	100	422	1	422	914124	912859	0	2267	N16961	1
VC_0847	assm_Cam23_contig00001	99.526	422	1	422	176632	175367	0	2257	Cam23	0.995589
VC_0847	assm_Cam10_S10_contig00002	54.39	410	1	410	145175	143946	9.81e-150	1212	Cam10	0.534627
VC_0847	assm_Cam15_S15_contig00050	29.75	400	8	395	13003	11831	3e-44	421	Cam15	0.185708
VC_0847	assm_Cam2_S2_contig00032	29.75	400	8	395	13513	14685	2.98e-44	421	Cam2	0.185708
VC_0847	assm_Cam6_S6_contig00039	29.75	400	8	395	12846	11674	3e-44	421	Cam6	0.185708
VC_0847	assm_Cam16_S16_contig00032	26.923	416	7	404	101	1300	4.11e-30	312	Cam16	0.137627
VC_0847	assm_Cam1_S1_contig00018	26.923	416	7	404	41015	39816	6.37e-30	311	Cam1	0.137186
VC_0847	assm_Cam17_S17_contig00017	26.923	416	7	404	40641	39442	6.36e-30	311	Cam17	0.137186
VC_0847	assm_Cam3_S3_contig00314	26.923	416	7	404	94	1293	1.66e-30	311	Cam3	0.137186
VC_0847	assm_Cam4_S4_contig00162	26.923	416	7	404	2267	1068	3.77e-30	311	Cam4	0.137186
VC_0847	assm_Cam11_S11_contig00145	30.952	84	8	81	6073	5831	1.1	73	Cam11	0.0322011
VC_0847	assm_Cam12_S12_contig00054	30.952	84	8	81	11031	10789	1.2	73	Cam12	0.0322011
VC_0847	assm_Cam8_S8_contig00085	30.952	84	8	81	291	533	1.2	73	Cam8	0.0322011
VC_0984	N16961_NC_002505.1	100	294	1	294	1048024	1047143	0	1551	N16961	1
VC_0984	assm_Cam15_S15_contig00101	99.32	294	1	294	8713	7832	0	1544	Cam15	0.995487
VC_0984	assm_Cam2_S2_contig00242	99.32	294	1	294	89	970	0	1544	Cam2	0.995487
VC_0984	assm_Cam6_S6_contig00118	99.32	294	1	294	5853	6734	0	1544	Cam6	0.995487
VC_0984	assm_Cam11_S11_contig00024	98.98	294	1	294	37427	36546	0	1538	Cam11	0.991618
VC_0984	assm_Cam12_S12_contig00065	98.98	294	1	294	10416	9535	0	1538	Cam12	0.991618
VC_0984	assm_Cam8_S8_contig00004	98.98	294	1	294	49061	48180	0	1538	Cam8	0.991618
VC_0984	assm_Cam1_S1_contig00010	98.639	294	1	294	10373	9492	0	1533	Cam1	0.988395
VC_0984	assm_Cam16_S16_contig00026	98.639	294	1	294	13083	13964	0	1533	Cam16	0.988395
VC_0984	assm_Cam17_S17_contig00099	98.639	294	1	294	8648	9529	0	1533	Cam17	0.988395
VC_0984	assm_Cam23_contig00001	98.639	294	1	294	309854	308973	0	1533	Cam23	0.988395
VC_0984	assm_Cam3_S3_contig00103	98.639	294	1	294	6126	5245	0	1533	Cam3	0.988395
VC_0984	assm_Cam4_S4_contig00119	98.639	294	1	294	84	965	0	1533	Cam4	0.988395
VC_0984	assm_Cam13_S13_contig00037	98.299	294	1	294	10400	9519	0	1527	Cam13	0.984526
VC_0984	assm_Cam14_S14_contig00088	98.299	294	1	294	8702	7821	0	1527	Cam14	0.984526
VC_0984	assm_Cam19_S19_contig00120	98.299	294	1	294	6026	6907	0	1527	Cam19	0.984526
VC_0984	assm_Cam21_S21_contig00031	98.299	294	1	294	46	927	0	1527	Cam21	0.984526
VC_0984	assm_Cam22_S22_contig00021	98.299	294	1	294	39881	39000	0	1527	Cam22	0.984526
VC_0984	assm_Cam5_S5_contig00173	98.299	294	1	294	4597	3716	0	1527	Cam5	0.984526
VC_0984	assm_Cam7_S7_contig00061	98.299	294	1	294	13087	13968	0	1527	Cam7	0.984526
VC_0984	assm_Cam10_S10_contig00055	87.415	294	1	294	6055	6933	2.77e-169	1341	Cam10	0.864603
VC_1450	assm_Cam1_S1_contig00050	100	153	1	153	14273	13815	2.08e-101	818	Cam1	1
VC_1450	assm_Cam11_S11_contig00055	100	153	1	153	647	1105	2.09e-101	818	Cam11	1
VC_1450	assm_Cam12_S12_contig00051	100	153	1	153	832	1290	2.09e-101	818	Cam12	1
VC_1450	assm_Cam13_S13_contig00040	100	153	1	153	35639	35181	2.1e-101	818	Cam13	1
VC_1450	assm_Cam14_S14_contig00087	100	153	1	153	14332	13874	2.08e-101	818	Cam14	1
VC_1450	assm_Cam15_S15_contig00084	100	153	1	153	425	883	2.08e-101	818	Cam15	1
VC_1450	assm_Cam16_S16_contig00006	100	153	1	153	131510	131052	2.11e-101	818	Cam16	1
VC_1450	assm_Cam17_S17_contig00090	100	153	1	153	481	939	2.08e-101	818	Cam17	1
VC_1450	assm_Cam19_S19_contig00077	100	153	1	153	14333	13875	2.08e-101	818	Cam19	1
VC_1450	assm_Cam2_S2_contig00063	100	153	1	153	14266	13808	2.08e-101	818	Cam2	1
VC_1450	assm_Cam21_S21_contig00045	100	153	1	153	31783	31325	2.1e-101	818	Cam21	1
VC_1450	assm_Cam22_S22_contig00038	100	153	1	153	514	972	2.1e-101	818	Cam22	1
VC_1450	assm_Cam3_S3_contig00082	100	153	1	153	827	1285	2.08e-101	818	Cam3	1
VC_1450	assm_Cam4_S4_contig00051	100	153	1	153	24745	24287	2.09e-101	818	Cam4	1
VC_1450	assm_Cam5_S5_contig00083	100	153	1	153	14353	13895	2.08e-101	818	Cam5	1
VC_1450	assm_Cam6_S6_contig00092	100	153	1	153	360	818	2.08e-101	818	Cam6	1
VC_1450	assm_Cam7_S7_contig00085	100	153	1	153	476	934	2.08e-101	818	Cam7	1
VC_1450	assm_Cam8_S8_contig00028	100	153	1	153	31888	32346	2.1e-101	818	Cam8	1
VC_1450	N16961_NC_002505.1	100	153	1	153	1549662	1550120	2.11e-101	818	N16961	1
VC_1450	assm_Cam23_contig00001	99.346	153	1	153	808023	808481	3.96e-101	815	Cam23	0.996333
VC_1450	assm_Cam10_S10_contig00006	99.346	153	1	153	16118	16576	1.18e-100	812	Cam10	0.992665
VC_1451	N16961_NC_002505.1	99.978	4558	1	4558	1550108	1563781	0	24050	N16961	1
VC_1451	assm_Cam13_S13_contig00040	98.333	4558	1	4558	35193	21520	0	23706	Cam13	0.985696
VC_1451	assm_Cam14_S14_contig00087	98.333	4558	1	4558	13886	213	0	23706	Cam14	0.985696
VC_1451	assm_Cam19_S19_contig00077	98.333	4558	1	4558	13887	214	0	23706	Cam19	0.985696
VC_1451	assm_Cam21_S21_contig00045	98.333	4558	1	4558	31337	17664	0	23706	Cam21	0.985696
VC_1451	assm_Cam22_S22_contig00038	98.333	4558	1	4558	960	14633	0	23706	Cam22	0.985696
VC_1451	assm_Cam5_S5_contig00083	98.333	4558	1	4558	13907	234	0	23706	Cam5	0.985696
VC_1451	assm_Cam7_S7_contig00085	98.333	4558	1	4558	922	14595	0	23706	Cam7	0.985696
VC_1451	assm_Cam23_contig00001	98.179	4558	1	4558	808469	822142	0	23657	Cam23	0.983659
VC_1451	assm_Cam15_S15_contig00084	97.463	1971	1	1971	871	6768	0	9949	Cam15	0.41368
VC_1451	assm_Cam2_S2_contig00063	97.463	1971	1	1971	13820	7923	0	9949	Cam2	0.41368
VC_1451	assm_Cam6_S6_contig00092	97.463	1971	1	1971	806	6703	0	9949	Cam6	0.41368
VC_1451	assm_Cam1_S1_contig00050	97.311	1971	1	1971	13827	7930	0	9931	Cam1	0.412931
VC_1451	assm_Cam11_S11_contig00055	97.311	1971	1	1971	1093	6990	0	9931	Cam11	0.412931
VC_1451	assm_Cam12_S12_contig00051	97.311	1971	1	1971	1278	7175	0	9931	Cam12	0.412931
VC_1451	assm_Cam16_S16_contig00006	97.311	1971	1	1971	131064	125167	0	9931	Cam16	0.412931
VC_1451	assm_Cam17_S17_contig00090	97.311	1971	1	1971	927	6824	0	9931	Cam17	0.412931
VC_1451	assm_Cam3_S3_contig00082	97.311	1971	1	1971	1273	7170	0	9931	Cam3	0.412931
VC_1451	assm_Cam4_S4_contig00051	97.311	1971	1	1971	24299	18402	0	9931	Cam4	0.412931
VC_1451	assm_Cam8_S8_contig00028	97.311	1971	1	1971	32334	38231	0	9931	Cam8	0.412931
VC_1451	assm_Cam10_S10_contig00006	93.465	1974	1	1971	16564	22470	0	9456	Cam10	0.393181
VC_1452	N16961_NC_002505.1	100	74	1	74	1564376	1564155	2.75e-44	383	N16961	1
VC_1452	assm_Cam23_contig00014	97.297	74	1	74	363	142	7.54e-43	372	Cam23	0.971279
VC_1452	assm_Cam1_S1_contig00048	41.667	24	46	69	3803	3874	1.3	60	Cam1	0.156658
VC_1452	assm_Cam10_S10_contig00048	41.667	24	46	69	16765	16694	1.3	60	Cam10	0.156658
VC_1452	assm_Cam11_S11_contig00065	41.667	24	46	69	3841	3912	1.3	60	Cam11	0.156658
VC_1452	assm_Cam12_S12_contig00018	41.667	24	46	69	41251	41322	1.3	60	Cam12	0.156658
VC_1452	assm_Cam13_S13_contig00010	41.667	24	46	69	61145	61216	1.3	60	Cam13	0.156658
VC_1452	assm_Cam14_S14_contig00062	41.667	24	46	69	3833	3904	1.3	60	Cam14	0.156658
VC_1452	assm_Cam15_S15_contig00021	41.667	24	46	69	41206	41277	1.3	60	Cam15	0.156658
VC_1452	assm_Cam16_S16_contig00008	41.667	24	46	69	107783	107712	1.3	60	Cam16	0.156658
VC_1452	assm_Cam17_S17_contig00059	41.667	24	46	69	17443	17372	1.3	60	Cam17	0.156658
VC_1452	assm_Cam19_S19_contig00005	41.667	24	46	69	11230	11159	1.3	60	Cam19	0.156658
VC_1452	assm_Cam2_S2_contig00169	41.667	24	46	69	4106	4035	1.3	60	Cam2	0.156658
VC_1452	assm_Cam21_S21_contig00005	41.667	24	46	69	3795	3866	1.3	60	Cam21	0.156658
VC_1452	assm_Cam22_S22_contig00011	41.667	24	46	69	19680	19609	1.3	60	Cam22	0.156658
VC_1452	assm_Cam3_S3_contig00061	41.667	24	46	69	3329	3400	1.3	60	Cam3	0.156658
VC_1452	assm_Cam4_S4_contig00008	41.667	24	46	69	17412	17341	1.3	60	Cam4	0.156658
VC_1452	assm_Cam6_S6_contig00004	41.667	24	46	69	3401	3472	1.3	60	Cam6	0.156658
VC_1452	assm_Cam7_S7_contig00060	41.667	24	46	69	3914	3985	1.3	60	Cam7	0.156658
VC_1452	assm_Cam8_S8_contig00056	41.667	24	46	69	3795	3866	1.3	60	Cam8	0.156658
VC_1453	N16961_NC_002505.1	99.194	124	1	124	1564844	1564473	4.64e-80	655	N16961	1
VC_1453	assm_Cam2_S2_contig00127	24.138	87	29	108	309	560	2.1	63	Cam2	0.0961832
VC_1454	N16961_NC_002505.1	100	359	1	359	1572817	1571741	0	1930	N16961	1
VC_1454	assm_Cam11_S11_contig00129	38.218	348	21	352	1320	2363	1.43e-69	605	Cam11	0.313472
VC_1454	assm_Cam12_S12_contig00051	38.218	348	21	352	16548	17591	1.56e-69	605	Cam12	0.313472
VC_1454	assm_Cam8_S8_contig00028	38.218	348	21	352	47604	48647	1.59e-69	605	Cam8	0.313472
VC_1455	N16961_NC_002505.1	100	112	1	112	1566027	1566362	1.04e-69	577	N16961	1
VC_1455	assm_Cam10_S10_contig00069	34.286	70	3	71	2130	1921	0.000195	92	Cam10	0.159445
VC_1455	assm_Cam1_S1_contig00057	37.037	54	3	56	9258	9419	0.001	86	Cam1	0.149047
VC_1455	assm_Cam16_S16_contig00036	37.037	54	3	56	36227	36388	0.001	86	Cam16	0.149047
VC_1455	assm_Cam3_S3_contig00122	37.037	54	3	56	9177	9338	0.001	86	Cam3	0.149047
VC_1455	assm_Cam4_S4_contig00096	37.037	54	3	56	7728	7889	0.001	86	Cam4	0.149047
VC_1455	assm_Cam17_S17_contig00249	37.037	54	3	56	1659	1498	0.004	83	Cam17	0.143847
VC_1455	assm_Cam11_S11_contig00057	31.667	60	3	62	68	247	0.078	73	Cam11	0.126516
VC_1455	assm_Cam12_S12_contig00008	31.667	60	3	62	89176	88997	0.078	73	Cam12	0.126516
VC_1455	assm_Cam13_S13_contig00003	36.207	58	4	57	126478	126305	0.078	73	Cam13	0.126516
VC_1455	assm_Cam14_S14_contig00003	36.207	58	4	57	22373	22200	0.078	73	Cam14	0.126516
VC_1455	assm_Cam19_S19_contig00008	36.207	58	4	57	21597	21424	0.078	73	Cam19	0.126516
VC_1455	assm_Cam21_S21_contig00013	36.207	58	4	57	47732	47905	0.078	73	Cam21	0.126516
VC_1455	assm_Cam22_S22_contig00001	36.207	58	4	57	158202	158029	0.078	73	Cam22	0.126516
VC_1455	assm_Cam5_S5_contig00014	36.207	58	4	57	31791	31964	0.078	73	Cam5	0.126516
VC_1455	assm_Cam7_S7_contig00003	36.207	58	4	57	65176	65003	0.078	73	Cam7	0.126516
VC_1455	assm_Cam8_S8_contig00006	31.667	60	3	62	2419	2598	0.078	73	Cam8	0.126516
VC_1455	assm_Cam23_contig00005	31.25	64	3	62	96241	96432	0.17	71	Cam23	0.12305
VC_1456	N16961_NC_002505.1	100	124	1	124	1567341	1566970	1.84e-81	665	N16961	1
VC_1456	assm_Cam11_S11_contig00163	27.632	76	2	67	102	329	7	59	Cam11	0.0887218
VC_1456	assm_Cam14_S14_contig00146	27.632	76	2	67	4503	4276	6.6	59	Cam14	0.0887218
VC_1456	assm_Cam17_S17_contig00182	27.632	76	2	67	4625	4398	6.6	59	Cam17	0.0887218
VC_1456	assm_Cam2_S2_contig00228	27.632	76	2	67	4897	4670	8.3	59	Cam2	0.0887218
VC_1456	assm_Cam15_S15_contig00096	27.632	76	2	67	4773	5000	9.8	58	Cam15	0.087218
VC_1456	assm_Cam23_contig00012	27.632	76	2	67	59740	59513	9.5	58	Cam23	0.087218
VC_1456	assm_Cam3_S3_contig00158	27.632	76	2	67	4902	4675	10	58	Cam3	0.087218
VC_1456	assm_Cam5_S5_contig00146	27.632	76	2	67	4539	4312	10	58	Cam5	0.087218
VC_1456	assm_Cam6_S6_contig00125	27.632	76	2	67	4489	4716	9.8	58	Cam6	0.087218
VC_1457	N16961_NC_002505.1	100	258	1	258	1568114	1567341	1.26e-176	1391	N16961	1
VC_1458	N16961_NC_002505.1	100	399	1	399	1569412	1568216	0	2145	N16961	1
VC_1458	assm_Cam23_contig00001	95.489	399	1	399	830260	829064	0	2063	Cam23	0.961772
VC_1458	assm_Cam11_S11_contig00055	25.602	332	1	279	19847	20830	6.84e-17	207	Cam11	0.0965035
VC_1458	assm_Cam12_S12_contig00095	25.602	332	1	279	3031	2048	6.37e-17	207	Cam12	0.0965035
VC_1458	assm_Cam8_S8_contig00023	25.602	332	1	279	51327	50344	6.99e-17	207	Cam8	0.0965035
VC_1459	assm_Cam23_contig00001	98.969	97	1	97	830550	830260	3.59e-57	481	Cam23	1
VC_1459	N16961_NC_002505.1	98.969	97	1	97	1569702	1569412	3.59e-57	481	N16961	1
VC_1460	N16961_NC_002505.1	99.766	427	1	427	1570982	1569702	0	2295	N16961	1
VC_1460	assm_Cam23_contig00001	97.658	427	1	427	831815	830550	0	2226	Cam23	0.969935
VC_1461	N16961_NC_002505.1	100	82	1	82	1571241	1570996	2.86e-45	391	N16961	1
VC_1461	assm_Cam23_contig00001	97.561	82	1	82	832074	831829	6.03e-44	381	Cam23	0.974425
VC_1462	N16961_NC_002505.1	99.213	127	1	127	1571760	1571380	7.86e-82	669	N16961	1
VC_1462	assm_Cam2_S2_contig00127	24.138	87	30	109	309	560	2	64	Cam2	0.0956652
VC_1463	N16961_NC_002505.1	100	359	1	359	1572817	1571741	0	1930	N16961	1
VC_1463	assm_Cam11_S11_contig00129	38.218	348	21	352	1320	2363	1.43e-69	605	Cam11	0.313472
VC_1463	assm_Cam12_S12_contig00051	38.218	348	21	352	16548	17591	1.56e-69	605	Cam12	0.313472
VC_1463	assm_Cam8_S8_contig00028	38.218	348	21	352	47604	48647	1.59e-69	605	Cam8	0.313472
VC_1464	N16961_NC_002505.1	100	112	1	112	1566027	1566362	1.04e-69	577	N16961	1
VC_1464	assm_Cam10_S10_contig00069	34.286	70	3	71	2130	1921	0.000195	92	Cam10	0.159445
VC_1464	assm_Cam1_S1_contig00057	37.037	54	3	56	9258	9419	0.001	86	Cam1	0.149047
VC_1464	assm_Cam16_S16_contig00036	37.037	54	3	56	36227	36388	0.001	86	Cam16	0.149047
VC_1464	assm_Cam3_S3_contig00122	37.037	54	3	56	9177	9338	0.001	86	Cam3	0.149047
VC_1464	assm_Cam4_S4_contig00096	37.037	54	3	56	7728	7889	0.001	86	Cam4	0.149047
VC_1464	assm_Cam17_S17_contig00249	37.037	54	3	56	1659	1498	0.004	83	Cam17	0.143847
VC_1464	assm_Cam11_S11_contig00057	31.667	60	3	62	68	247	0.078	73	Cam11	0.126516
VC_1464	assm_Cam12_S12_contig00008	31.667	60	3	62	89176	88997	0.078	73	Cam12	0.126516
VC_1464	assm_Cam13_S13_contig00003	36.207	58	4	57	126478	126305	0.078	73	Cam13	0.126516
VC_1464	assm_Cam14_S14_contig00003	36.207	58	4	57	22373	22200	0.078	73	Cam14	0.126516
VC_1464	assm_Cam19_S19_contig00008	36.207	58	4	57	21597	21424	0.078	73	Cam19	0.126516
VC_1464	assm_Cam21_S21_contig00013	36.207	58	4	57	47732	47905	0.078	73	Cam21	0.126516
VC_1464	assm_Cam22_S22_contig00001	36.207	58	4	57	158202	158029	0.078	73	Cam22	0.126516
VC_1464	assm_Cam5_S5_contig00014	36.207	58	4	57	31791	31964	0.078	73	Cam5	0.126516
VC_1464	assm_Cam7_S7_contig00003	36.207	58	4	57	65176	65003	0.078	73	Cam7	0.126516
VC_1464	assm_Cam8_S8_contig00006	31.667	60	3	62	2419	2598	0.078	73	Cam8	0.126516
VC_1464	assm_Cam23_contig00005	31.25	64	3	62	96241	96432	0.17	71	Cam23	0.12305
VC_1465	N16961_NC_002505.1	100	194	1	194	1574355	1573774	2.63e-132	1053	N16961	1
VC_1465	assm_Cam15_S15_contig00061	46.875	32	15	46	2868	2963	0.037	81	Cam15	0.0769231
VC_1465	assm_Cam2_S2_contig00267	46.875	32	15	46	33	128	0.031	81	Cam2	0.0769231
VC_1465	assm_Cam6_S6_contig00093	46.875	32	15	46	11616	11521	0.037	81	Cam6	0.0769231
VC_1465	assm_Cam10_S10_contig00028	38.636	44	153	194	39299	39168	3.7	65	Cam10	0.0617284
VC_1465	assm_Cam11_S11_contig00043	38.636	44	153	194	4430	4561	3.7	65	Cam11	0.0617284
VC_1465	assm_Cam12_S12_contig00014	38.636	44	153	194	23627	23758	3.8	65	Cam12	0.0617284
VC_1465	assm_Cam8_S8_contig00029	38.636	44	153	194	43026	42895	3.8	65	Cam8	0.0617284
VC_1466	N16961_NC_002505.1	100	55	1	55	1579366	1579202	1.62e-31	285	N16961	1
VC_1467	N16961_NC_002505.1	100	230	1	230	1580136	1579447	1.06e-152	1209	N16961	1
VC_1467	assm_Cam1_S1_contig00040	30.645	62	8	69	24411	24581	0.19	76	Cam1	0.0628619
VC_1467	assm_Cam10_S10_contig00022	30.645	62	8	69	4103	3933	0.19	76	Cam10	0.0628619
VC_1467	assm_Cam11_S11_contig00030	30.645	62	8	69	27690	27860	0.19	76	Cam11	0.0628619
VC_1467	assm_Cam12_S12_contig00041	30.645	62	8	69	6462	6292	0.19	76	Cam12	0.0628619
VC_1467	assm_Cam13_S13_contig00035	30.645	62	8	69	7798	7628	0.19	76	Cam13	0.0628619
VC_1467	assm_Cam14_S14_contig00033	30.645	62	8	69	7005	6835	0.19	76	Cam14	0.0628619
VC_1467	assm_Cam15_S15_contig00034	30.645	62	8	69	29639	29809	0.19	76	Cam15	0.0628619
VC_1467	assm_Cam16_S16_contig00040	30.645	62	8	69	24534	24704	0.19	76	Cam16	0.0628619
VC_1467	assm_Cam17_S17_contig00038	30.645	62	8	69	6232	6062	0.19	76	Cam17	0.0628619
VC_1467	assm_Cam19_S19_contig00006	30.645	62	8	69	6260	6090	0.19	76	Cam19	0.0628619
VC_1467	assm_Cam2_S2_contig00255	30.645	62	8	69	4054	3884	0.18	76	Cam2	0.0628619
VC_1467	assm_Cam21_S21_contig00034	30.645	62	8	69	6974	6804	0.19	76	Cam21	0.0628619
VC_1467	assm_Cam22_S22_contig00035	30.645	62	8	69	32430	32600	0.19	76	Cam22	0.0628619
VC_1467	assm_Cam23_contig00012	30.645	62	8	69	6760	6590	0.19	76	Cam23	0.0628619
VC_1467	assm_Cam3_S3_contig00065	30.645	62	8	69	12561	12731	0.19	76	Cam3	0.0628619
VC_1467	assm_Cam4_S4_contig00039	30.645	62	8	69	8264	8094	0.19	76	Cam4	0.0628619
VC_1467	assm_Cam5_S5_contig00027	30.645	62	8	69	32443	32613	0.19	76	Cam5	0.0628619
VC_1467	assm_Cam6_S6_contig00024	30.645	62	8	69	2136	1966	0.19	76	Cam6	0.0628619
VC_1467	assm_Cam7_S7_contig00032	30.645	62	8	69	6974	6804	0.19	76	Cam7	0.0628619
VC_1467	assm_Cam8_S8_contig00045	30.645	62	8	69	24256	24426	0.19	76	Cam8	0.0628619
VC_1468	N16961_NC_002505.1	100	94	1	94	1580550	1580269	1.34e-59	499	N16961	1
VC_1468	assm_Cam13_S13_contig00033	40.741	27	10	36	8686	8766	4.8	58	Cam13	0.116232
VC_1468	assm_Cam14_S14_contig00030	40.741	27	10	36	33185	33105	4.8	58	Cam14	0.116232
VC_1468	assm_Cam19_S19_contig00024	40.741	27	10	36	21258	21178	4.8	58	Cam19	0.116232
VC_1468	assm_Cam21_S21_contig00030	40.741	27	10	36	33194	33114	4.8	58	Cam21	0.116232
VC_1468	assm_Cam22_S22_contig00034	40.741	27	10	36	33002	32922	4.8	58	Cam22	0.116232
VC_1468	assm_Cam5_S5_contig00090	40.741	27	10	36	8864	8944	4.8	58	Cam5	0.116232
VC_1468	assm_Cam7_S7_contig00094	40.741	27	10	36	8789	8869	4.8	58	Cam7	0.116232
VC_1468	assm_Cam1_S1_contig00036	40.741	27	10	36	31963	31883	6.2	57	Cam1	0.114228
VC_1468	assm_Cam16_S16_contig00033	40.741	27	10	36	8717	8797	6.2	57	Cam16	0.114228
VC_1468	assm_Cam17_S17_contig00018	40.741	27	10	36	31945	31865	6.2	57	Cam17	0.114228
VC_1468	assm_Cam3_S3_contig00022	40.741	27	10	36	8721	8801	6.1	57	Cam3	0.114228
VC_1468	assm_Cam4_S4_contig00042	40.741	27	10	36	20492	20412	6.1	57	Cam4	0.114228
VC_1469	N16961_NC_002505.1	100	522	1	522	1582123	1580558	0	2830	N16961	1
VC_1469	assm_Cam17_S17_contig00029	32.653	49	120	168	2437	2294	1.7	73	Cam17	0.0257951
VC_1469	assm_Cam13_S13_contig00039	36.842	38	120	157	217	327	4.5	70	Cam13	0.024735
VC_1469	assm_Cam14_S14_contig00021	36.842	38	120	157	10794	10904	4.5	70	Cam14	0.024735
VC_1469	assm_Cam1_S1_contig00010	36.842	38	120	157	52933	53043	4.6	69	Cam1	0.0243816
VC_1469	assm_Cam10_S10_contig00027	36.842	38	120	157	11823	11713	4.8	69	Cam10	0.0243816
VC_1469	assm_Cam12_S12_contig00012	36.842	38	120	157	36311	36421	4.6	69	Cam12	0.0243816
VC_1469	assm_Cam15_S15_contig00005	36.842	38	120	157	35965	36075	4.9	69	Cam15	0.0243816
VC_1469	assm_Cam16_S16_contig00017	36.842	38	120	157	29489	29599	4.9	69	Cam16	0.0243816
VC_1469	assm_Cam19_S19_contig00127	36.842	38	120	157	179	289	4.6	69	Cam19	0.0243816
VC_1469	assm_Cam2_S2_contig00062	36.842	38	120	157	3440	3550	4.7	69	Cam2	0.0243816
VC_1469	assm_Cam21_S21_contig00056	36.842	38	120	157	14798	14908	4.5	69	Cam21	0.0243816
VC_1469	assm_Cam22_S22_contig00030	36.842	38	120	157	14798	14908	4.8	69	Cam22	0.0243816
VC_1469	assm_Cam23_contig00001	36.842	38	120	157	352153	352263	4.9	69	Cam23	0.0243816
VC_1469	assm_Cam3_S3_contig00264	36.842	38	120	157	178	288	4.4	69	Cam3	0.0243816
VC_1469	assm_Cam4_S4_contig00015	36.842	38	120	157	20970	20860	4.9	69	Cam4	0.0243816
VC_1469	assm_Cam5_S5_contig00034	36.842	38	120	157	207	317	4.8	69	Cam5	0.0243816
VC_1469	assm_Cam6_S6_contig00016	36.842	38	120	157	10612	10722	4.8	69	Cam6	0.0243816
VC_1469	assm_Cam7_S7_contig00036	36.842	38	120	157	36655	36545	4.8	69	Cam7	0.0243816
VC_1469	assm_Cam8_S8_contig00004	36.842	38	120	157	91277	91387	4.9	69	Cam8	0.0243816
VC_1471	N16961_NC_002505.1	100	55	1	55	1579206	1579042	3.67e-31	283	N16961	1
VC_1472	N16961_NC_002505.1	100	55	1	55	1579366	1579202	1.62e-31	285	N16961	1
VC_1473	N16961_NC_002505.1	100	230	1	230	1580136	1579447	1.06e-152	1209	N16961	1
VC_1473	assm_Cam1_S1_contig00040	30.645	62	8	69	24411	24581	0.19	76	Cam1	0.0628619
VC_1473	assm_Cam10_S10_contig00022	30.645	62	8	69	4103	3933	0.19	76	Cam10	0.0628619
VC_1473	assm_Cam11_S11_contig00030	30.645	62	8	69	27690	27860	0.19	76	Cam11	0.0628619
VC_1473	assm_Cam12_S12_contig00041	30.645	62	8	69	6462	6292	0.19	76	Cam12	0.0628619
VC_1473	assm_Cam13_S13_contig00035	30.645	62	8	69	7798	7628	0.19	76	Cam13	0.0628619
VC_1473	assm_Cam14_S14_contig00033	30.645	62	8	69	7005	6835	0.19	76	Cam14	0.0628619
VC_1473	assm_Cam15_S15_contig00034	30.645	62	8	69	29639	29809	0.19	76	Cam15	0.0628619
VC_1473	assm_Cam16_S16_contig00040	30.645	62	8	69	24534	24704	0.19	76	Cam16	0.0628619
VC_1473	assm_Cam17_S17_contig00038	30.645	62	8	69	6232	6062	0.19	76	Cam17	0.0628619
VC_1473	assm_Cam19_S19_contig00006	30.645	62	8	69	6260	6090	0.19	76	Cam19	0.0628619
VC_1473	assm_Cam2_S2_contig00255	30.645	62	8	69	4054	3884	0.18	76	Cam2	0.0628619
VC_1473	assm_Cam21_S21_contig00034	30.645	62	8	69	6974	6804	0.19	76	Cam21	0.0628619
VC_1473	assm_Cam22_S22_contig00035	30.645	62	8	69	32430	32600	0.19	76	Cam22	0.0628619
VC_1473	assm_Cam23_contig00012	30.645	62	8	69	6760	6590	0.19	76	Cam23	0.0628619
VC_1473	assm_Cam3_S3_contig00065	30.645	62	8	69	12561	12731	0.19	76	Cam3	0.0628619
VC_1473	assm_Cam4_S4_contig00039	30.645	62	8	69	8264	8094	0.19	76	Cam4	0.0628619
VC_1473	assm_Cam5_S5_contig00027	30.645	62	8	69	32443	32613	0.19	76	Cam5	0.0628619
VC_1473	assm_Cam6_S6_contig00024	30.645	62	8	69	2136	1966	0.19	76	Cam6	0.0628619
VC_1473	assm_Cam7_S7_contig00032	30.645	62	8	69	6974	6804	0.19	76	Cam7	0.0628619
VC_1473	assm_Cam8_S8_contig00045	30.645	62	8	69	24256	24426	0.19	76	Cam8	0.0628619
VC_1474	N16961_NC_002505.1	100	94	1	94	1580550	1580269	1.34e-59	499	N16961	1
VC_1474	assm_Cam13_S13_contig00033	40.741	27	10	36	8686	8766	4.8	58	Cam13	0.116232
VC_1474	assm_Cam14_S14_contig00030	40.741	27	10	36	33185	33105	4.8	58	Cam14	0.116232
VC_1474	assm_Cam19_S19_contig00024	40.741	27	10	36	21258	21178	4.8	58	Cam19	0.116232
VC_1474	assm_Cam21_S21_contig00030	40.741	27	10	36	33194	33114	4.8	58	Cam21	0.116232
VC_1474	assm_Cam22_S22_contig00034	40.741	27	10	36	33002	32922	4.8	58	Cam22	0.116232
VC_1474	assm_Cam5_S5_contig00090	40.741	27	10	36	8864	8944	4.8	58	Cam5	0.116232
VC_1474	assm_Cam7_S7_contig00094	40.741	27	10	36	8789	8869	4.8	58	Cam7	0.116232
VC_1474	assm_Cam1_S1_contig00036	40.741	27	10	36	31963	31883	6.2	57	Cam1	0.114228
VC_1474	assm_Cam16_S16_contig00033	40.741	27	10	36	8717	8797	6.2	57	Cam16	0.114228
VC_1474	assm_Cam17_S17_contig00018	40.741	27	10	36	31945	31865	6.2	57	Cam17	0.114228
VC_1474	assm_Cam3_S3_contig00022	40.741	27	10	36	8721	8801	6.1	57	Cam3	0.114228
VC_1474	assm_Cam4_S4_contig00042	40.741	27	10	36	20492	20412	6.1	57	Cam4	0.114228
VC_1475	N16961_NC_002505.1	100	522	1	522	1582123	1580558	0	2830	N16961	1
VC_1475	assm_Cam17_S17_contig00029	32.653	49	120	168	2437	2294	1.7	73	Cam17	0.0257951
VC_1475	assm_Cam13_S13_contig00039	36.842	38	120	157	217	327	4.5	70	Cam13	0.024735
VC_1475	assm_Cam14_S14_contig00021	36.842	38	120	157	10794	10904	4.5	70	Cam14	0.024735
VC_1475	assm_Cam1_S1_contig00010	36.842	38	120	157	52933	53043	4.6	69	Cam1	0.0243816
VC_1475	assm_Cam10_S10_contig00027	36.842	38	120	157	11823	11713	4.8	69	Cam10	0.0243816
VC_1475	assm_Cam12_S12_contig00012	36.842	38	120	157	36311	36421	4.6	69	Cam12	0.0243816
VC_1475	assm_Cam15_S15_contig00005	36.842	38	120	157	35965	36075	4.9	69	Cam15	0.0243816
VC_1475	assm_Cam16_S16_contig00017	36.842	38	120	157	29489	29599	4.9	69	Cam16	0.0243816
VC_1475	assm_Cam19_S19_contig00127	36.842	38	120	157	179	289	4.6	69	Cam19	0.0243816
VC_1475	assm_Cam2_S2_contig00062	36.842	38	120	157	3440	3550	4.7	69	Cam2	0.0243816
VC_1475	assm_Cam21_S21_contig00056	36.842	38	120	157	14798	14908	4.5	69	Cam21	0.0243816
VC_1475	assm_Cam22_S22_contig00030	36.842	38	120	157	14798	14908	4.8	69	Cam22	0.0243816
VC_1475	assm_Cam23_contig00001	36.842	38	120	157	352153	352263	4.9	69	Cam23	0.0243816
VC_1475	assm_Cam3_S3_contig00264	36.842	38	120	157	178	288	4.4	69	Cam3	0.0243816
VC_1475	assm_Cam4_S4_contig00015	36.842	38	120	157	20970	20860	4.9	69	Cam4	0.0243816
VC_1475	assm_Cam5_S5_contig00034	36.842	38	120	157	207	317	4.8	69	Cam5	0.0243816
VC_1475	assm_Cam6_S6_contig00016	36.842	38	120	157	10612	10722	4.8	69	Cam6	0.0243816
VC_1475	assm_Cam7_S7_contig00036	36.842	38	120	157	36655	36545	4.8	69	Cam7	0.0243816
VC_1475	assm_Cam8_S8_contig00004	36.842	38	120	157	91277	91387	4.9	69	Cam8	0.0243816
VC_1477	N16961_NC_002505.1	99.145	117	1	117	1583160	1583510	1.83e-73	605	N16961	1
VC_1477	assm_Cam23_contig00038	90.909	110	1	110	37	357	7.44e-64	508	Cam23	0.839669
VC_1477	assm_Cam10_S10_contig00019	72.072	111	7	117	4143	3820	3.31e-46	403	Cam10	0.666116
VC_1478	assm_Cam23_contig00014	99.655	290	1	290	75491	74622	0	1561	Cam23	1
VC_1478	N16961_NC_002506.1	99.655	290	1	290	736643	735774	0	1561	N16961	1
VC_1478	assm_Cam10_S10_contig00019	72.069	290	2	290	3817	2948	1.07e-143	1150	Cam10	0.736707
VC_1478	assm_Cam1_S1_contig00012	48.718	78	195	272	83326	83093	6.93e-12	162	Cam1	0.10378
VC_1478	assm_Cam16_S16_contig00025	48.718	78	195	272	4807	5040	6.9e-12	162	Cam16	0.10378
VC_1478	assm_Cam17_S17_contig00020	48.718	78	195	272	37103	36870	6.87e-12	162	Cam17	0.10378
VC_1478	assm_Cam4_S4_contig00050	48.718	78	195	272	4117	4350	6.83e-12	162	Cam4	0.10378
VC_1478	assm_Cam3_S3_contig00331	52.542	59	195	253	1138	1314	1.62e-08	134	Cam3	0.0858424
VC_1479	N16961_NC_002505.1	99.16	119	1	119	1585650	1585294	6.93e-76	623	N16961	1
VC_1479	assm_Cam13_S13_contig00040	99.16	119	1	119	20770	21126	9.42e-76	622	Cam13	0.998395
VC_1479	assm_Cam14_S14_contig00105	99.16	119	1	119	511	155	9.33e-76	622	Cam14	0.998395
VC_1479	assm_Cam19_S19_contig00124	99.16	119	1	119	9990	10346	9.33e-76	622	Cam19	0.998395
VC_1479	assm_Cam21_S21_contig00045	99.16	119	1	119	16914	17270	9.41e-76	622	Cam21	0.998395
VC_1479	assm_Cam22_S22_contig00038	99.16	119	1	119	15383	15027	9.41e-76	622	Cam22	0.998395
VC_1479	assm_Cam5_S5_contig00048	99.16	119	1	119	16872	17228	9.4e-76	622	Cam5	0.998395
VC_1479	assm_Cam7_S7_contig00074	99.16	119	1	119	17019	17375	9.38e-76	622	Cam7	0.998395
VC_1479	assm_Cam23_contig00001	97.479	119	1	119	835993	835637	2.04e-74	612	Cam23	0.982343
VC_1479	assm_Cam15_S15_contig00061	98.305	118	2	119	4550	4197	3.73e-74	610	Cam15	0.979133
VC_1479	assm_Cam6_S6_contig00093	98.305	118	2	119	9934	10287	3.72e-74	610	Cam6	0.979133
VC_1479	assm_Cam1_S1_contig00011	98.305	118	2	119	591	238	1.84e-73	605	Cam1	0.971108
VC_1479	assm_Cam11_S11_contig00057	98.305	118	2	119	1490	1137	1.83e-73	605	Cam11	0.971108
VC_1479	assm_Cam12_S12_contig00008	98.305	118	2	119	87754	88107	1.84e-73	605	Cam12	0.971108
VC_1479	assm_Cam16_S16_contig00006	98.305	118	2	119	116715	117068	1.84e-73	605	Cam16	0.971108
VC_1479	assm_Cam17_S17_contig00072	98.305	118	2	119	16888	17241	1.82e-73	605	Cam17	0.971108
VC_1479	assm_Cam3_S3_contig00244	98.305	118	2	119	418	65	1.31e-73	605	Cam3	0.971108
VC_1479	assm_Cam4_S4_contig00051	98.305	118	2	119	9950	10303	1.83e-73	605	Cam4	0.971108
VC_1479	assm_Cam8_S8_contig00006	98.305	118	2	119	3841	3488	1.84e-73	605	Cam8	0.971108
VC_1479	assm_Cam10_S10_contig00006	93.22	118	2	119	30585	30232	4.52e-63	528	Cam10	0.847512
VC_1479	assm_Cam2_S2_contig00054	96.667	60	2	61	17131	17310	2.34e-31	293	Cam2	0.470305
VC_1758	N16961_NC_002505.1	100	411	1	411	1896092	1897324	0	2214	N16961	1
VC_1758	assm_Cam13_S13_contig00030	98.78	410	1	410	2103	874	0	2182	Cam13	0.985547
VC_1758	assm_Cam14_S14_contig00025	98.78	410	1	410	2200	971	0	2182	Cam14	0.985547
VC_1758	assm_Cam19_S19_contig00312	98.78	410	1	410	59	1288	0	2182	Cam19	0.985547
VC_1758	assm_Cam21_S21_contig00063	98.78	410	1	410	2067	838	0	2182	Cam21	0.985547
VC_1758	assm_Cam22_S22_contig00033	98.78	410	1	410	42075	43304	0	2182	Cam22	0.985547
VC_1758	assm_Cam5_S5_contig00228	98.78	410	1	410	1961	732	0	2182	Cam5	0.985547
VC_1758	assm_Cam7_S7_contig00161	98.78	410	1	410	288	1517	0	2182	Cam7	0.985547
VC_1758	assm_Cam23_contig00008	98.054	411	1	411	163999	165231	0	2169	Cam23	0.979675
VC_1758	assm_Cam10_S10_contig00002	50.495	404	5	408	145154	143943	2.69e-131	1073	Cam10	0.484643
VC_1758	assm_Cam15_S15_contig00050	31.343	402	5	392	13003	11831	5.95e-46	433	Cam15	0.195574
VC_1758	assm_Cam2_S2_contig00032	31.343	402	5	392	13513	14685	5.9e-46	433	Cam2	0.195574
VC_1758	assm_Cam6_S6_contig00039	31.343	402	5	392	12846	11674	5.95e-46	433	Cam6	0.195574
VC_1758	assm_Cam1_S1_contig00018	25.57	395	18	391	40967	39846	9.05e-31	316	Cam1	0.142728
VC_1758	assm_Cam16_S16_contig00032	25.57	395	18	391	149	1270	1e-30	316	Cam16	0.142728
VC_1758	assm_Cam17_S17_contig00017	25.57	395	18	391	40593	39472	1.05e-30	316	Cam17	0.142728
VC_1758	assm_Cam3_S3_contig00314	25.57	395	18	391	142	1263	2.63e-31	316	Cam3	0.142728
VC_1758	assm_Cam4_S4_contig00162	25.57	395	18	391	2219	1098	5.43e-31	316	Cam4	0.142728
VC_1760	N16961_NC_002505.1	99.894	940	1	940	1900831	1898012	0	5013	N16961	1
VC_1760	assm_Cam10_S10_contig00005	26.667	75	669	743	111518	111742	0.47	81	Cam10	0.016158
VC_1760	assm_Cam1_S1_contig00004	26.667	75	669	743	171370	171594	0.5	80	Cam1	0.0159585
VC_1760	assm_Cam11_S11_contig00001	26.667	75	669	743	96300	96524	0.5	80	Cam11	0.0159585
VC_1760	assm_Cam12_S12_contig00006	26.667	75	669	743	96284	96508	0.5	80	Cam12	0.0159585
VC_1760	assm_Cam13_S13_contig00001	26.667	75	669	743	234639	234863	0.49	80	Cam13	0.0159585
VC_1760	assm_Cam14_S14_contig00083	26.667	75	669	743	13136	12912	0.48	80	Cam14	0.0159585
VC_1760	assm_Cam15_S15_contig00018	26.667	75	669	743	48425	48649	0.47	80	Cam15	0.0159585
VC_1760	assm_Cam16_S16_contig00003	26.667	75	669	743	13487	13263	0.5	80	Cam16	0.0159585
VC_1760	assm_Cam17_S17_contig00001	26.667	75	669	743	171325	171549	0.5	80	Cam17	0.0159585
VC_1760	assm_Cam19_S19_contig00104	26.667	75	669	743	3477	3701	0.47	80	Cam19	0.0159585
VC_1760	assm_Cam2_S2_contig00057	26.667	75	669	743	3482	3706	0.47	80	Cam2	0.0159585
VC_1760	assm_Cam21_S21_contig00001	26.667	75	669	743	142493	142717	0.49	80	Cam21	0.0159585
VC_1760	assm_Cam22_S22_contig00048	26.667	75	669	743	3488	3712	0.48	80	Cam22	0.0159585
VC_1760	assm_Cam23_contig00006	26.667	75	669	743	13207	12983	0.49	80	Cam23	0.0159585
VC_1760	assm_Cam3_S3_contig00018	26.667	75	669	743	23473	23697	0.5	80	Cam3	0.0159585
VC_1760	assm_Cam4_S4_contig00020	26.667	75	669	743	8400	8176	0.5	80	Cam4	0.0159585
VC_1760	assm_Cam5_S5_contig00001	26.667	75	669	743	8329	8105	0.49	80	Cam5	0.0159585
VC_1760	assm_Cam6_S6_contig00021	26.667	75	669	743	13122	12898	0.47	80	Cam6	0.0159585
VC_1760	assm_Cam7_S7_contig00002	26.667	75	669	743	13296	13072	0.49	80	Cam7	0.0159585
VC_1760	assm_Cam8_S8_contig00005	26.667	75	669	743	96296	96520	0.5	80	Cam8	0.0159585
VC_1761	N16961_NC_002505.1	99.505	202	1	202	1901459	1900854	2.44e-134	1069	N16961	1
VC_1762	N16961_NC_002505.1	99.793	483	1	483	1902901	1901453	0	2567	N16961	1
VC_1763	N16961_NC_002505.1	100	244	1	244	1903632	1902901	9.35e-163	1286	N16961	1
VC_1764	N16961_NC_002505.1	100	706	1	706	1905745	1903628	0	3661	N16961	1
VC_1765	N16961_NC_002505.1	99.902	1022	1	1022	1908858	1905793	0	5492	N16961	1
VC_1765	assm_Cam15_S15_contig00058	25.35	643	159	732	16693	18417	1.88e-24	280	Cam15	0.0509832
VC_1765	assm_Cam2_S2_contig00107	25.35	643	159	732	7175	8899	1.75e-24	280	Cam2	0.0509832
VC_1765	assm_Cam6_S6_contig00120	25.35	643	159	732	3076	1352	1.72e-24	280	Cam6	0.0509832
VC_1765	assm_Cam13_S13_contig00034	24.184	674	135	749	30076	31884	1.49e-18	230	Cam13	0.0418791
VC_1765	assm_Cam14_S14_contig00035	24.184	674	135	749	30076	31884	1.48e-18	230	Cam14	0.0418791
VC_1765	assm_Cam19_S19_contig00263	24.184	674	135	749	555	2363	9.88e-19	230	Cam19	0.0418791
VC_1765	assm_Cam21_S21_contig00053	24.184	674	135	749	8415	6607	1.47e-18	230	Cam21	0.0418791
VC_1765	assm_Cam22_S22_contig00009	24.184	674	135	749	113169	114977	1.52e-18	230	Cam22	0.0418791
VC_1765	assm_Cam5_S5_contig00039	24.184	674	135	749	8519	6711	1.47e-18	230	Cam5	0.0418791
VC_1765	assm_Cam7_S7_contig00053	24.184	674	135	749	18716	20524	1.47e-18	230	Cam7	0.0418791
VC_1765	assm_Cam1_S1_contig00009	24.435	487	262	718	61028	59775	1.46e-13	188	Cam1	0.0342316
VC_1765	assm_Cam16_S16_contig00010	24.435	487	262	718	32972	34225	1.46e-13	188	Cam16	0.0342316
VC_1765	assm_Cam17_S17_contig00054	24.435	487	262	718	14388	13135	1.41e-13	188	Cam17	0.0342316
VC_1765	assm_Cam3_S3_contig00120	24.435	487	262	718	4307	3054	1.33e-13	188	Cam3	0.0342316
VC_1765	assm_Cam4_S4_contig00006	24.435	487	262	718	61017	59764	1.46e-13	188	Cam4	0.0342316
VC_1765	assm_Cam10_S10_contig00039	30.769	52	291	342	22449	22601	2.4	75	Cam10	0.0136562
VC_1765	assm_Cam11_S11_contig00063	57.143	28	187	209	827	744	9.2	70	Cam11	0.0127458
VC_1765	assm_Cam12_S12_contig00008	57.143	28	187	209	20723	20806	9.3	70	Cam12	0.0127458
VC_1765	assm_Cam23_contig00001	57.143	28	187	209	901938	901855	9.4	70	Cam23	0.0127458
VC_1765	assm_Cam8_S8_contig00006	57.143	28	187	209	70872	70789	9.3	70	Cam8	0.0127458
VC_1766	N16961_NC_002505.1	100	663	1	663	1910877	1908889	0	3567	N16961	1
VC_1766	assm_Cam10_S10_contig00002	25.25	701	14	658	133046	135025	1.65e-31	334	Cam10	0.0936361
VC_1767	N16961_NC_002505.1	100	470	1	470	1912282	1910873	0	2535	N16961	1
VC_1767	assm_Cam10_S10_contig00002	27.16	243	34	224	131617	132303	1.9e-15	198	Cam10	0.0781065
VC_1768	N16961_NC_002505.1	99.784	462	1	462	1913671	1912286	0	2479	N16961	1
VC_1768	assm_Cam23_contig00020	35.849	53	253	304	9626	9468	0.67	76	Cam23	0.0306575
VC_1768	assm_Cam15_S15_contig00081	25.373	67	394	460	7709	7897	2.3	71	Cam15	0.0286406
VC_1768	assm_Cam2_S2_contig00237	25.373	67	394	460	736	924	2.2	71	Cam2	0.0286406
VC_1768	assm_Cam6_S6_contig00073	25.373	67	394	460	728	916	2.3	71	Cam6	0.0286406
VC_1769	N16961_NC_002505.1	100	793	1	793	1916009	1913631	0	4239	N16961	1
VC_1769	assm_Cam15_S15_contig00058	27.273	330	177	493	13593	14468	4.55e-29	317	Cam15	0.0747818
VC_1769	assm_Cam2_S2_contig00107	27.273	330	177	493	4075	4950	4.23e-29	317	Cam2	0.0747818
VC_1769	assm_Cam6_S6_contig00120	27.273	330	177	493	6176	5301	4.16e-29	317	Cam6	0.0747818
VC_1769	assm_Cam1_S1_contig00009	29.248	359	142	488	65229	64318	6.24e-27	299	Cam1	0.0705355
VC_1769	assm_Cam16_S16_contig00010	29.248	359	142	488	28771	29682	6.24e-27	299	Cam16	0.0705355
VC_1769	assm_Cam17_S17_contig00054	29.248	359	142	488	18589	17678	5.92e-27	299	Cam17	0.0705355
VC_1769	assm_Cam3_S3_contig00120	29.248	359	142	488	8508	7597	5.43e-27	299	Cam3	0.0705355
VC_1769	assm_Cam4_S4_contig00006	29.248	359	142	488	65218	64307	6.24e-27	299	Cam4	0.0705355
VC_1769	assm_Cam13_S13_contig00034	24	300	177	472	23383	24183	7.76e-20	239	Cam13	0.0563812
VC_1769	assm_Cam14_S14_contig00035	24	300	177	472	23383	24183	7.75e-20	239	Cam14	0.0563812
VC_1769	assm_Cam19_S19_contig00100	24	300	177	472	5919	6719	7.2e-20	239	Cam19	0.0563812
VC_1769	assm_Cam21_S21_contig00053	24	300	177	472	15108	14308	7.65e-20	239	Cam21	0.0563812
VC_1769	assm_Cam22_S22_contig00009	24	300	177	472	106476	107276	7.92e-20	239	Cam22	0.0563812
VC_1769	assm_Cam5_S5_contig00039	24	300	177	472	15212	14412	7.65e-20	239	Cam5	0.0563812
VC_1769	assm_Cam7_S7_contig00053	24	300	177	472	12023	12823	7.65e-20	239	Cam7	0.0563812
VC_1770	N16961_NC_002505.1	100	687	1	687	1918213	1916153	0	3673	N16961	1
VC_1771	N16961_NC_002505.1	100	1220	1	1220	1921857	1918198	0	6565	N16961	1
VC_1772	N16961_NC_002505.1	100	286	1	286	1921885	1922742	0	1532	N16961	1
VC_1773	N16961_NC_002505.1	100	356	1	356	1923880	1922813	0	1884	N16961	1
VC_1773	assm_Cam22_S22_contig00054	93.539	356	1	356	11817	12881	0	1771	Cam22	0.940021
VC_1773	assm_Cam23_contig00028	89.362	235	122	356	110	811	1.6e-139	1104	Cam23	0.585987
VC_1773	assm_Cam14_S14_contig00155	96.237	186	1	186	3209	3766	1.29e-119	961	Cam14	0.510085
VC_1773	assm_Cam5_S5_contig00222	97.175	177	1	177	1174	644	0	918	Cam5	0.487261
VC_1773	assm_Cam13_S13_contig00076	97.531	162	1	162	488	3	1.13e-100	837	Cam13	0.444268
VC_1773	assm_Cam21_S21_contig00104	97.917	144	1	144	6172	6603	2.51e-88	745	Cam21	0.395435
VC_1773	assm_Cam19_S19_contig00338	97.887	142	1	142	427	2	7.77e-93	736	Cam19	0.390658
VC_1773	assm_Cam7_S7_contig00172	97.778	135	1	135	1306	1710	7.22e-87	699	Cam7	0.371019
VC_1774	N16961_NC_002505.1	100	384	1	384	1925049	1923898	0	2035	N16961	1
VC_1774	assm_Cam23_contig00005	98.958	384	1	384	262398	263549	0	2006	Cam23	0.985749
VC_1774	assm_Cam13_S13_contig00076	96.354	384	1	384	1657	506	0	1963	Cam13	0.964619
VC_1774	assm_Cam14_S14_contig00155	96.354	384	1	384	2040	3191	0	1963	Cam14	0.964619
VC_1774	assm_Cam21_S21_contig00104	96.354	384	1	384	5003	6154	0	1963	Cam21	0.964619
VC_1774	assm_Cam22_S22_contig00054	96.354	384	1	384	10648	11799	0	1963	Cam22	0.964619
VC_1774	assm_Cam5_S5_contig00222	96.354	384	1	384	2343	1192	0	1963	Cam5	0.964619
VC_1774	assm_Cam7_S7_contig00172	96.354	384	1	384	137	1288	0	1963	Cam7	0.964619
VC_1774	assm_Cam19_S19_contig00338	96.354	384	1	384	1596	445	0	1962	Cam19	0.964128
VC_1774	assm_Cam15_S15_contig00029	27.5	120	147	255	3848	3507	0.95	74	Cam15	0.0363636
VC_1774	assm_Cam2_S2_contig00123	27.5	120	147	255	7395	7054	0.93	74	Cam2	0.0363636
VC_1774	assm_Cam6_S6_contig00044	27.5	120	147	255	20563	20904	0.95	74	Cam6	0.0363636
VC_1774	assm_Cam1_S1_contig00008	26.667	120	147	255	25715	26056	2.3	71	Cam1	0.0348894
VC_1774	assm_Cam10_S10_contig00010	26.667	120	147	255	76978	77319	2.2	71	Cam10	0.0348894
VC_1774	assm_Cam11_S11_contig00110	26.667	120	147	255	7564	7223	2.2	71	Cam11	0.0348894
VC_1774	assm_Cam12_S12_contig00005	26.667	120	147	255	11571	11230	2.3	71	Cam12	0.0348894
VC_1774	assm_Cam16_S16_contig00004	26.667	120	147	255	73948	73607	2.3	71	Cam16	0.0348894
VC_1774	assm_Cam17_S17_contig00048	26.667	120	147	255	16500	16841	2.2	71	Cam17	0.0348894
VC_1774	assm_Cam3_S3_contig00192	26.667	120	147	255	1538	1879	2.1	71	Cam3	0.0348894
VC_1774	assm_Cam4_S4_contig00003	26.667	120	147	255	24236	24577	2.3	71	Cam4	0.0348894
VC_1774	assm_Cam8_S8_contig00103	26.667	120	147	255	3879	3538	2.2	71	Cam8	0.0348894
VC_1775	N16961_NC_002505.1	99.64	278	1	278	1926067	1925234	0	1463	N16961	1
VC_1775	assm_Cam13_S13_contig00076	99.281	278	1	278	2671	1838	0	1462	Cam13	0.999316
VC_1775	assm_Cam14_S14_contig00155	99.281	278	1	278	1026	1859	0	1462	Cam14	0.999316
VC_1775	assm_Cam19_S19_contig00211	99.281	278	1	278	899	66	0	1462	Cam19	0.999316
VC_1775	assm_Cam21_S21_contig00104	99.281	278	1	278	3989	4822	0	1462	Cam21	0.999316
VC_1775	assm_Cam22_S22_contig00054	99.281	278	1	278	9634	10467	0	1462	Cam22	0.999316
VC_1775	assm_Cam23_contig00005	99.281	278	1	278	261380	262213	0	1462	Cam23	0.999316
VC_1775	assm_Cam7_S7_contig00101	99.281	278	1	278	900	67	0	1462	Cam7	0.999316
VC_1775	assm_Cam5_S5_contig00307	99.615	260	1	260	781	2	0	1371	Cam5	0.937116
VC_1775	assm_Cam1_S1_contig00023	26.357	258	6	254	21040	21813	2.54e-22	242	Cam1	0.165414
VC_1775	assm_Cam11_S11_contig00023	26.357	258	6	254	22549	21776	2.2e-22	242	Cam11	0.165414
VC_1775	assm_Cam12_S12_contig00029	26.357	258	6	254	22686	21913	2.2e-22	242	Cam12	0.165414
VC_1775	assm_Cam15_S15_contig00009	26.357	258	6	254	53154	53927	2.13e-22	242	Cam15	0.165414
VC_1775	assm_Cam16_S16_contig00024	26.357	258	6	254	34705	33932	2.54e-22	242	Cam16	0.165414
VC_1775	assm_Cam17_S17_contig00095	26.357	258	6	254	7804	7031	2.46e-22	242	Cam17	0.165414
VC_1775	assm_Cam2_S2_contig00161	26.357	258	6	254	89	862	1.99e-22	242	Cam2	0.165414
VC_1775	assm_Cam3_S3_contig00028	26.357	258	6	254	22139	21366	2.52e-22	242	Cam3	0.165414
VC_1775	assm_Cam4_S4_contig00026	26.357	258	6	254	21383	22156	2.54e-22	242	Cam4	0.165414
VC_1775	assm_Cam6_S6_contig00138	26.357	258	6	254	165	938	1.99e-22	242	Cam6	0.165414
VC_1775	assm_Cam8_S8_contig00036	26.357	258	6	254	22782	22009	2.2e-22	242	Cam8	0.165414
VC_1775	assm_Cam10_S10_contig00001	30.159	252	6	250	201210	201956	5.51e-21	232	Cam10	0.158578
VC_1776	N16961_NC_002505.1	100	298	1	298	1927092	1926199	0	1574	N16961	1
VC_1776	assm_Cam23_contig00005	99.664	298	1	298	260355	261248	0	1568	Cam23	0.996188
VC_1776	assm_Cam13_S13_contig00076	99.329	298	1	298	3696	2803	0	1563	Cam13	0.993011
VC_1776	assm_Cam14_S14_contig00155	99.329	298	1	298	1	894	0	1563	Cam14	0.993011
VC_1776	assm_Cam19_S19_contig00211	99.329	298	1	298	1924	1031	0	1563	Cam19	0.993011
VC_1776	assm_Cam21_S21_contig00104	99.329	298	1	298	2964	3857	0	1563	Cam21	0.993011
VC_1776	assm_Cam22_S22_contig00054	99.329	298	1	298	8609	9502	0	1563	Cam22	0.993011
VC_1776	assm_Cam5_S5_contig00121	99.329	298	1	298	8585	9478	0	1563	Cam5	0.993011
VC_1776	assm_Cam7_S7_contig00101	99.329	298	1	298	1925	1032	0	1563	Cam7	0.993011
VC_1776	assm_Cam15_S15_contig00001	23.711	291	4	293	54261	53398	1.51e-14	183	Cam15	0.116264
VC_1776	assm_Cam2_S2_contig00035	23.711	291	4	293	13097	13960	1.47e-14	183	Cam2	0.116264
VC_1776	assm_Cam6_S6_contig00005	23.711	291	4	293	53205	54068	1.5e-14	183	Cam6	0.116264
VC_1776	assm_Cam1_S1_contig00001	23.711	291	4	293	157004	157867	2.31e-14	182	Cam1	0.115629
VC_1776	assm_Cam10_S10_contig00003	23.711	291	4	293	54506	53643	2.31e-14	182	Cam10	0.115629
VC_1776	assm_Cam11_S11_contig00004	23.711	291	4	293	45977	45114	2.3e-14	182	Cam11	0.115629
VC_1776	assm_Cam12_S12_contig00001	23.711	291	4	293	71018	70155	2.31e-14	182	Cam12	0.115629
VC_1776	assm_Cam16_S16_contig00002	23.711	291	4	293	70764	69901	2.31e-14	182	Cam16	0.115629
VC_1776	assm_Cam17_S17_contig00002	23.711	291	4	293	54367	53504	2.3e-14	182	Cam17	0.115629
VC_1776	assm_Cam3_S3_contig00005	23.711	291	4	293	39898	40761	2.29e-14	182	Cam3	0.115629
VC_1776	assm_Cam4_S4_contig00005	23.711	291	4	293	54269	53406	2.3e-14	182	Cam4	0.115629
VC_1776	assm_Cam8_S8_contig00001	23.711	291	4	293	156918	157781	2.31e-14	182	Cam8	0.115629
VC_1777	N16961_NC_002505.1	100	427	1	427	1928413	1927133	0	2154	N16961	1
VC_1777	assm_Cam13_S13_contig00076	99.297	427	1	427	5018	3738	0	2138	Cam13	0.992572
VC_1777	assm_Cam14_S14_contig00163	99.297	427	1	427	1577	2857	0	2138	Cam14	0.992572
VC_1777	assm_Cam19_S19_contig00211	99.297	427	1	427	3246	1966	0	2138	Cam19	0.992572
VC_1777	assm_Cam21_S21_contig00104	99.297	427	1	427	1642	2922	0	2138	Cam21	0.992572
VC_1777	assm_Cam22_S22_contig00054	99.297	427	1	427	7287	8567	0	2138	Cam22	0.992572
VC_1777	assm_Cam5_S5_contig00121	99.297	427	1	427	7263	8543	0	2138	Cam5	0.992572
VC_1777	assm_Cam7_S7_contig00101	99.297	427	1	427	3247	1967	0	2138	Cam7	0.992572
VC_1777	assm_Cam23_contig00005	99.063	427	1	427	259033	260313	0	2134	Cam23	0.990715
VC_1777	assm_Cam15_S15_contig00024	32.037	437	9	424	14476	15786	3.75e-67	594	Cam15	0.275766
VC_1777	assm_Cam2_S2_contig00029	32.037	437	9	424	8573	7263	3.66e-67	594	Cam2	0.275766
VC_1777	assm_Cam6_S6_contig00032	32.037	437	9	424	14169	15479	3.7e-67	594	Cam6	0.275766
VC_1777	assm_Cam10_S10_contig00031	31.663	439	9	424	15981	17291	4.96e-67	593	Cam10	0.275302
VC_1777	assm_Cam1_S1_contig00005	32.037	437	9	424	75859	74549	8.74e-67	592	Cam1	0.274838
VC_1777	assm_Cam16_S16_contig00005	32.037	437	9	424	86304	84994	8.75e-67	592	Cam16	0.274838
VC_1777	assm_Cam17_S17_contig00031	32.037	437	9	424	16539	17849	8.51e-67	592	Cam17	0.274838
VC_1777	assm_Cam3_S3_contig00025	32.037	437	9	424	13439	12129	8.51e-67	592	Cam3	0.274838
VC_1777	assm_Cam4_S4_contig00036	32.037	437	9	424	17216	18526	8.53e-67	592	Cam4	0.274838
VC_1777	assm_Cam11_S11_contig00019	32.037	437	9	424	31211	29901	9.55e-67	591	Cam11	0.274373
VC_1777	assm_Cam12_S12_contig00003	32.037	437	9	424	75882	74572	9.71e-67	591	Cam12	0.274373
VC_1777	assm_Cam8_S8_contig00034	32.037	437	9	424	14280	15590	9.56e-67	591	Cam8	0.274373
VC_1778	N16961_NC_002505.1	100	173	1	173	1928942	1928424	7.2e-111	891	N16961	1
VC_1778	assm_Cam23_contig00005	91.908	173	1	173	258503	259021	1.97e-102	828	Cam23	0.929293
VC_1778	assm_Cam13_S13_contig00076	90.173	173	1	173	5548	5030	9.2e-101	815	Cam13	0.914703
VC_1778	assm_Cam14_S14_contig00163	90.173	173	1	173	1047	1565	1.71e-103	815	Cam14	0.914703
VC_1778	assm_Cam19_S19_contig00211	90.173	173	1	173	3776	3258	6.31e-101	815	Cam19	0.914703
VC_1778	assm_Cam21_S21_contig00104	90.173	173	1	173	1112	1630	9.07e-101	815	Cam21	0.914703
VC_1778	assm_Cam22_S22_contig00054	90.173	173	1	173	6757	7275	9.27e-101	815	Cam22	0.914703
VC_1778	assm_Cam5_S5_contig00121	90.173	173	1	173	6733	7251	9.19e-101	815	Cam5	0.914703
VC_1778	assm_Cam7_S7_contig00101	90.173	173	1	173	3777	3259	9.24e-101	815	Cam7	0.914703
VC_1778	assm_Cam1_S1_contig00005	23.353	167	8	147	76525	76034	5.5e-06	109	Cam1	0.122334
VC_1778	assm_Cam16_S16_contig00005	23.353	167	8	147	86970	86479	5.5e-06	109	Cam16	0.122334
VC_1778	assm_Cam17_S17_contig00031	23.353	167	8	147	15873	16364	5.46e-06	109	Cam17	0.122334
VC_1778	assm_Cam3_S3_contig00025	23.353	167	8	147	14105	13614	5.45e-06	109	Cam3	0.122334
VC_1778	assm_Cam4_S4_contig00036	23.353	167	8	147	16550	17041	5.46e-06	109	Cam4	0.122334
VC_1778	assm_Cam11_S11_contig00019	22.754	167	8	147	31877	31386	1.03e-05	107	Cam11	0.12009
VC_1778	assm_Cam12_S12_contig00003	22.754	167	8	147	76548	76057	1.03e-05	107	Cam12	0.12009
VC_1778	assm_Cam15_S15_contig00024	21.818	165	8	147	13810	14301	1.19e-05	107	Cam15	0.12009
VC_1778	assm_Cam2_S2_contig00029	21.818	165	8	147	9239	8748	1.18e-05	107	Cam2	0.12009
VC_1778	assm_Cam6_S6_contig00032	21.818	165	8	147	13503	13994	1.18e-05	107	Cam6	0.12009
VC_1778	assm_Cam8_S8_contig00034	22.754	167	8	147	13614	14105	1.03e-05	107	Cam8	0.12009
VC_1778	assm_Cam10_S10_contig00031	21.212	165	8	147	15315	15806	8.91e-05	100	Cam10	0.112233
VC_1779	N16961_NC_002505.1	100	321	1	321	1929958	1928996	0	1721	N16961	1
VC_1779	assm_Cam23_contig00005	97.196	321	1	321	257487	258449	0	1675	Cam23	0.973271
VC_1779	assm_Cam14_S14_contig00163	96.885	321	1	321	32	994	0	1674	Cam14	0.97269
VC_1779	assm_Cam13_S13_contig00076	96.885	321	1	321	6563	5601	0	1672	Cam13	0.971528
VC_1779	assm_Cam19_S19_contig00211	96.885	321	1	321	4791	3829	0	1672	Cam19	0.971528
VC_1779	assm_Cam21_S21_contig00104	96.885	321	1	321	97	1059	0	1672	Cam21	0.971528
VC_1779	assm_Cam22_S22_contig00054	96.885	321	1	321	5742	6704	0	1672	Cam22	0.971528
VC_1779	assm_Cam5_S5_contig00121	96.885	321	1	321	5718	6680	0	1672	Cam5	0.971528
VC_1779	assm_Cam7_S7_contig00101	96.885	321	1	321	4792	3830	0	1672	Cam7	0.971528
VC_1779	assm_Cam1_S1_contig00005	26.761	284	41	320	77483	76635	1.61e-29	300	Cam1	0.174317
VC_1779	assm_Cam11_S11_contig00019	26.761	284	41	320	32835	31987	1.59e-29	300	Cam11	0.174317
VC_1779	assm_Cam12_S12_contig00003	26.761	284	41	320	77506	76658	1.61e-29	300	Cam12	0.174317
VC_1779	assm_Cam15_S15_contig00024	26.761	284	41	320	12852	13700	1.6e-29	300	Cam15	0.174317
VC_1779	assm_Cam16_S16_contig00005	26.761	284	41	320	87928	87080	1.61e-29	300	Cam16	0.174317
VC_1779	assm_Cam17_S17_contig00031	26.761	284	41	320	14915	15763	1.58e-29	300	Cam17	0.174317
VC_1779	assm_Cam2_S2_contig00029	26.761	284	41	320	10197	9349	1.57e-29	300	Cam2	0.174317
VC_1779	assm_Cam3_S3_contig00025	26.761	284	41	320	15063	14215	1.58e-29	300	Cam3	0.174317
VC_1779	assm_Cam4_S4_contig00036	26.761	284	41	320	15592	16440	1.59e-29	300	Cam4	0.174317
VC_1779	assm_Cam6_S6_contig00032	26.761	284	41	320	12545	13393	1.58e-29	300	Cam6	0.174317
VC_1779	assm_Cam8_S8_contig00034	26.761	284	41	320	12656	13504	1.59e-29	300	Cam8	0.174317
VC_1779	assm_Cam10_S10_contig00031	26.408	284	41	320	14357	15205	1.82e-28	292	Cam10	0.169669
VC_1780	N16961_NC_002505.1	98.969	97	1	97	1929989	1930279	1.02e-60	508	N16961	1
VC_1780	assm_Cam13_S13_contig00076	97.938	97	1	97	6594	6884	4.64e-60	503	Cam13	0.990157
VC_1780	assm_Cam22_S22_contig00054	97.938	97	1	97	5711	5421	4.65e-60	503	Cam22	0.990157
VC_1780	assm_Cam23_contig00005	97.938	97	1	97	257456	257166	4.68e-60	503	Cam23	0.990157
VC_1780	assm_Cam5_S5_contig00121	97.938	97	1	97	5687	5397	4.64e-60	503	Cam5	0.990157
VC_1780	assm_Cam7_S7_contig00101	97.938	97	1	97	4823	5113	4.65e-60	503	Cam7	0.990157
VC_1780	assm_Cam19_S19_contig00137	98.701	77	21	97	2	232	5.61e-47	406	Cam19	0.799213
VC_1780	assm_Cam21_S21_contig00102	98.63	73	25	97	1	219	3.3e-43	378	Cam21	0.744094
VC_1780	assm_Cam14_S14_contig00134	98.077	52	46	97	2	157	2.71e-27	260	Cam14	0.511811
VC_1781	N16961_NC_002505.1	100	240	1	240	1930173	1930892	3.54e-158	1251	N16961	1
VC_1781	assm_Cam13_S13_contig00076	99.582	239	1	239	6778	7494	1.24e-156	1240	Cam13	0.991207
VC_1781	assm_Cam14_S14_contig00134	99.582	239	1	239	51	767	3.1e-158	1240	Cam14	0.991207
VC_1781	assm_Cam19_S19_contig00137	99.582	239	1	239	126	842	1.23e-156	1240	Cam19	0.991207
VC_1781	assm_Cam21_S21_contig00102	99.582	239	1	239	113	829	5.29e-157	1240	Cam21	0.991207
VC_1781	assm_Cam22_S22_contig00054	99.582	239	1	239	5527	4811	1.25e-156	1240	Cam22	0.991207
VC_1781	assm_Cam5_S5_contig00121	99.582	239	1	239	5503	4787	1.24e-156	1240	Cam5	0.991207
VC_1781	assm_Cam7_S7_contig00101	99.582	239	1	239	5007	5723	1.25e-156	1240	Cam7	0.991207
VC_1781	assm_Cam23_contig00005	98.333	240	1	240	257272	256553	1.57e-156	1239	Cam23	0.990408
VC_1782	N16961_NC_002505.1	100	287	1	287	1930883	1931743	0	1514	N16961	1
VC_1782	assm_Cam13_S13_contig00076	99.303	287	1	287	7488	8348	0	1507	Cam13	0.995376
VC_1782	assm_Cam14_S14_contig00134	99.303	287	1	287	761	1621	0	1507	Cam14	0.995376
VC_1782	assm_Cam19_S19_contig00137	99.303	287	1	287	836	1696	0	1507	Cam19	0.995376
VC_1782	assm_Cam21_S21_contig00102	99.303	287	1	287	823	1683	0	1507	Cam21	0.995376
VC_1782	assm_Cam22_S22_contig00054	99.303	287	1	287	4817	3957	0	1507	Cam22	0.995376
VC_1782	assm_Cam5_S5_contig00121	99.303	287	1	287	4793	3933	0	1507	Cam5	0.995376
VC_1782	assm_Cam7_S7_contig00101	99.303	287	1	287	5717	6577	0	1507	Cam7	0.995376
VC_1782	assm_Cam23_contig00005	96.864	287	1	287	256562	255702	0	1486	Cam23	0.981506
VC_1782	assm_Cam11_S11_contig00033	29.667	300	5	283	6242	7126	7.27e-21	231	Cam11	0.152576
VC_1782	assm_Cam12_S12_contig00008	29.667	300	5	283	27818	28702	7.35e-21	231	Cam12	0.152576
VC_1782	assm_Cam8_S8_contig00006	29.667	300	5	283	63777	62893	7.36e-21	231	Cam8	0.152576
VC_1782	assm_Cam1_S1_contig00011	29.333	300	5	283	60571	59687	2.07e-20	228	Cam1	0.150594
VC_1782	assm_Cam16_S16_contig00006	29.333	300	5	283	56734	57618	2.08e-20	228	Cam16	0.150594
VC_1782	assm_Cam17_S17_contig00036	29.333	300	5	283	27819	28703	2.04e-20	228	Cam17	0.150594
VC_1782	assm_Cam4_S4_contig00009	29.333	300	5	283	50121	49237	2.07e-20	228	Cam4	0.150594
VC_1782	assm_Cam15_S15_contig00062	29	300	5	283	6147	7031	5.03e-20	225	Cam15	0.148613
VC_1782	assm_Cam6_S6_contig00056	29	300	5	283	15014	14130	5.03e-20	225	Cam6	0.148613
VC_1782	assm_Cam10_S10_contig00006	29.333	300	5	283	92073	91189	6.05e-20	224	Cam10	0.147952
VC_1782	assm_Cam3_S3_contig00185	29.297	256	5	242	823	68	3.07e-19	219	Cam3	0.14465
VC_1782	assm_Cam2_S2_contig00235	28.148	270	5	256	4078	4875	7.79e-19	215	Cam2	0.142008
VC_1783	N16961_NC_002505.1	100	378	1	378	1931750	1932883	0	2020	N16961	1
VC_1783	assm_Cam13_S13_contig00076	97.09	378	1	378	8355	9488	0	1972	Cam13	0.976238
VC_1783	assm_Cam14_S14_contig00134	97.09	378	1	378	1628	2761	0	1972	Cam14	0.976238
VC_1783	assm_Cam19_S19_contig00137	97.09	378	1	378	1703	2836	0	1972	Cam19	0.976238
VC_1783	assm_Cam21_S21_contig00102	97.09	378	1	378	1690	2823	0	1972	Cam21	0.976238
VC_1783	assm_Cam22_S22_contig00054	97.09	378	1	378	3950	2817	0	1972	Cam22	0.976238
VC_1783	assm_Cam5_S5_contig00121	97.09	378	1	378	3926	2793	0	1972	Cam5	0.976238
VC_1783	assm_Cam7_S7_contig00101	97.09	378	1	378	6584	7717	0	1972	Cam7	0.976238
VC_1783	assm_Cam23_contig00005	96.296	378	1	378	255695	254562	0	1959	Cam23	0.969802
VC_1783	assm_Cam1_S1_contig00010	35.372	376	1	374	23206	22082	4.68e-64	566	Cam1	0.280198
VC_1783	assm_Cam11_S11_contig00036	35.372	376	1	374	4140	3016	4.6e-64	566	Cam11	0.280198
VC_1783	assm_Cam12_S12_contig00012	35.372	376	1	374	6929	5805	4.67e-64	566	Cam12	0.280198
VC_1783	assm_Cam15_S15_contig00005	35.372	376	1	374	6718	5594	4.67e-64	566	Cam15	0.280198
VC_1783	assm_Cam16_S16_contig00026	35.372	376	1	374	250	1374	4.64e-64	566	Cam16	0.280198
VC_1783	assm_Cam17_S17_contig00219	35.372	376	1	374	306	1430	7.48e-65	566	Cam17	0.280198
VC_1783	assm_Cam2_S2_contig00318	35.372	376	1	374	2407	1283	6.71e-65	566	Cam2	0.280198
VC_1783	assm_Cam3_S3_contig00224	35.372	376	1	374	215	1339	3.73e-64	566	Cam3	0.280198
VC_1783	assm_Cam4_S4_contig00015	35.372	376	1	374	50697	51821	4.65e-64	566	Cam4	0.280198
VC_1783	assm_Cam6_S6_contig00245	35.372	376	1	374	253	1377	6.71e-65	566	Cam6	0.280198
VC_1783	assm_Cam8_S8_contig00004	35.372	376	1	374	61895	60771	4.69e-64	566	Cam8	0.280198
VC_1783	assm_Cam10_S10_contig00027	35.106	376	1	374	41302	42426	7.48e-64	565	Cam10	0.279703
VC_1784	N16961_NC_002505.1	99.876	807	1	807	1933231	1935651	0	4279	N16961	1
VC_1784	assm_Cam14_S14_contig00134	97.398	807	1	807	3109	5529	0	4174	Cam14	0.975462
VC_1784	assm_Cam19_S19_contig00137	97.398	807	1	807	3184	5604	0	4174	Cam19	0.975462
VC_1784	assm_Cam21_S21_contig00102	97.398	807	1	807	3171	5591	0	4174	Cam21	0.975462
VC_1784	assm_Cam22_S22_contig00054	97.398	807	1	807	2469	49	0	4174	Cam22	0.975462
VC_1784	assm_Cam5_S5_contig00121	97.398	807	1	807	2445	25	0	4174	Cam5	0.975462
VC_1784	assm_Cam7_S7_contig00101	97.398	807	1	807	8065	10485	0	4174	Cam7	0.975462
VC_1784	assm_Cam23_contig00005	97.274	807	1	807	254218	251798	0	4170	Cam23	0.974527
VC_1784	assm_Cam13_S13_contig00117	97.274	807	1	807	28	2448	0	4167	Cam13	0.973826
VC_1785	assm_Cam13_S13_contig00148	100	68	1	68	473	676	7.68e-44	360	Cam13	1
VC_1785	assm_Cam14_S14_contig00218	100	68	1	68	435	232	7.68e-44	360	Cam14	1
VC_1785	assm_Cam19_S19_contig00137	100	68	1	68	5960	5757	2.21e-41	360	Cam19	1
VC_1785	assm_Cam21_S21_contig00102	100	68	1	68	5948	5745	2.21e-41	360	Cam21	1
VC_1785	assm_Cam22_S22_contig00121	100	68	1	68	473	676	7.68e-44	360	Cam22	1
VC_1785	assm_Cam5_S5_contig00250	100	68	1	68	1272	1475	6.37e-42	360	Cam5	1
VC_1785	assm_Cam7_S7_contig00101	100	68	1	68	10842	10639	2.21e-41	360	Cam7	1
VC_1785	N16961_NC_002505.1	100	68	1	68	1936007	1935804	2.21e-41	360	N16961	1
VC_1785	assm_Cam23_contig00001	97.059	68	1	68	110242	110445	2.43e-39	345	Cam23	0.958333
VC_1785	assm_Cam10_S10_contig00002	60	60	10	68	123095	123274	6.13e-17	179	Cam10	0.497222
VC_1785	assm_Cam15_S15_contig00009	60	60	10	68	44852	44673	6.13e-17	179	Cam15	0.497222
VC_1785	assm_Cam2_S2_contig00176	60	60	10	68	3649	3828	6.09e-17	179	Cam2	0.497222
VC_1785	assm_Cam6_S6_contig00139	60	60	10	68	2252	2431	6.09e-17	179	Cam6	0.497222
VC_1785	assm_Cam1_S1_contig00018	35.294	51	12	62	25355	25507	4.4e-06	100	Cam1	0.277778
VC_1785	assm_Cam16_S16_contig00032	35.294	51	12	62	15761	15609	4.39e-06	100	Cam16	0.277778
VC_1785	assm_Cam17_S17_contig00017	35.294	51	12	62	24981	25133	4.39e-06	100	Cam17	0.277778
VC_1785	assm_Cam3_S3_contig00087	35.294	51	12	62	821	973	4.38e-06	100	Cam3	0.277778
VC_1785	assm_Cam4_S4_contig00030	35.294	51	12	62	13250	13098	4.39e-06	100	Cam4	0.277778
VC_1785	assm_Cam11_S11_contig00042	37.838	37	19	55	28068	27961	3.6	56	Cam11	0.155556
VC_1785	assm_Cam12_S12_contig00035	37.838	37	19	55	33465	33358	3.6	56	Cam12	0.155556
VC_1785	assm_Cam8_S8_contig00002	37.838	37	19	55	75366	75259	3.6	56	Cam8	0.155556
VC_1786	N16961_NC_002505.1	100	158	1	158	1936121	1936594	3.64e-103	831	N16961	1
VC_1786	assm_Cam19_S19_contig00137	99.367	158	1	158	6074	6547	7.48e-103	829	Cam19	0.997593
VC_1786	assm_Cam21_S21_contig00102	99.367	158	1	158	6062	6535	7.41e-103	829	Cam21	0.997593
VC_1786	assm_Cam23_contig00001	99.367	158	1	158	110128	109655	7.67e-103	829	Cam23	0.997593
VC_1786	assm_Cam5_S5_contig00250	99.367	158	1	158	1158	685	1.28e-109	829	Cam5	0.997593
VC_1786	assm_Cam7_S7_contig00101	99.367	158	1	158	10956	11429	7.52e-103	829	Cam7	0.997593
VC_1786	assm_Cam13_S13_contig00148	99.16	119	1	119	359	3	1.73e-82	627	Cam13	0.754513
VC_1786	assm_Cam14_S14_contig00218	99.16	119	1	119	549	905	1.73e-82	627	Cam14	0.754513
VC_1786	assm_Cam22_S22_contig00121	99.16	119	1	119	359	3	1.73e-82	627	Cam22	0.754513
VC_1786	assm_Cam10_S10_contig00002	71.333	150	9	158	138398	137949	3.92e-68	571	Cam10	0.687124
VC_1786	assm_Cam15_S15_contig00009	71.333	150	9	158	31773	32222	3.91e-68	571	Cam15	0.687124
VC_1786	assm_Cam2_S2_contig00181	71.333	150	9	158	1762	2211	3.77e-68	571	Cam2	0.687124
VC_1786	assm_Cam6_S6_contig00124	71.333	150	9	158	4930	4481	3.82e-68	571	Cam6	0.687124
VC_1786	assm_Cam1_S1_contig00023	56.329	158	3	158	7699	7226	2e-46	410	Cam1	0.493381
VC_1786	assm_Cam11_S11_contig00023	56.329	158	3	158	35725	36198	2e-46	410	Cam11	0.493381
VC_1786	assm_Cam12_S12_contig00029	56.329	158	3	158	35862	36335	2e-46	410	Cam12	0.493381
VC_1786	assm_Cam16_S16_contig00024	56.329	158	3	158	48046	48519	2e-46	410	Cam16	0.493381
VC_1786	assm_Cam17_S17_contig00091	56.329	158	3	158	6950	7423	1.97e-46	410	Cam17	0.493381
VC_1786	assm_Cam3_S3_contig00085	56.329	158	3	158	7244	6771	1.97e-46	410	Cam3	0.493381
VC_1786	assm_Cam4_S4_contig00026	56.329	158	3	158	8042	7569	2e-46	410	Cam4	0.493381
VC_1786	assm_Cam8_S8_contig00036	56.329	158	3	158	35958	36431	2e-46	410	Cam8	0.493381
VC_1787	N16961_NC_002505.1	100	45	1	45	1936594	1936728	6.35e-25	235	N16961	1
VC_1787	assm_Cam23_contig00001	97.727	44	1	44	109655	109524	7.52e-24	227	Cam23	0.965957
VC_1787	assm_Cam13_S13_contig00166	97.727	44	1	44	242	373	2.08e-25	226	Cam13	0.961702
VC_1787	assm_Cam21_S21_contig00102	97.727	44	1	44	6535	6666	1.25e-23	226	Cam21	0.961702
VC_1787	assm_Cam22_S22_contig00136	97.727	44	1	44	242	373	2.08e-25	226	Cam22	0.961702
VC_1787	assm_Cam7_S7_contig00101	97.727	44	1	44	11429	11560	1.25e-23	226	Cam7	0.961702
VC_1787	assm_Cam14_S14_contig00178	97.727	44	1	44	242	373	1.56e-23	225	Cam14	0.957447
VC_1787	assm_Cam19_S19_contig00137	97.727	44	1	44	6547	6678	1.55e-23	225	Cam19	0.957447
VC_1787	assm_Cam5_S5_contig00250	97.727	44	1	44	685	554	1.53e-23	225	Cam5	0.957447
VC_1787	assm_Cam15_S15_contig00009	43.182	44	1	44	32222	32353	1.38e-06	100	Cam15	0.425532
VC_1787	assm_Cam2_S2_contig00181	43.182	44	1	44	2211	2342	1.38e-06	100	Cam2	0.425532
VC_1787	assm_Cam6_S6_contig00124	43.182	44	1	44	4481	4350	1.38e-06	100	Cam6	0.425532
VC_1787	assm_Cam10_S10_contig00002	40.909	44	1	44	137949	137818	2.59e-06	98	Cam10	0.417021
VC_1787	assm_Cam1_S1_contig00006	42.857	28	21	45	8576	8493	8.3	51	Cam1	0.217021
VC_1787	assm_Cam16_S16_contig00007	42.857	28	21	45	140190	140273	8.3	51	Cam16	0.217021
VC_1787	assm_Cam17_S17_contig00122	42.857	28	21	45	8564	8481	8.3	51	Cam17	0.217021
VC_1787	assm_Cam3_S3_contig00001	42.857	28	21	45	67652	67569	8.3	51	Cam3	0.217021
VC_1787	assm_Cam4_S4_contig00079	42.857	28	21	45	8503	8420	8.3	51	Cam4	0.217021
VC_1788	N16961_NC_002506.1	99.567	231	1	231	357187	356495	8.4e-150	1188	N16961	1
VC_1788	assm_Cam23_contig00005	35.632	87	3	81	3757	4017	0.006	89	Cam23	0.0749158
VC_1789	assm_Cam23_contig00014	99.655	290	1	290	75491	74622	0	1561	Cam23	1
VC_1789	N16961_NC_002506.1	99.655	290	1	290	736643	735774	0	1561	N16961	1
VC_1789	assm_Cam10_S10_contig00019	72.069	290	2	290	3817	2948	1.07e-143	1150	Cam10	0.736707
VC_1789	assm_Cam1_S1_contig00012	48.718	78	195	272	83326	83093	6.93e-12	162	Cam1	0.10378
VC_1789	assm_Cam16_S16_contig00025	48.718	78	195	272	4807	5040	6.9e-12	162	Cam16	0.10378
VC_1789	assm_Cam17_S17_contig00020	48.718	78	195	272	37103	36870	6.87e-12	162	Cam17	0.10378
VC_1789	assm_Cam4_S4_contig00050	48.718	78	195	272	4117	4350	6.83e-12	162	Cam4	0.10378
VC_1789	assm_Cam3_S3_contig00331	52.542	59	195	253	1138	1314	1.62e-08	134	Cam3	0.0858424
VC_1790	N16961_NC_002506.1	99.123	114	1	114	736984	736643	1.21e-71	591	N16961	1
VC_1790	assm_Cam23_contig00038	93.458	107	1	107	37	357	6.53e-66	521	Cam23	0.881557
VC_1790	assm_Cam10_S10_contig00019	74.074	108	7	114	4143	3820	1.25e-47	413	Cam10	0.698816
VC_1791	N16961_NC_002505.1	100	346	1	346	1939779	1938742	0	1815	N16961	1
VC_1791	assm_Cam23_contig00005	35.811	296	50	335	2968	3759	4.52e-42	398	Cam23	0.219284
VC_1792	N16961_NC_002505.1	100	119	1	119	1940273	1939917	6.35e-76	624	N16961	1
VC_1792	assm_Cam10_S10_contig00003	31.148	61	42	96	31403	31221	5.8	60	Cam10	0.0961538
VC_1793	N16961_NC_002505.1	100	125	1	125	1940699	1940325	2.35e-78	642	N16961	1
VC_1794	N16961_NC_002505.1	100	192	1	192	1941332	1940757	5.8e-122	976	N16961	1
VC_1795	N16961_NC_002505.1	100	106	1	106	1941671	1941354	3.84e-66	549	N16961	1
VC_1795	assm_Cam13_S13_contig00052	31.579	57	53	102	12822	12652	1.2	64	Cam13	0.116576
VC_1795	assm_Cam14_S14_contig00078	31.579	57	53	102	12733	12563	1.2	64	Cam14	0.116576
VC_1795	assm_Cam19_S19_contig00196	31.579	57	53	102	2272	2442	1.2	64	Cam19	0.116576
VC_1795	assm_Cam21_S21_contig00080	31.579	57	53	102	5867	6037	1.2	64	Cam21	0.116576
VC_1795	assm_Cam22_S22_contig00044	31.579	57	53	102	9937	10107	1.2	64	Cam22	0.116576
VC_1795	assm_Cam23_contig00001	31.579	57	53	102	124323	124153	1.2	64	Cam23	0.116576
VC_1795	assm_Cam5_S5_contig00095	31.579	57	53	102	1567	1737	1.2	64	Cam5	0.116576
VC_1795	assm_Cam7_S7_contig00072	31.579	57	53	102	10121	9951	1.2	64	Cam7	0.116576
VC_1796	N16961_NC_002505.1	100	124	1	124	1942032	1941661	2.6e-79	649	N16961	1
VC_1796	assm_Cam11_S11_contig00145	38.095	42	72	113	5796	5671	4.9	60	Cam11	0.0924499
VC_1796	assm_Cam12_S12_contig00054	38.095	42	72	113	10754	10629	5	60	Cam12	0.0924499
VC_1796	assm_Cam8_S8_contig00085	38.095	42	72	113	568	693	4.9	60	Cam8	0.0924499
VC_1797	N16961_NC_002505.1	100	153	1	153	1943303	1942845	1.81e-99	803	N16961	1
VC_1798	N16961_NC_002505.1	100	383	1	383	1944457	1943309	0	2050	N16961	1
VC_1798	assm_Cam15_S15_contig00003	24.727	275	110	377	89976	89227	8.43e-09	141	Cam15	0.0687805
VC_1798	assm_Cam2_S2_contig00004	24.727	275	110	377	31882	31133	8.38e-09	141	Cam2	0.0687805
VC_1798	assm_Cam6_S6_contig00025	24.727	275	110	377	9225	8476	8.31e-09	141	Cam6	0.0687805
VC_1798	assm_Cam11_S11_contig00014	24.727	275	110	377	22724	23473	1.32e-08	139	Cam11	0.0678049
VC_1798	assm_Cam12_S12_contig00023	24.727	275	110	377	22724	23473	1.32e-08	139	Cam12	0.0678049
VC_1798	assm_Cam8_S8_contig00031	24.727	275	110	377	22637	23386	1.32e-08	139	Cam8	0.0678049
VC_1798	assm_Cam23_contig00016	25.571	219	110	324	52153	51533	1.71e-08	138	Cam23	0.0673171
VC_1798	assm_Cam1_S1_contig00024	25.676	222	110	324	22706	23326	2.17e-08	137	Cam1	0.0668293
VC_1798	assm_Cam10_S10_contig00002	24.632	272	110	377	22831	23580	2.59e-08	137	Cam10	0.0668293
VC_1798	assm_Cam13_S13_contig00017	24.632	272	110	377	49292	48543	2.57e-08	137	Cam13	0.0668293
VC_1798	assm_Cam14_S14_contig00020	24.632	272	110	377	22447	23196	2.56e-08	137	Cam14	0.0668293
VC_1798	assm_Cam16_S16_contig00001	25.676	222	110	324	22834	23454	2.19e-08	137	Cam16	0.0668293
VC_1798	assm_Cam17_S17_contig00008	25.676	222	110	324	22462	23082	2.17e-08	137	Cam17	0.0668293
VC_1798	assm_Cam19_S19_contig00027	24.632	272	110	377	6402	5653	2.54e-08	137	Cam19	0.0668293
VC_1798	assm_Cam21_S21_contig00012	24.632	272	110	377	22435	23184	2.57e-08	137	Cam21	0.0668293
VC_1798	assm_Cam22_S22_contig00020	24.632	272	110	377	49292	48543	2.57e-08	137	Cam22	0.0668293
VC_1798	assm_Cam3_S3_contig00004	25.676	222	110	324	22748	23368	2.17e-08	137	Cam3	0.0668293
VC_1798	assm_Cam4_S4_contig00004	25.676	222	110	324	75303	74683	2.18e-08	137	Cam4	0.0668293
VC_1798	assm_Cam5_S5_contig00012	24.632	272	110	377	22686	23435	2.56e-08	137	Cam5	0.0668293
VC_1798	assm_Cam7_S7_contig00021	24.632	272	110	377	22392	23141	2.56e-08	137	Cam7	0.0668293
VC_1799	N16961_NC_002505.1	100	585	1	585	1946144	1944390	0	3169	N16961	1
VC_1799	assm_Cam1_S1_contig00022	44.118	34	511	544	49444	49343	1.3	75	Cam1	0.0236668
VC_1799	assm_Cam10_S10_contig00001	44.118	34	511	544	271877	271776	1.2	75	Cam10	0.0236668
VC_1799	assm_Cam11_S11_contig00005	44.118	34	511	544	60186	60085	1.3	75	Cam11	0.0236668
VC_1799	assm_Cam12_S12_contig00025	44.118	34	511	544	37875	37774	1.3	75	Cam12	0.0236668
VC_1799	assm_Cam13_S13_contig00015	44.118	34	511	544	9943	10044	1.3	75	Cam13	0.0236668
VC_1799	assm_Cam14_S14_contig00049	44.118	34	511	544	9930	10031	1.3	75	Cam14	0.0236668
VC_1799	assm_Cam15_S15_contig00020	44.118	34	511	544	49341	49240	1.3	75	Cam15	0.0236668
VC_1799	assm_Cam16_S16_contig00022	44.118	34	511	544	49356	49255	1.3	75	Cam16	0.0236668
VC_1799	assm_Cam17_S17_contig00015	44.118	34	511	544	9638	9739	1.3	75	Cam17	0.0236668
VC_1799	assm_Cam19_S19_contig00083	44.118	34	511	544	5207	5308	1.3	75	Cam19	0.0236668
VC_1799	assm_Cam2_S2_contig00200	44.118	34	511	544	1845	1946	1.2	75	Cam2	0.0236668
VC_1799	assm_Cam21_S21_contig00077	44.118	34	511	544	8815	8714	1.3	75	Cam21	0.0236668
VC_1799	assm_Cam22_S22_contig00018	44.118	34	511	544	49376	49275	1.3	75	Cam22	0.0236668
VC_1799	assm_Cam23_contig00001	44.118	34	511	544	411126	411227	1.3	75	Cam23	0.0236668
VC_1799	assm_Cam3_S3_contig00001	44.118	34	511	544	9649	9750	1.3	75	Cam3	0.0236668
VC_1799	assm_Cam4_S4_contig00071	44.118	34	511	544	9627	9728	1.3	75	Cam4	0.0236668
VC_1799	assm_Cam5_S5_contig00011	44.118	34	511	544	38000	37899	1.3	75	Cam5	0.0236668
VC_1799	assm_Cam6_S6_contig00071	44.118	34	511	544	8807	8706	1.3	75	Cam6	0.0236668
VC_1799	assm_Cam7_S7_contig00068	44.118	34	511	544	9586	9687	1.3	75	Cam7	0.0236668
VC_1799	assm_Cam8_S8_contig00046	44.118	34	511	544	19917	19816	1.3	75	Cam8	0.0236668
VC_1800	N16961_NC_002505.1	100	323	1	323	1947122	1946154	0	1671	N16961	1
VC_1801	N16961_NC_002505.1	100	120	1	120	1947823	1947464	7.42e-74	608	N16961	1
VC_1802	N16961_NC_002505.1	100	78	1	78	1948022	1947789	1.77e-47	407	N16961	1
VC_1803	N16961_NC_002505.1	100	153	1	153	1948112	1948570	7.79e-102	821	N16961	1
VC_1803	assm_Cam23_contig00005	35.385	65	1	65	8189	8001	0.005	86	Cam23	0.10475
VC_1803	assm_Cam13_S13_contig00008	36.842	76	5	74	45011	45226	0.013	82	Cam13	0.0998782
VC_1803	assm_Cam14_S14_contig00039	36.842	76	5	74	15483	15698	0.013	82	Cam14	0.0998782
VC_1803	assm_Cam19_S19_contig00061	36.842	76	5	74	18320	18105	0.012	82	Cam19	0.0998782
VC_1803	assm_Cam21_S21_contig00024	36.842	76	5	74	18037	18252	0.013	82	Cam21	0.0998782
VC_1803	assm_Cam22_S22_contig00001	36.842	76	5	74	251115	251330	0.013	82	Cam22	0.0998782
VC_1803	assm_Cam5_S5_contig00032	36.842	76	5	74	18320	18105	0.013	82	Cam5	0.0998782
VC_1803	assm_Cam7_S7_contig00023	36.842	76	5	74	15497	15712	0.013	82	Cam7	0.0998782
VC_1803	assm_Cam10_S10_contig00069	31.25	64	2	65	2133	1942	0.061	77	Cam10	0.0937881
VC_1803	assm_Cam1_S1_contig00057	31.25	64	2	65	9255	9446	1.3	67	Cam1	0.0816078
VC_1803	assm_Cam16_S16_contig00036	31.25	64	2	65	36224	36415	1.3	67	Cam16	0.0816078
VC_1803	assm_Cam3_S3_contig00122	31.25	64	2	65	9174	9365	1.3	67	Cam3	0.0816078
VC_1803	assm_Cam4_S4_contig00096	31.25	64	2	65	7725	7916	1.3	67	Cam4	0.0816078
VC_1803	assm_Cam17_S17_contig00249	31.25	64	2	65	1662	1471	1.3	66	Cam17	0.0803898
VC_1804	N16961_NC_002505.1	99.038	104	1	104	1948800	1949111	5.93e-67	555	N16961	1
VC_1804	assm_Cam14_S14_contig00178	93	100	5	104	368	667	8.57e-60	496	Cam14	0.893694
VC_1804	assm_Cam19_S19_contig00137	93	100	5	104	6673	6972	5.01e-59	496	Cam19	0.893694
VC_1804	assm_Cam5_S5_contig00250	93	100	5	104	559	260	5.97e-61	496	Cam5	0.893694
VC_1804	assm_Cam23_contig00001	92	100	5	104	109529	109230	1.17e-58	493	Cam23	0.888288
VC_1804	assm_Cam13_S13_contig00164	93.617	94	11	104	1	282	4.93e-61	468	Cam13	0.843243
VC_1804	assm_Cam21_S21_contig00183	93.617	94	11	104	1	282	4.93e-61	468	Cam21	0.843243
VC_1804	assm_Cam22_S22_contig00134	93.617	94	11	104	1	282	4.93e-61	468	Cam22	0.843243
VC_1804	assm_Cam7_S7_contig00222	93.617	94	11	104	1	282	4.93e-61	468	Cam7	0.843243
VC_1804	assm_Cam15_S15_contig00009	56.566	99	5	103	32348	32644	5.02e-37	333	Cam15	0.6
VC_1804	assm_Cam2_S2_contig00181	56.566	99	5	103	2337	2633	4.93e-37	333	Cam2	0.6
VC_1804	assm_Cam6_S6_contig00124	56.566	99	5	103	4355	4059	4.96e-37	333	Cam6	0.6
VC_1804	assm_Cam10_S10_contig00002	54.545	99	5	103	137823	137527	1.96e-36	329	Cam10	0.592793
VC_1805	N16961_NC_002505.1	100	148	1	148	1949165	1949608	1.33e-98	796	N16961	1
VC_1805	assm_Cam14_S14_contig00178	97.973	148	1	148	721	1164	3.21e-100	779	Cam14	0.978643
VC_1805	assm_Cam19_S19_contig00137	97.973	148	1	148	7026	7469	7.22e-96	776	Cam19	0.974874
VC_1805	assm_Cam13_S13_contig00114	98.347	121	28	148	2735	2373	2.81e-79	643	Cam13	0.807789
VC_1805	assm_Cam21_S21_contig00149	98.347	121	28	148	1721	1359	7.21e-82	643	Cam21	0.807789
VC_1805	assm_Cam22_S22_contig00089	98.347	121	28	148	2576	2214	1.41e-79	643	Cam22	0.807789
VC_1805	assm_Cam7_S7_contig00169	98.347	121	28	148	3	365	8.67e-82	643	Cam7	0.807789
VC_1805	assm_Cam23_contig00001	77.027	148	1	148	109176	108733	1.44e-73	610	Cam23	0.766332
VC_1805	assm_Cam5_S5_contig00229	98.23	113	36	148	3	341	2.47e-74	600	Cam5	0.753769
VC_1805	assm_Cam15_S15_contig00009	57.931	145	1	145	32710	33144	2.44e-56	482	Cam15	0.605528
VC_1805	assm_Cam2_S2_contig00181	57.931	145	1	145	2699	3133	2.36e-56	482	Cam2	0.605528
VC_1805	assm_Cam6_S6_contig00124	57.931	145	1	145	3993	3559	2.39e-56	482	Cam6	0.605528
VC_1805	assm_Cam10_S10_contig00002	57.241	145	1	145	137461	137027	4.29e-56	480	Cam10	0.603015
VC_1806	N16961_NC_002505.1	100	328	1	328	1949718	1950701	0	1708	N16961	1
VC_1806	assm_Cam13_S13_contig00114	99.39	328	1	328	2263	1280	0	1700	Cam13	0.995316
VC_1806	assm_Cam14_S14_contig00178	99.39	328	1	328	1274	2257	0	1700	Cam14	0.995316
VC_1806	assm_Cam21_S21_contig00149	99.39	328	1	328	1249	266	0	1700	Cam21	0.995316
VC_1806	assm_Cam22_S22_contig00089	99.39	328	1	328	2104	1121	0	1700	Cam22	0.995316
VC_1806	assm_Cam5_S5_contig00229	99.39	328	1	328	451	1434	0	1700	Cam5	0.995316
VC_1806	assm_Cam7_S7_contig00169	99.085	328	1	328	475	1458	0	1699	Cam7	0.994731
VC_1806	assm_Cam19_S19_contig00137	97.866	328	1	328	7575	8558	0	1682	Cam19	0.984778
VC_1806	assm_Cam23_contig00001	96.037	328	1	328	108623	107640	0	1660	Cam23	0.971897
VC_1806	assm_Cam15_S15_contig00002	47.619	42	157	197	37438	37560	0.81	73	Cam15	0.04274
VC_1806	assm_Cam2_S2_contig00010	47.619	42	157	197	5687	5809	0.81	73	Cam2	0.04274
VC_1806	assm_Cam6_S6_contig00017	47.619	42	157	197	31326	31204	0.81	73	Cam6	0.04274
VC_1806	assm_Cam1_S1_contig00002	39.394	33	26	58	31410	31502	6.3	66	Cam1	0.0386417
VC_1806	assm_Cam10_S10_contig00002	39.394	33	26	58	89228	89320	6.5	66	Cam10	0.0386417
VC_1806	assm_Cam11_S11_contig00031	39.394	33	26	58	3533	3441	6.3	66	Cam11	0.0386417
VC_1806	assm_Cam12_S12_contig00022	39.394	33	26	58	23770	23678	6.3	66	Cam12	0.0386417
VC_1806	assm_Cam16_S16_contig00001	39.394	33	26	58	86061	86153	6.3	66	Cam16	0.0386417
VC_1806	assm_Cam17_S17_contig00070	39.394	33	26	58	3540	3448	6.2	66	Cam17	0.0386417
VC_1806	assm_Cam3_S3_contig00047	39.394	33	26	58	6217	6309	6.3	66	Cam3	0.0386417
VC_1806	assm_Cam4_S4_contig00004	39.394	33	26	58	12076	11984	6.3	66	Cam4	0.0386417
VC_1806	assm_Cam8_S8_contig00020	39.394	33	26	58	21617	21525	6.3	66	Cam8	0.0386417
VC_1808	N16961_NC_002505.1	99.644	281	1	281	1951671	1952513	0	1463	N16961	1
VC_1808	assm_Cam22_S22_contig00068	96.33	218	64	281	1	654	1.52e-137	1103	Cam22	0.75393
VC_1808	assm_Cam14_S14_contig00120	97.826	46	236	281	1	138	1.13e-20	229	Cam14	0.156528
VC_1808	assm_Cam23_contig00001	37.037	108	164	271	105867	105544	8.12e-16	192	Cam23	0.131237
VC_1808	assm_Cam5_S5_contig00033	96.97	33	249	281	1	99	6.64e-11	154	Cam5	0.105263
VC_1808	assm_Cam13_S13_contig00043	34.286	70	196	265	30485	30276	0.000124	104	Cam13	0.0710868
VC_1808	assm_Cam19_S19_contig00156	28.125	96	93	181	2296	2562	4	67	Cam19	0.0457963
VC_1808	assm_Cam21_S21_contig00017	28.125	96	93	181	36661	36927	4.1	67	Cam21	0.0457963
VC_1808	assm_Cam7_S7_contig00017	28.125	96	93	181	18332	18066	4.1	67	Cam7	0.0457963
VC_1809	N16961_NC_002505.1	98.684	76	1	76	1952861	1952634	1.18e-44	386	N16961	1
VC_1809	assm_Cam23_contig00001	96.053	76	1	76	105218	105445	4.78e-43	374	Cam23	0.968912
VC_1809	assm_Cam14_S14_contig00120	96.053	76	1	76	486	259	1.12e-42	371	Cam14	0.96114
VC_1809	assm_Cam19_S19_contig00172	96.053	76	1	76	259	32	1.12e-42	371	Cam19	0.96114
VC_1809	assm_Cam22_S22_contig00068	96.053	76	1	76	1002	775	1.12e-42	371	Cam22	0.96114
VC_1809	assm_Cam7_S7_contig00122	96.053	76	1	76	6396	6623	1.12e-42	371	Cam7	0.96114
VC_1809	assm_Cam13_S13_contig00043	94.737	76	1	76	29930	30157	3.74e-42	367	Cam13	0.950777
VC_1809	assm_Cam21_S21_contig00047	94.737	76	1	76	31203	31430	3.74e-42	367	Cam21	0.950777
VC_1809	assm_Cam5_S5_contig00033	94.737	76	1	76	447	220	3.74e-42	367	Cam5	0.950777
VC_1809	assm_Cam10_S10_contig00002	49.153	59	16	73	123098	123274	6.48e-16	173	Cam10	0.448187
VC_1809	assm_Cam15_S15_contig00009	49.153	59	16	73	44849	44673	6.48e-16	173	Cam15	0.448187
VC_1809	assm_Cam2_S2_contig00176	49.153	59	16	73	3652	3828	6.42e-16	173	Cam2	0.448187
VC_1809	assm_Cam6_S6_contig00139	49.153	59	16	73	2255	2431	6.42e-16	173	Cam6	0.448187
VC_1809	assm_Cam1_S1_contig00018	34	50	17	66	25355	25504	7.24e-06	99	Cam1	0.256477
VC_1809	assm_Cam16_S16_contig00032	34	50	17	66	15761	15612	7.24e-06	99	Cam16	0.256477
VC_1809	assm_Cam17_S17_contig00017	34	50	17	66	24981	25130	7.24e-06	99	Cam17	0.256477
VC_1809	assm_Cam3_S3_contig00087	34	50	17	66	821	970	7.21e-06	99	Cam3	0.256477
VC_1809	assm_Cam4_S4_contig00030	34	50	17	66	13250	13101	7.24e-06	99	Cam4	0.256477
VC_A0219	N16961_NC_002506.1	100	741	1	741	237590	239812	0	3974	N16961	1
VC_A0219	assm_Cam5_S5_contig00225	98.785	741	1	741	44	2266	0	3928	Cam5	0.988425
VC_A0219	assm_Cam19_S19_contig00132	98.785	741	1	741	26	2248	0	3927	Cam19	0.988173
VC_A0219	assm_Cam13_S13_contig00055	98.785	741	1	741	160	2382	0	3925	Cam13	0.98767
VC_A0219	assm_Cam14_S14_contig00141	98.785	741	1	741	4520	2298	0	3925	Cam14	0.98767
VC_A0219	assm_Cam21_S21_contig00033	98.785	741	1	741	19996	17774	0	3925	Cam21	0.98767
VC_A0219	assm_Cam22_S22_contig00060	98.785	741	1	741	9579	7357	0	3925	Cam22	0.98767
VC_A0219	assm_Cam7_S7_contig00065	98.785	741	1	741	19996	17774	0	3925	Cam7	0.98767
VC_A0219	assm_Cam23_contig00012	98.516	741	1	741	64372	62150	0	3923	Cam23	0.987167
VC_A0219	assm_Cam16_S16_contig00083	98.516	741	1	741	32	2254	0	3919	Cam16	0.98616
VC_A0219	assm_Cam1_S1_contig00033	98.516	741	1	741	547	2769	0	3917	Cam1	0.985657
[truncated: 31 more rows]

## Sheet: Clade1
qseqid	sseqid	pident	length	qstart	qend	sstart	send	evalue	score	strain	bsr
VC_0175	N16961_NC_002505.1	99.812	532	1	532	176941	175346	0	2821	N16961	1
VC_0175	assm_Cam13_S13_contig00019	29.545	88	375	460	29613	29864	0.051	84	Cam13	0.0297767
VC_0175	assm_Cam14_S14_contig00023	29.545	88	375	460	45414	45163	0.051	84	Cam14	0.0297767
VC_0175	assm_Cam19_S19_contig00374	29.545	88	375	460	689	438	0.035	84	Cam19	0.0297767
VC_0175	assm_Cam21_S21_contig00060	29.545	88	375	460	18804	18553	0.051	84	Cam21	0.0297767
VC_0175	assm_Cam22_S22_contig00006	29.545	88	375	460	102785	103036	0.052	84	Cam22	0.0297767
VC_0175	assm_Cam7_S7_contig00012	29.545	88	375	460	31543	31794	0.051	84	Cam7	0.0297767
VC_0175	KNE109A_ERZ3105542.4	29.545	88	375	460	14625	14374	0.052	84	KNE109A	0.0297767
VC_0175	KNE18_ERZ3105554.6	29.545	88	375	460	214789	215040	0.052	84	KNE18	0.0297767
VC_0175	KNE53_ERZ3105535.10	29.545	88	375	460	136482	136733	0.052	84	KNE53	0.0297767
VC_0175	assm_Cam5_S5_contig00045	38	50	400	449	10576	10427	0.066	83	Cam5	0.0294222
VC_0176	N16961_NC_002505.1	99.02	102	1	102	177758	177453	9.45e-64	529	N16961	1
VC_0176	assm_Cam13_S13_contig00022	41.667	36	5	37	44609	44716	7.2	56	Cam13	0.10586
VC_0176	assm_Cam14_S14_contig00063	41.667	36	5	37	11152	11259	7.2	56	Cam14	0.10586
VC_0176	assm_Cam19_S19_contig00073	41.667	36	5	37	3926	4033	7.1	56	Cam19	0.10586
VC_0176	assm_Cam21_S21_contig00035	41.667	36	5	37	27221	27328	7.2	56	Cam21	0.10586
VC_0176	assm_Cam22_S22_contig00027	41.667	36	5	37	11828	11721	7.2	56	Cam22	0.10586
VC_0176	assm_Cam5_S5_contig00008	41.667	36	5	37	44233	44340	7.2	56	Cam5	0.10586
VC_0176	assm_Cam7_S7_contig00062	41.667	36	5	37	11828	11721	7.2	56	Cam7	0.10586
VC_0176	KNE109A_ERZ3105542.5	41.667	36	5	37	195684	195791	7.2	56	KNE109A	0.10586
VC_0176	KNE18_ERZ3105554.7	41.667	36	5	37	11756	11649	7.2	56	KNE18	0.10586
VC_0176	KNE53_ERZ3105535.6	41.667	36	5	37	195684	195791	7.2	56	KNE53	0.10586
VC_0177	N16961_NC_002505.1	100	187	1	187	177861	178421	7.1e-122	972	N16961	1
VC_0177	assm_Cam13_S13_contig00053	50	26	50	75	5654	5731	2.6	64	Cam13	0.0658436
VC_0177	assm_Cam14_S14_contig00118	50	26	50	75	7522	7445	2.6	64	Cam14	0.0658436
VC_0177	assm_Cam19_S19_contig00315	50	26	50	75	1072	995	2.3	64	Cam19	0.0658436
VC_0177	assm_Cam21_S21_contig00093	50	26	50	75	930	1007	2.6	64	Cam21	0.0658436
VC_0177	assm_Cam22_S22_contig00016	50	26	50	75	859	936	2.6	64	Cam22	0.0658436
VC_0177	assm_Cam5_S5_contig00251	50	26	50	75	1072	995	2.3	64	Cam5	0.0658436
VC_0177	assm_Cam7_S7_contig00092	50	26	50	75	12765	12688	2.6	64	Cam7	0.0658436
VC_0177	KNE109A_ERZ3105542.12	50	26	50	75	63833	63910	2.2	64	KNE109A	0.0658436
VC_0177	KNE18_ERZ3105554.12	50	26	50	75	61892	61815	2.6	64	KNE18	0.0658436
VC_0177	KNE53_ERZ3105535.13	50	26	50	75	63833	63910	2.2	64	KNE53	0.0658436
VC_0178	N16961_NC_002505.1	100	355	1	355	179338	180402	0	1879	N16961	1
VC_0178	assm_Cam13_S13_contig00047	25.306	245	6	240	24757	24113	6.52e-12	163	Cam13	0.0867483
VC_0178	assm_Cam14_S14_contig00082	25.306	245	6	240	16261	15617	6.42e-12	163	Cam14	0.0867483
VC_0178	assm_Cam19_S19_contig00154	25.306	245	6	240	275	919	6.14e-12	163	Cam19	0.0867483
VC_0178	assm_Cam21_S21_contig00007	25.306	245	6	240	35827	35183	6.64e-12	163	Cam21	0.0867483
VC_0178	assm_Cam22_S22_contig00041	25.306	245	6	240	24757	24113	6.51e-12	163	Cam22	0.0867483
VC_0178	assm_Cam5_S5_contig00076	25.306	245	6	240	689	1333	6.43e-12	163	Cam5	0.0867483
VC_0178	assm_Cam7_S7_contig00057	25.306	245	6	240	23820	23176	6.51e-12	163	Cam7	0.0867483
VC_0178	KNE109A_ERZ3105542.10	25.306	245	6	240	35903	35259	6.66e-12	163	KNE109A	0.0867483
VC_0178	KNE18_ERZ3105554.16	25.306	245	6	240	74794	75438	6.65e-12	163	KNE18	0.0867483
VC_0178	KNE53_ERZ3105535.9	25.306	245	6	240	35903	35259	6.66e-12	163	KNE53	0.0867483
VC_0179	N16961_NC_002505.1	99.771	436	1	436	180419	181726	0	2329	N16961	1
VC_0179	assm_Cam22_S22_contig00007	31.25	80	285	352	89520	89284	5.2	66	Cam22	0.0283383
VC_0179	assm_Cam13_S13_contig00005	31.25	80	285	352	34989	35225	5.8	65	Cam13	0.027909
VC_0179	assm_Cam14_S14_contig00001	31.25	80	285	352	126432	126196	5.9	65	Cam14	0.027909
VC_0179	assm_Cam19_S19_contig00002	31.25	80	285	352	58410	58174	5.8	65	Cam19	0.027909
VC_0179	assm_Cam21_S21_contig00003	31.25	80	285	352	89285	89049	5.8	65	Cam21	0.027909
VC_0179	assm_Cam5_S5_contig00020	31.25	80	285	352	5257	5021	5.8	65	Cam5	0.027909
VC_0179	assm_Cam7_S7_contig00004	31.25	80	285	352	54470	54234	5.8	65	Cam7	0.027909
VC_0179	KNE109A_ERZ3105542.1	31.25	80	285	352	5437	5673	5.9	65	KNE109A	0.027909
VC_0179	KNE18_ERZ3105554.10	31.25	80	285	352	138563	138327	5.8	65	KNE18	0.027909
VC_0179	KNE53_ERZ3105535.11	31.25	80	285	352	5231	5467	5.8	65	KNE53	0.027909
VC_0180	N16961_NC_002505.1	99.829	584	1	584	181732	183483	0	3143	N16961	1
VC_0180	assm_Cam14_S14_contig00005	34.043	47	462	508	235	95	2.5	70	Cam14	0.0222717
VC_0180	assm_Cam13_S13_contig00081	34.043	47	462	508	4898	4758	4.9	67	Cam13	0.0213172
VC_0180	assm_Cam19_S19_contig00098	34.043	47	462	508	7161	7301	4.9	67	Cam19	0.0213172
VC_0180	assm_Cam21_S21_contig00075	34.043	47	462	508	14028	14168	4.9	67	Cam21	0.0213172
VC_0180	assm_Cam22_S22_contig00065	34.043	47	462	508	4898	4758	4.9	67	Cam22	0.0213172
VC_0180	assm_Cam5_S5_contig00064	34.043	47	462	508	14145	14285	4.9	67	Cam5	0.0213172
VC_0180	assm_Cam7_S7_contig00042	34.043	47	462	508	5229	5089	5	67	Cam7	0.0213172
VC_0180	KNE109A_ERZ3105542.36	34.043	47	462	508	3618	3758	4.9	67	KNE109A	0.0213172
VC_0180	KNE18_ERZ3105554.36	34.043	47	462	508	4976	4836	4.9	67	KNE18	0.0213172
VC_0180	KNE53_ERZ3105535.33	34.043	47	462	508	4741	4601	4.9	67	KNE53	0.0213172
VC_0181	N16961_NC_002505.1	99.359	156	1	156	183476	183943	5.52e-101	813	N16961	1
VC_0181	assm_Cam13_S13_contig00012	36.17	47	47	93	8254	8391	6.9	59	Cam13	0.0725707
VC_0181	assm_Cam14_S14_contig00004	36.17	47	47	93	8412	8549	6.9	59	Cam14	0.0725707
VC_0181	assm_Cam19_S19_contig00019	36.17	47	47	93	31179	31042	6.8	59	Cam19	0.0725707
VC_0181	assm_Cam21_S21_contig00041	36.17	47	47	93	27268	27131	6.8	59	Cam21	0.0725707
VC_0181	assm_Cam22_S22_contig00015	36.17	47	47	93	74292	74155	6.9	59	Cam22	0.0725707
VC_0181	assm_Cam5_S5_contig00044	36.17	47	47	93	19988	19851	6.8	59	Cam5	0.0725707
VC_0181	assm_Cam7_S7_contig00024	36.17	47	47	93	2378	2515	6.8	59	Cam7	0.0725707
VC_0181	KNE109A_ERZ3105542.6	36.17	47	47	93	187990	187853	6.9	59	KNE109A	0.0725707
VC_0181	KNE18_ERZ3105554.5	36.17	47	47	93	224517	224380	6.9	59	KNE18	0.0725707
VC_0181	KNE53_ERZ3105535.2	36.17	47	47	93	265213	265076	6.9	59	KNE53	0.0725707
VC_0182	N16961_NC_002505.1	100	143	1	143	184388	183960	4.3e-90	730	N16961	1
VC_0182	assm_Cam13_S13_contig00047	40.58	138	1	138	11991	11581	1.78e-24	243	Cam13	0.332877
VC_0182	assm_Cam14_S14_contig00082	40.58	138	1	138	3495	3085	1.77e-24	243	Cam14	0.332877
VC_0182	assm_Cam19_S19_contig00247	40.58	138	1	138	1996	1586	1.67e-24	243	Cam19	0.332877
VC_0182	assm_Cam21_S21_contig00007	40.58	138	1	138	23061	22651	1.79e-24	243	Cam21	0.332877
VC_0182	assm_Cam22_S22_contig00041	40.58	138	1	138	11991	11581	1.78e-24	243	Cam22	0.332877
VC_0182	assm_Cam5_S5_contig00076	40.58	138	1	138	13455	13865	1.77e-24	243	Cam5	0.332877
VC_0182	assm_Cam7_S7_contig00057	40.58	138	1	138	11054	10644	1.78e-24	243	Cam7	0.332877
VC_0182	KNE109A_ERZ3105542.10	40.58	138	1	138	23137	22727	1.79e-24	243	KNE109A	0.332877
VC_0182	KNE18_ERZ3105554.16	40.58	138	1	138	87560	87970	1.79e-24	243	KNE18	0.332877
VC_0182	KNE53_ERZ3105535.9	40.58	138	1	138	23137	22727	1.79e-24	243	KNE53	0.332877
VC_0183	N16961_NC_002505.1	100	703	1	703	186471	184363	0	3818	N16961	1
VC_0183	assm_Cam13_S13_contig00047	33.752	717	1	689	14111	12015	2.37e-108	930	Cam13	0.243583
VC_0183	assm_Cam14_S14_contig00082	33.752	717	1	689	5615	3519	2.27e-108	930	Cam14	0.243583
VC_0183	assm_Cam21_S21_contig00007	33.752	717	1	689	25181	23085	2.49e-108	930	Cam21	0.243583
VC_0183	assm_Cam22_S22_contig00041	33.752	717	1	689	14111	12015	2.36e-108	930	Cam22	0.243583
VC_0183	assm_Cam5_S5_contig00076	33.752	717	1	689	11335	13431	2.27e-108	930	Cam5	0.243583
VC_0183	assm_Cam7_S7_contig00057	33.752	717	1	689	13174	11078	2.36e-108	930	Cam7	0.243583
VC_0183	KNE109A_ERZ3105542.10	33.752	717	1	689	25257	23161	2.51e-108	930	KNE109A	0.243583
VC_0183	KNE18_ERZ3105554.16	33.752	717	1	689	85440	87536	2.5e-108	930	KNE18	0.243583
VC_0183	KNE53_ERZ3105535.9	33.752	717	1	689	25257	23161	2.52e-108	930	KNE53	0.243583
VC_0183	assm_Cam19_S19_contig00247	34.266	572	141	689	3687	2020	3.34e-96	827	Cam19	0.216606
VC_0184	N16961_NC_002505.1	100	562	1	562	188169	186484	0	3053	N16961	1
VC_0184	assm_Cam13_S13_contig00047	31.972	563	8	554	15816	14149	3.1e-85	742	Cam13	0.24304
VC_0184	assm_Cam14_S14_contig00082	31.972	563	8	554	7320	5653	2.99e-85	742	Cam14	0.24304
VC_0184	assm_Cam19_S19_contig00271	31.972	563	8	554	1179	2846	6.57e-87	742	Cam19	0.24304
VC_0184	assm_Cam21_S21_contig00007	31.972	563	8	554	26886	25219	3.22e-85	742	Cam21	0.24304
VC_0184	assm_Cam22_S22_contig00041	31.972	563	8	554	15816	14149	3.09e-85	742	Cam22	0.24304
VC_0184	assm_Cam5_S5_contig00076	31.972	563	8	554	9630	11297	3e-85	742	Cam5	0.24304
VC_0184	assm_Cam7_S7_contig00057	31.972	563	8	554	14879	13212	3.08e-85	742	Cam7	0.24304
VC_0184	KNE109A_ERZ3105542.10	31.972	563	8	554	26962	25295	3.24e-85	742	KNE109A	0.24304
VC_0184	KNE18_ERZ3105554.16	31.972	563	8	554	83735	85402	3.23e-85	742	KNE18	0.24304
VC_0184	KNE53_ERZ3105535.9	31.972	563	8	554	26962	25295	3.24e-85	742	KNE53	0.24304
VC_0185	N16961_NC_002505.1	99.752	404	1	404	189380	188169	0	2187	N16961	1
VC_0185	assm_Cam13_S13_contig00047	40.291	412	31	403	17098	15869	1.58e-91	773	Cam13	0.353452
VC_0185	assm_Cam14_S14_contig00082	40.291	412	31	403	8602	7373	1.55e-91	773	Cam14	0.353452
VC_0185	assm_Cam21_S21_contig00007	40.291	412	31	403	28168	26939	1.62e-91	773	Cam21	0.353452
VC_0185	assm_Cam22_S22_contig00041	40.291	412	31	403	17098	15869	1.58e-91	773	Cam22	0.353452
VC_0185	assm_Cam5_S5_contig00076	40.291	412	31	403	8348	9577	1.55e-91	773	Cam5	0.353452
VC_0185	assm_Cam7_S7_contig00057	40.291	412	31	403	16161	14932	1.58e-91	773	Cam7	0.353452
VC_0185	KNE109A_ERZ3105542.10	40.291	412	31	403	28244	27015	1.63e-91	773	KNE109A	0.353452
VC_0185	KNE18_ERZ3105554.16	40.291	412	31	403	82453	83682	1.63e-91	773	KNE18	0.353452
VC_0185	KNE53_ERZ3105535.9	40.291	412	31	403	28244	27015	1.63e-91	773	KNE53	0.353452
VC_0185	assm_Cam19_S19_contig00271	41.333	375	68	403	8	1126	9.35e-86	719	Cam19	0.328761
VC_0409	N16961_NC_002505.1	100	178	1	178	435449	435982	1.66e-115	924	N16961	1
VC_0409	assm_Cam13_S13_contig00017	55.469	128	1	128	43240	42902	4.5e-33	311	Cam13	0.33658
VC_0409	assm_Cam14_S14_contig00020	55.469	128	1	128	28499	28837	4.49e-33	311	Cam14	0.33658
VC_0409	assm_Cam21_S21_contig00012	55.469	128	1	128	28487	28825	4.5e-33	311	Cam21	0.33658
VC_0409	assm_Cam22_S22_contig00020	55.469	128	1	128	43240	42902	4.5e-33	311	Cam22	0.33658
VC_0409	assm_Cam5_S5_contig00012	55.469	128	1	128	28738	29076	4.48e-33	311	Cam5	0.33658
VC_0409	assm_Cam7_S7_contig00021	55.469	128	1	128	28444	28782	4.48e-33	311	Cam7	0.33658
VC_0409	KNE109A_ERZ3105542.19	55.469	128	1	128	28384	28722	4.5e-33	311	KNE109A	0.33658
VC_0409	KNE18_ERZ3105554.21	55.469	128	1	128	43062	42724	4.5e-33	311	KNE18	0.33658
VC_0409	KNE53_ERZ3105535.18	55.469	128	1	128	66312	65974	4.5e-33	311	KNE53	0.33658
VC_0409	assm_Cam19_S19_contig00027	64	100	1	100	350	81	6.08e-33	310	Cam19	0.335498
VC_0490	N16961_NC_002505.1	100	653	1	653	525117	523159	0	3432	N16961	1
VC_0491	N16961_NC_002505.1	99.438	178	1	178	525654	525121	3.57e-116	929	N16961	1
VC_0491	assm_Cam13_S13_contig00044	44.828	29	56	84	10789	10875	2.5	63	Cam13	0.0678149
VC_0491	assm_Cam14_S14_contig00056	44.828	29	56	84	8368	8454	2.5	63	Cam14	0.0678149
VC_0491	assm_Cam19_S19_contig00037	44.828	29	56	84	10766	10852	2.5	63	Cam19	0.0678149
VC_0491	assm_Cam21_S21_contig00031	44.828	29	56	84	29139	29053	2.5	63	Cam21	0.0678149
VC_0491	assm_Cam22_S22_contig00021	44.828	29	56	84	10788	10874	2.5	63	Cam22	0.0678149
VC_0491	assm_Cam5_S5_contig00040	44.828	29	56	84	8380	8466	2.5	63	Cam5	0.0678149
VC_0491	assm_Cam7_S7_contig00048	44.828	29	56	84	18610	18524	2.5	63	Cam7	0.0678149
VC_0491	KNE109A_ERZ3105542.22	44.828	29	56	84	57213	57127	2.5	63	KNE109A	0.0678149
VC_0491	KNE18_ERZ3105554.22	44.828	29	56	84	10717	10803	2.5	63	KNE18	0.0678149
VC_0491	KNE53_ERZ3105535.20	44.828	29	56	84	57178	57092	2.5	63	KNE53	0.0678149
VC_0492	N16961_NC_002505.1	100	388	1	388	526789	525626	0	2083	N16961	1
VC_0492	assm_Cam13_S13_contig00031	21.154	52	32	83	9469	9624	0.95	72	Cam13	0.0345655
VC_0492	assm_Cam14_S14_contig00026	21.154	52	32	83	34262	34107	0.95	72	Cam14	0.0345655
VC_0492	assm_Cam19_S19_contig00033	21.154	52	32	83	9196	9351	0.95	72	Cam19	0.0345655
VC_0492	assm_Cam21_S21_contig00026	21.154	52	32	83	9469	9624	0.95	72	Cam21	0.0345655
VC_0492	assm_Cam22_S22_contig00026	21.154	52	32	83	49054	48899	0.95	72	Cam22	0.0345655
VC_0492	assm_Cam5_S5_contig00037	21.154	52	32	83	18539	18384	0.95	72	Cam5	0.0345655
VC_0492	assm_Cam7_S7_contig00014	21.154	52	32	83	9469	9624	0.95	72	Cam7	0.0345655
VC_0492	KNE109A_ERZ3105542.14	21.154	52	32	83	113952	113797	0.95	72	KNE109A	0.0345655
VC_0492	KNE18_ERZ3105554.13	21.154	52	32	83	113951	113796	0.95	72	KNE18	0.0345655
VC_0492	KNE53_ERZ3105535.14	21.154	52	32	83	113951	113796	0.95	72	KNE53	0.0345655
VC_0493	N16961_NC_002505.1	100	291	1	291	527920	527048	0	1541	N16961	1
VC_0493	KNE109A_ERZ3105542.10	61.856	291	1	291	67085	66213	2.46e-114	930	KNE109A	0.603504
VC_0494	N16961_NC_002505.1	100	214	1	214	528305	528946	1.47e-144	1145	N16961	1
VC_0494	KNE109A_ERZ3105542.10	97.196	214	1	214	67474	68115	1.9e-141	1121	KNE109A	0.979039
VC_0494	assm_Cam13_S13_contig00034	37.838	185	29	212	11767	12303	8.87e-33	313	Cam13	0.273362
VC_0494	assm_Cam14_S14_contig00035	37.838	185	29	212	11767	12303	8.87e-33	313	Cam14	0.273362
VC_0494	assm_Cam19_S19_contig00294	37.838	185	29	212	1924	1388	7.38e-33	313	Cam19	0.273362
VC_0494	assm_Cam21_S21_contig00053	37.838	185	29	212	26724	26188	8.82e-33	313	Cam21	0.273362
VC_0494	assm_Cam22_S22_contig00009	37.838	185	29	212	94860	95396	8.94e-33	313	Cam22	0.273362
VC_0494	assm_Cam5_S5_contig00039	37.838	185	29	212	26828	26292	8.82e-33	313	Cam5	0.273362
VC_0494	assm_Cam7_S7_contig00053	37.838	185	29	212	407	943	8.82e-33	313	Cam7	0.273362
VC_0494	KNE18_ERZ3105554.14	37.838	185	29	212	28615	28079	8.94e-33	313	KNE18	0.273362
VC_0494	KNE53_ERZ3105535.15	37.838	185	29	212	86570	87106	8.94e-33	313	KNE53	0.273362
VC_0495	N16961_NC_002505.1	100	224	1	224	529011	529682	3.5e-153	1210	N16961	1
VC_0495	KNE109A_ERZ3105542.10	91.964	224	1	224	68179	68850	3.45e-141	1121	KNE109A	0.926446
VC_0495	assm_Cam13_S13_contig00034	58.879	107	1	107	12374	12694	1.08e-36	343	Cam13	0.283471
VC_0495	assm_Cam14_S14_contig00035	58.879	107	1	107	12374	12694	1.08e-36	343	Cam14	0.283471
VC_0495	assm_Cam19_S19_contig00294	58.879	107	1	107	1317	997	8.7e-37	343	Cam19	0.283471
VC_0495	assm_Cam21_S21_contig00053	58.879	107	1	107	26117	25797	1.07e-36	343	Cam21	0.283471
VC_0495	assm_Cam22_S22_contig00009	58.879	107	1	107	95467	95787	1.09e-36	343	Cam22	0.283471
VC_0495	assm_Cam5_S5_contig00039	58.879	107	1	107	26221	25901	1.07e-36	343	Cam5	0.283471
VC_0495	assm_Cam7_S7_contig00053	58.879	107	1	107	1014	1334	1.07e-36	343	Cam7	0.283471
VC_0495	KNE18_ERZ3105554.14	58.879	107	1	107	28008	27688	1.09e-36	343	KNE18	0.283471
VC_0495	KNE53_ERZ3105535.15	58.879	107	1	107	87177	87497	1.09e-36	343	KNE53	0.283471
VC_0496	N16961_NC_002505.1	100	199	1	199	529739	530335	4.13e-135	1072	N16961	1
VC_0496	KNE109A_ERZ3105542.10	96.985	199	1	199	68907	69503	1.28e-130	1039	KNE109A	0.969216
VC_0496	assm_Cam13_S13_contig00034	66.834	199	1	199	12716	13309	8.65e-86	705	Cam13	0.657649
VC_0496	assm_Cam14_S14_contig00035	66.834	199	1	199	12716	13309	8.64e-86	705	Cam14	0.657649
VC_0496	assm_Cam19_S19_contig00294	66.834	199	1	199	975	382	3.69e-88	705	Cam19	0.657649
VC_0496	assm_Cam21_S21_contig00053	66.834	199	1	199	25775	25182	8.61e-86	705	Cam21	0.657649
VC_0496	assm_Cam22_S22_contig00009	66.834	199	1	199	95809	96402	8.7e-86	705	Cam22	0.657649
VC_0496	assm_Cam5_S5_contig00039	66.834	199	1	199	25879	25286	8.61e-86	705	Cam5	0.657649
VC_0496	assm_Cam7_S7_contig00053	66.834	199	1	199	1356	1949	8.61e-86	705	Cam7	0.657649
VC_0496	KNE18_ERZ3105554.14	66.834	199	1	199	27666	27073	8.7e-86	705	KNE18	0.657649
VC_0496	KNE53_ERZ3105535.15	66.834	199	1	199	87519	88112	8.7e-86	705	KNE53	0.657649
VC_0497	KNE109A_ERZ3105542.10	100	66	1	66	69570	69767	3.34e-39	342	KNE109A	1
VC_0497	N16961_NC_002505.1	100	66	1	66	530402	530599	3.34e-39	342	N16961	1
VC_0497	assm_Cam13_S13_contig00034	96.97	66	1	66	13377	13574	2.07e-38	336	Cam13	0.982456
VC_0497	assm_Cam14_S14_contig00035	96.97	66	1	66	13377	13574	2.07e-38	336	Cam14	0.982456
VC_0497	assm_Cam19_S19_contig00294	96.97	66	1	66	314	117	2.02e-38	336	Cam19	0.982456
VC_0497	assm_Cam21_S21_contig00053	96.97	66	1	66	25114	24917	2.07e-38	336	Cam21	0.982456
VC_0497	assm_Cam22_S22_contig00009	96.97	66	1	66	96470	96667	2.07e-38	336	Cam22	0.982456
VC_0497	assm_Cam5_S5_contig00039	96.97	66	1	66	25218	25021	2.07e-38	336	Cam5	0.982456
VC_0497	assm_Cam7_S7_contig00053	96.97	66	1	66	2017	2214	2.07e-38	336	Cam7	0.982456
VC_0497	KNE18_ERZ3105554.14	96.97	66	1	66	27005	26808	2.07e-38	336	KNE18	0.982456
VC_0497	KNE53_ERZ3105535.15	96.97	66	1	66	88180	88377	2.07e-38	336	KNE53	0.982456
VC_0498	N16961_NC_002505.1	100	146	1	146	530684	531121	8.62e-95	765	N16961	1
VC_0498	KNE109A_ERZ3105542.10	98.63	146	1	146	69851	70288	1.06e-93	757	KNE109A	0.989542
VC_0498	assm_Cam13_S13_contig00011	38.028	142	5	144	68876	68469	1.94e-20	213	Cam13	0.278431
VC_0498	assm_Cam14_S14_contig00007	38.028	142	5	144	44906	44499	1.94e-20	213	Cam14	0.278431
VC_0498	assm_Cam19_S19_contig00007	38.028	142	5	144	46786	46379	1.94e-20	213	Cam19	0.278431
VC_0498	assm_Cam21_S21_contig00002	38.028	142	5	144	124623	124216	1.95e-20	213	Cam21	0.278431
VC_0498	assm_Cam22_S22_contig00004	38.028	142	5	144	24372	24779	1.95e-20	213	Cam22	0.278431
VC_0498	assm_Cam5_S5_contig00007	38.028	142	5	144	44906	44499	1.94e-20	213	Cam5	0.278431
VC_0498	assm_Cam7_S7_contig00001	38.028	142	5	144	128086	127679	1.95e-20	213	Cam7	0.278431
VC_0498	KNE18_ERZ3105554.1	38.028	142	5	144	24276	24683	1.95e-20	213	KNE18	0.278431
VC_0498	KNE53_ERZ3105535.1	38.028	142	5	144	283919	283512	1.95e-20	213	KNE53	0.278431
VC_0502	N16961_NC_002505.1	100	174	1	174	534722	534201	3.67e-114	913	N16961	1
VC_0502	assm_Cam13_S13_contig00017	35.632	87	1	87	43231	42980	2.58e-13	163	Cam13	0.178532
VC_0502	assm_Cam14_S14_contig00020	35.632	87	1	87	28508	28759	2.58e-13	163	Cam14	0.178532
VC_0502	assm_Cam21_S21_contig00012	35.632	87	1	87	28496	28747	2.58e-13	163	Cam21	0.178532
VC_0502	assm_Cam22_S22_contig00020	35.632	87	1	87	43231	42980	2.58e-13	163	Cam22	0.178532
VC_0502	assm_Cam5_S5_contig00012	35.632	87	1	87	28747	28998	2.58e-13	163	Cam5	0.178532
VC_0502	assm_Cam7_S7_contig00021	35.632	87	1	87	28453	28704	2.58e-13	163	Cam7	0.178532
VC_0502	KNE109A_ERZ3105542.19	35.632	87	1	87	28393	28644	2.59e-13	163	KNE109A	0.178532
VC_0502	KNE18_ERZ3105554.21	35.632	87	1	87	43053	42802	2.58e-13	163	KNE18	0.178532
VC_0502	KNE53_ERZ3105535.18	35.632	87	1	87	66303	66052	2.59e-13	163	KNE53	0.178532
VC_0502	assm_Cam19_S19_contig00027	34.831	89	1	89	341	84	3.52e-13	162	Cam19	0.177437
VC_0503	N16961_NC_002505.1	100	426	1	426	535418	536695	0	2267	N16961	1
VC_0503	assm_Cam13_S13_contig00022	50.282	354	69	422	12793	11735	1.65e-120	992	Cam13	0.437583
VC_0503	assm_Cam14_S14_contig00041	50.282	354	69	422	20645	21703	1.63e-120	992	Cam14	0.437583
VC_0503	assm_Cam19_S19_contig00040	50.282	354	69	422	3192	2134	1.61e-120	992	Cam19	0.437583
VC_0503	assm_Cam21_S21_contig00079	50.282	354	69	422	12222	11164	1.58e-120	992	Cam21	0.437583
VC_0503	assm_Cam22_S22_contig00027	50.282	354	69	422	43644	44702	1.65e-120	992	Cam22	0.437583
VC_0503	assm_Cam5_S5_contig00008	50.282	354	69	422	12417	11359	1.65e-120	992	Cam5	0.437583
VC_0503	assm_Cam7_S7_contig00049	50.282	354	69	422	7744	6686	1.62e-120	992	Cam7	0.437583
VC_0503	KNE109A_ERZ3105542.5	50.282	354	69	422	163868	162810	1.67e-120	992	KNE109A	0.437583
VC_0503	KNE18_ERZ3105554.7	50.282	354	69	422	43572	44630	1.67e-120	992	KNE18	0.437583
VC_0503	KNE53_ERZ3105535.6	50.282	354	69	422	163868	162810	1.67e-120	992	KNE53	0.437583
VC_0504	N16961_NC_002505.1	100	75	1	75	537103	536879	2.84e-44	381	N16961	1
VC_0504	assm_Cam13_S13_contig00034	88	75	1	75	18023	17799	1.94e-38	337	Cam13	0.884514
VC_0504	assm_Cam14_S14_contig00035	88	75	1	75	18023	17799	1.94e-38	337	Cam14	0.884514
VC_0504	assm_Cam19_S19_contig00100	88	75	1	75	559	335	1.94e-38	337	Cam19	0.884514
VC_0504	assm_Cam21_S21_contig00053	88	75	1	75	20468	20692	1.94e-38	337	Cam21	0.884514
VC_0504	assm_Cam22_S22_contig00009	88	75	1	75	101116	100892	1.95e-38	337	Cam22	0.884514
VC_0504	assm_Cam5_S5_contig00039	88	75	1	75	20572	20796	1.94e-38	337	Cam5	0.884514
VC_0504	assm_Cam7_S7_contig00053	88	75	1	75	6663	6439	1.94e-38	337	Cam7	0.884514
VC_0504	KNE109A_ERZ3105542.15	88	75	1	75	22359	22583	1.95e-38	337	KNE109A	0.884514
VC_0504	KNE18_ERZ3105554.14	88	75	1	75	22359	22583	1.95e-38	337	KNE18	0.884514
VC_0504	KNE53_ERZ3105535.15	88	75	1	75	92826	92602	1.95e-38	337	KNE53	0.884514
VC_0505	N16961_NC_002505.1	100	122	1	122	537519	537154	6.72e-78	637	N16961	1
VC_0505	KNE109A_ERZ3105542.10	93.443	122	1	122	82562	82197	3.64e-73	602	KNE109A	0.945055
VC_0505	assm_Cam13_S13_contig00034	91.803	122	1	122	18439	18074	3.62e-71	587	Cam13	0.921507
VC_0505	assm_Cam14_S14_contig00035	91.803	122	1	122	18439	18074	3.62e-71	587	Cam14	0.921507
VC_0505	assm_Cam19_S19_contig00100	91.803	122	1	122	975	610	3.59e-71	587	Cam19	0.921507
VC_0505	assm_Cam21_S21_contig00053	91.803	122	1	122	20052	20417	3.61e-71	587	Cam21	0.921507
VC_0505	assm_Cam22_S22_contig00009	91.803	122	1	122	101532	101167	3.63e-71	587	Cam22	0.921507
VC_0505	assm_Cam5_S5_contig00039	91.803	122	1	122	20156	20521	3.61e-71	587	Cam5	0.921507
VC_0505	assm_Cam7_S7_contig00053	91.803	122	1	122	7079	6714	3.61e-71	587	Cam7	0.921507
VC_0505	KNE18_ERZ3105554.14	91.803	122	1	122	21943	22308	3.63e-71	587	KNE18	0.921507
VC_0505	KNE53_ERZ3105535.15	91.803	122	1	122	93242	92877	3.63e-71	587	KNE53	0.921507
VC_0506	N16961_NC_002505.1	100	244	1	244	538284	537553	5.1e-164	1293	N16961	1
VC_0506	KNE109A_ERZ3105542.10	95.902	244	1	244	83327	82596	1.98e-158	1252	KNE109A	0.968291
VC_0506	assm_Cam13_S13_contig00034	95.473	243	1	243	19204	18476	5.7e-156	1233	Cam13	0.953596
VC_0506	assm_Cam14_S14_contig00035	95.473	243	1	243	19204	18476	5.69e-156	1233	Cam14	0.953596
VC_0506	assm_Cam19_S19_contig00100	95.473	243	1	243	1740	1012	5.55e-156	1233	Cam19	0.953596
VC_0506	assm_Cam21_S21_contig00053	95.473	243	1	243	19287	20015	5.67e-156	1233	Cam21	0.953596
VC_0506	assm_Cam22_S22_contig00009	95.473	243	1	243	102297	101569	5.74e-156	1233	Cam22	0.953596
VC_0506	assm_Cam5_S5_contig00039	95.473	243	1	243	19391	20119	5.67e-156	1233	Cam5	0.953596
VC_0506	assm_Cam7_S7_contig00053	95.473	243	1	243	7844	7116	5.67e-156	1233	Cam7	0.953596
VC_0506	KNE18_ERZ3105554.14	95.473	243	1	243	21178	21906	5.74e-156	1233	KNE18	0.953596
VC_0506	KNE53_ERZ3105535.15	95.473	243	1	243	94007	93279	5.74e-156	1233	KNE53	0.953596
VC_0507	N16961_NC_002505.1	100	58	1	58	538599	538426	1.93e-29	268	N16961	1
VC_0507	assm_Cam13_S13_contig00034	93.103	58	1	58	19519	19346	4.5e-28	258	Cam13	0.962687
VC_0507	assm_Cam14_S14_contig00035	93.103	58	1	58	19519	19346	4.5e-28	258	Cam14	0.962687
VC_0507	assm_Cam19_S19_contig00100	93.103	58	1	58	2055	1882	4.5e-28	258	Cam19	0.962687
VC_0507	assm_Cam21_S21_contig00053	93.103	58	1	58	18972	19145	4.5e-28	258	Cam21	0.962687
VC_0507	assm_Cam22_S22_contig00009	93.103	58	1	58	102612	102439	4.51e-28	258	Cam22	0.962687
VC_0507	assm_Cam5_S5_contig00039	93.103	58	1	58	19076	19249	4.5e-28	258	Cam5	0.962687
VC_0507	assm_Cam7_S7_contig00053	93.103	58	1	58	8159	7986	4.5e-28	258	Cam7	0.962687
VC_0507	KNE109A_ERZ3105542.15	93.103	58	1	58	20863	21036	4.51e-28	258	KNE109A	0.962687
VC_0507	KNE18_ERZ3105554.14	93.103	58	1	58	20863	21036	4.51e-28	258	KNE18	0.962687
VC_0507	KNE53_ERZ3105535.15	93.103	58	1	58	94322	94149	4.51e-28	258	KNE53	0.962687
VC_0508	N16961_NC_002505.1	100	147	1	147	539046	538606	5.51e-98	789	N16961	1
VC_0508	KNE109A_ERZ3105542.10	93.197	147	1	147	84089	83649	1.6e-92	749	KNE109A	0.949303
VC_0508	assm_Cam13_S13_contig00034	92.517	147	1	147	19966	19526	3.96e-91	738	Cam13	0.935361
VC_0508	assm_Cam14_S14_contig00035	92.517	147	1	147	19966	19526	3.96e-91	738	Cam14	0.935361
VC_0508	assm_Cam19_S19_contig00100	92.517	147	1	147	2502	2062	3.91e-91	738	Cam19	0.935361
VC_0508	assm_Cam21_S21_contig00053	92.517	147	1	147	18525	18965	3.95e-91	738	Cam21	0.935361
VC_0508	assm_Cam22_S22_contig00009	92.517	147	1	147	103059	102619	3.97e-91	738	Cam22	0.935361
VC_0508	assm_Cam5_S5_contig00039	92.517	147	1	147	18629	19069	3.95e-91	738	Cam5	0.935361
VC_0508	assm_Cam7_S7_contig00053	92.517	147	1	147	8606	8166	3.95e-91	738	Cam7	0.935361
VC_0508	KNE18_ERZ3105554.14	92.517	147	1	147	20416	20856	3.97e-91	738	KNE18	0.935361
VC_0508	KNE53_ERZ3105535.15	92.517	147	1	147	94769	94329	3.97e-91	738	KNE53	0.935361
VC_0509	N16961_NC_002505.1	99.32	147	1	147	539540	539100	1.15e-97	787	N16961	1
VC_0509	assm_Cam13_S13_contig00034	93.836	146	1	146	20460	20023	7.12e-93	751	Cam13	0.954257
VC_0509	assm_Cam14_S14_contig00035	93.836	146	1	146	20460	20023	7.11e-93	751	Cam14	0.954257
VC_0509	assm_Cam19_S19_contig00100	93.836	146	1	146	2996	2559	7.03e-93	751	Cam19	0.954257
VC_0509	assm_Cam21_S21_contig00053	93.836	146	1	146	18031	18468	7.1e-93	751	Cam21	0.954257
VC_0509	assm_Cam22_S22_contig00009	93.836	146	1	146	103553	103116	7.14e-93	751	Cam22	0.954257
VC_0509	assm_Cam5_S5_contig00039	93.836	146	1	146	18135	18572	7.1e-93	751	Cam5	0.954257
VC_0509	assm_Cam7_S7_contig00053	93.836	146	1	146	9100	8663	7.1e-93	751	Cam7	0.954257
VC_0509	KNE109A_ERZ3105542.15	93.836	146	1	146	19922	20359	7.14e-93	751	KNE109A	0.954257
VC_0509	KNE18_ERZ3105554.14	93.836	146	1	146	19922	20359	7.14e-93	751	KNE18	0.954257
VC_0509	KNE53_ERZ3105535.15	93.836	146	1	146	95263	94826	7.14e-93	751	KNE53	0.954257
VC_0510	N16961_NC_002505.1	100	157	1	157	540004	539534	3.74e-104	836	N16961	1
VC_0510	KNE109A_ERZ3105542.10	95.541	157	1	157	85046	84576	1.24e-99	803	KNE109A	0.960526
VC_0510	assm_Cam13_S13_contig00034	95.541	157	1	157	20924	20454	8.38e-99	797	Cam13	0.953349
VC_0510	assm_Cam14_S14_contig00035	95.541	157	1	157	20924	20454	8.38e-99	797	Cam14	0.953349
VC_0510	assm_Cam19_S19_contig00100	95.541	157	1	157	3460	2990	8.27e-99	797	Cam19	0.953349
VC_0510	assm_Cam21_S21_contig00053	95.541	157	1	157	17567	18037	8.36e-99	797	Cam21	0.953349
VC_0510	assm_Cam22_S22_contig00009	95.541	157	1	157	104017	103547	8.41e-99	797	Cam22	0.953349
VC_0510	assm_Cam5_S5_contig00039	95.541	157	1	157	17671	18141	8.36e-99	797	Cam5	0.953349
VC_0510	assm_Cam7_S7_contig00053	95.541	157	1	157	9564	9094	8.36e-99	797	Cam7	0.953349
VC_0510	KNE18_ERZ3105554.14	95.541	157	1	157	19458	19928	8.41e-99	797	KNE18	0.953349
VC_0510	KNE53_ERZ3105535.15	95.541	157	1	157	95727	95257	8.41e-99	797	KNE53	0.953349
VC_0511	N16961_NC_002505.1	100	39	1	39	540216	540332	3.12e-20	198	N16961	1
VC_0512	N16961_NC_002505.1	100	529	1	529	541319	542905	0	2819	N16961	1
VC_0512	assm_Cam13_S13_contig00024	40.323	496	3	489	35430	33994	6.9e-112	939	Cam13	0.333097
VC_0512	assm_Cam14_S14_contig00012	40.323	496	3	489	26368	27804	6.91e-112	939	Cam14	0.333097
VC_0512	assm_Cam19_S19_contig00151	40.323	496	3	489	2688	4124	5.94e-112	939	Cam19	0.333097
VC_0512	assm_Cam21_S21_contig00005	40.323	496	3	489	80509	79073	6.99e-112	939	Cam21	0.333097
VC_0512	assm_Cam22_S22_contig00014	40.323	496	3	489	56986	55550	6.96e-112	939	Cam22	0.333097
VC_0512	assm_Cam5_S5_contig00019	40.323	496	3	489	22566	21130	6.85e-112	939	Cam5	0.333097
VC_0512	assm_Cam7_S7_contig00050	40.323	496	3	489	19972	18536	6.74e-112	939	Cam7	0.333097
VC_0512	KNE109A_ERZ3105542.3	40.323	496	3	489	84744	86180	7.03e-112	939	KNE109A	0.333097
VC_0512	KNE18_ERZ3105554.4	40.323	496	3	489	156547	155111	7.03e-112	939	KNE18	0.333097
VC_0512	KNE53_ERZ3105535.5	40.323	496	3	489	84744	86180	7.03e-112	939	KNE53	0.333097
VC_0513	N16961_NC_002505.1	99.631	271	1	271	544362	545174	1.97e-176	1389	N16961	1
VC_0513	assm_Cam13_S13_contig00015	25	248	16	257	5393	6103	1.19e-14	180	Cam13	0.12959
VC_0513	assm_Cam14_S14_contig00049	25	248	16	257	5380	6090	1.17e-14	180	Cam14	0.12959
VC_0513	assm_Cam19_S19_contig00083	25	248	16	257	657	1367	1.15e-14	180	Cam19	0.12959
VC_0513	assm_Cam21_S21_contig00077	25	248	16	257	13365	12655	1.16e-14	180	Cam21	0.12959
VC_0513	assm_Cam22_S22_contig00018	25	248	16	257	53926	53216	1.19e-14	180	Cam22	0.12959
VC_0513	assm_Cam5_S5_contig00011	25	248	16	257	42550	41840	1.18e-14	180	Cam5	0.12959
VC_0513	assm_Cam7_S7_contig00068	25	248	16	257	5036	5746	1.16e-14	180	Cam7	0.12959
VC_0513	KNE109A_ERZ3105542.11	25	248	16	257	72531	71821	1.19e-14	180	KNE109A	0.12959
VC_0513	KNE18_ERZ3105554.11	25	248	16	257	70458	71168	1.19e-14	180	KNE18	0.12959
VC_0513	KNE53_ERZ3105535.12	25	248	16	257	70444	71154	1.19e-14	180	KNE53	0.12959
VC_0514	N16961_NC_002505.1	100	626	1	626	545174	547051	0	3240	N16961	1
VC_0514	assm_Cam13_S13_contig00005	47.258	620	5	624	50055	51911	3.95e-168	1371	Cam13	0.423148
VC_0514	assm_Cam14_S14_contig00001	47.258	620	5	624	111366	109510	3.96e-168	1371	Cam14	0.423148
VC_0514	assm_Cam19_S19_contig00002	47.258	620	5	624	43344	41488	3.94e-168	1371	Cam19	0.423148
VC_0514	assm_Cam21_S21_contig00003	47.258	620	5	624	74219	72363	3.96e-168	1371	Cam21	0.423148
VC_0514	assm_Cam22_S22_contig00007	47.258	620	5	624	74454	72598	3.96e-168	1371	Cam22	0.423148
VC_0514	assm_Cam5_S5_contig00005	47.258	620	5	624	57008	55152	3.91e-168	1371	Cam5	0.423148
VC_0514	assm_Cam7_S7_contig00004	47.258	620	5	624	39404	37548	3.94e-168	1371	Cam7	0.423148
VC_0514	KNE109A_ERZ3105542.1	47.258	620	5	624	20503	22359	3.99e-168	1371	KNE109A	0.423148
VC_0514	KNE18_ERZ3105554.10	47.258	620	5	624	123497	121641	3.96e-168	1371	KNE18	0.423148
VC_0514	KNE53_ERZ3105535.11	47.258	620	5	624	20297	22153	3.96e-168	1371	KNE53	0.423148
VC_0515	N16961_NC_002505.1	100	410	1	410	547158	548387	0	2154	N16961	1
VC_0515	assm_Cam13_S13_contig00043	28.928	401	3	401	2313	1129	9.81e-55	497	Cam13	0.230734
VC_0515	assm_Cam14_S14_contig00072	28.928	401	3	401	3710	2526	9.64e-55	497	Cam14	0.230734
VC_0515	assm_Cam19_S19_contig00246	28.928	401	3	401	3649	2465	7.4e-55	497	Cam19	0.230734
VC_0515	assm_Cam21_S21_contig00047	28.928	401	3	401	3586	2402	9.82e-55	497	Cam21	0.230734
VC_0515	assm_Cam22_S22_contig00001	28.928	401	3	401	27895	29079	1.01e-54	497	Cam22	0.230734
VC_0515	assm_Cam5_S5_contig00033	28.928	401	3	401	28064	29248	9.81e-55	497	Cam5	0.230734
VC_0515	assm_Cam7_S7_contig00041	28.928	401	3	401	3617	2433	9.82e-55	497	Cam7	0.230734
VC_0515	KNE109A_ERZ3105542.1	28.928	401	3	401	386143	384959	1.01e-54	497	KNE109A	0.230734
VC_0515	KNE18_ERZ3105554.2	28.928	401	3	401	29213	30397	1.01e-54	497	KNE18	0.230734
VC_0515	KNE53_ERZ3105535.3	28.928	401	3	401	242209	241025	1.01e-54	497	KNE53	0.230734
VC_0516	N16961_NC_002505.1	100	413	1	413	550021	548783	0	2205	N16961	1
VC_0516	assm_Cam13_S13_contig00053	53.415	410	1	410	8843	7614	2.29e-146	1183	Cam13	0.536508
VC_0516	assm_Cam14_S14_contig00118	53.415	410	1	410	4333	5562	2.09e-146	1183	Cam14	0.536508
VC_0516	assm_Cam19_S19_contig00179	53.415	410	1	410	1815	586	4.85e-147	1183	Cam19	0.536508
VC_0516	assm_Cam21_S21_contig00093	53.415	410	1	410	4119	2890	2.17e-146	1183	Cam21	0.536508
VC_0516	assm_Cam22_S22_contig00016	53.415	410	1	410	4048	2819	2.36e-146	1183	Cam22	0.536508
VC_0516	assm_Cam5_S5_contig00227	53.415	410	1	410	2127	898	1.42e-156	1183	Cam5	0.536508
VC_0516	assm_Cam7_S7_contig00092	53.415	410	1	410	9576	10805	2.22e-146	1183	Cam7	0.536508
VC_0516	KNE109A_ERZ3105542.12	53.415	410	1	410	67022	65793	2.38e-146	1183	KNE109A	0.536508
VC_0516	KNE18_ERZ3105554.12	53.415	410	1	410	58703	59932	2.38e-146	1183	KNE18	0.536508
VC_0516	KNE53_ERZ3105535.13	53.415	410	1	410	67022	65793	2.38e-146	1183	KNE53	0.536508
VC_0633	N16961_NC_002505.1	100	350	1	350	675880	674831	0	1777	N16961	1
VC_0633	assm_Cam13_S13_contig00002	97.429	350	1	350	86620	87669	0	1722	Cam13	0.969049
VC_0633	assm_Cam14_S14_contig00002	97.429	350	1	350	94354	93305	0	1722	Cam14	0.969049
VC_0633	assm_Cam19_S19_contig00016	97.429	350	1	350	38673	37624	0	1722	Cam19	0.969049
VC_0633	assm_Cam21_S21_contig00015	97.429	350	1	350	61031	59982	0	1722	Cam21	0.969049
VC_0633	assm_Cam22_S22_contig00003	97.429	350	1	350	94073	93024	0	1722	Cam22	0.969049
VC_0633	assm_Cam5_S5_contig00016	97.429	350	1	350	5074	6123	0	1722	Cam5	0.969049
VC_0633	assm_Cam7_S7_contig00035	97.429	350	1	350	36931	35882	0	1722	Cam7	0.969049
VC_0633	KNE109A_ERZ3105542.9	97.429	350	1	350	93874	92825	0	1722	KNE109A	0.969049
VC_0633	KNE18_ERZ3105554.9	97.429	350	1	350	93874	92825	0	1722	KNE18	0.969049
VC_0633	KNE53_ERZ3105535.8	97.429	350	1	350	93874	92825	0	1722	KNE53	0.969049
VC_0809	N16961_NC_002505.1	99.83	589	1	589	863289	865055	0	3166	N16961	1
VC_0809	assm_Cam13_S13_contig00023	96.923	585	5	589	2407	659	0	3027	Cam13	0.956096
VC_0809	assm_Cam14_S14_contig00095	96.923	585	5	589	1903	155	0	3027	Cam14	0.956096
VC_0809	assm_Cam19_S19_contig00092	96.923	585	5	589	2200	452	0	3027	Cam19	0.956096
VC_0809	assm_Cam21_S21_contig00009	96.923	585	5	589	2535	787	0	3027	Cam21	0.956096
VC_0809	assm_Cam22_S22_contig00052	96.923	585	5	589	3475	1727	0	3027	Cam22	0.956096
VC_0809	assm_Cam5_S5_contig00097	96.923	585	5	589	1903	155	0	3027	Cam5	0.956096
VC_0809	assm_Cam7_S7_contig00097	96.923	585	5	589	1992	244	0	3027	Cam7	0.956096
VC_0809	KNE109A_ERZ3105542.17	96.923	585	5	589	95642	97390	0	3027	KNE109A	0.956096
VC_0809	KNE18_ERZ3105554.17	96.923	585	5	589	95642	97390	0	3027	KNE18	0.956096
VC_0809	KNE53_ERZ3105535.17	96.923	585	5	589	95642	97390	0	3027	KNE53	0.956096
VC_0810	N16961_NC_002505.1	99.415	171	1	171	865250	865762	3.87e-110	883	N16961	1
VC_0810	assm_Cam21_S21_contig00009	98.246	171	1	171	592	80	2.34e-108	870	Cam21	0.985277
VC_0810	assm_Cam22_S22_contig00052	98.246	171	1	171	1532	1020	2.3e-108	870	Cam22	0.985277
VC_0810	KNE109A_ERZ3105542.17	98.246	171	1	171	97585	98097	2.34e-108	870	KNE109A	0.985277
VC_0810	KNE18_ERZ3105554.17	98.246	171	1	171	97585	98097	2.34e-108	870	KNE18	0.985277
VC_0810	KNE53_ERZ3105535.17	98.246	171	1	171	97585	98097	2.34e-108	870	KNE53	0.985277
VC_0810	assm_Cam13_S13_contig00023	98.052	154	1	154	464	3	3.99e-97	786	Cam13	0.890147
VC_0810	assm_Cam5_S5_contig00145	95.192	104	68	171	6631	6942	2.99e-60	512	Cam5	0.579841
VC_0810	assm_Cam19_S19_contig00092	97.647	85	1	85	257	3	7.58e-49	427	Cam19	0.483579
VC_0810	assm_Cam7_S7_contig00097	93.75	16	1	16	49	2	0.038	77	Cam7	0.0872027
VC_0810	assm_Cam14_S14_contig00008	35	40	97	136	51128	51021	9.4	47	Cam14	0.0532276
VC_0811	N16961_NC_002505.1	100	234	1	234	866803	866102	5.1e-157	1240	N16961	1
VC_0811	KNE109A_ERZ3105542.17	97.436	234	1	234	99139	98438	3.55e-153	1211	KNE109A	0.976613
VC_0811	KNE18_ERZ3105554.17	97.436	234	1	234	99139	98438	3.55e-153	1211	KNE18	0.976613
VC_0811	KNE53_ERZ3105535.17	97.436	234	1	234	99139	98438	3.55e-153	1211	KNE53	0.976613
VC_0811	assm_Cam22_S22_contig00052	97.345	226	9	234	2	679	1.32e-147	1170	Cam22	0.943548
VC_0811	assm_Cam14_S14_contig00120	98.876	178	1	178	6932	7465	3.94e-116	936	Cam14	0.754839
VC_0811	assm_Cam21_S21_contig00101	100	61	1	61	184	2	1.11e-33	321	Cam21	0.258871
VC_0811	assm_Cam13_S13_contig00089	100	16	1	16	50	3	0.072	78	Cam13	0.0629032
VC_0812	N16961_NC_002505.1	99.898	979	1	979	869812	866876	0	5289	N16961	1
VC_0812	assm_Cam13_S13_contig00089	95.112	982	1	979	3057	124	0	5017	Cam13	0.948573
VC_0812	assm_Cam14_S14_contig00120	95.112	982	1	979	3925	6858	0	5017	Cam14	0.948573
VC_0812	assm_Cam19_S19_contig00172	95.112	982	1	979	3698	6631	0	5017	Cam19	0.948573
VC_0812	assm_Cam21_S21_contig00101	95.112	982	1	979	3191	258	0	5017	Cam21	0.948573
VC_0812	assm_Cam22_S22_contig00068	95.112	982	1	979	4441	7374	0	5017	Cam22	0.948573
VC_0812	assm_Cam5_S5_contig00145	95.112	982	1	979	3672	6605	0	5017	Cam5	0.948573
VC_0812	assm_Cam7_S7_contig00122	95.112	982	1	979	2957	24	0	5017	Cam7	0.948573
VC_0812	KNE109A_ERZ3105542.17	95.112	982	1	979	102146	99213	0	5017	KNE109A	0.948573
VC_0812	KNE18_ERZ3105554.17	95.112	982	1	979	102146	99213	0	5017	KNE18	0.948573
VC_0812	KNE53_ERZ3105535.17	95.112	982	1	979	102146	99213	0	5017	KNE53	0.948573
VC_0813	N16961_NC_002505.1	100	192	1	192	870391	869816	1.85e-129	1029	N16961	1
VC_0813	assm_Cam13_S13_contig00089	98.958	192	1	192	3636	3061	1.37e-127	1015	Cam13	0.986395
VC_0813	assm_Cam14_S14_contig00120	98.958	192	1	192	3346	3921	1.42e-127	1015	Cam14	0.986395
VC_0813	assm_Cam19_S19_contig00172	98.958	192	1	192	3119	3694	1.34e-127	1015	Cam19	0.986395
VC_0813	assm_Cam21_S21_contig00101	98.958	192	1	192	3770	3195	1.39e-127	1015	Cam21	0.986395
VC_0813	assm_Cam22_S22_contig00068	98.958	192	1	192	3862	4437	1.42e-127	1015	Cam22	0.986395
VC_0813	assm_Cam5_S5_contig00145	98.958	192	1	192	3093	3668	1.41e-127	1015	Cam5	0.986395
VC_0813	assm_Cam7_S7_contig00122	98.958	192	1	192	3536	2961	1.34e-127	1015	Cam7	0.986395
VC_0813	KNE109A_ERZ3105542.17	98.958	192	1	192	102725	102150	1.48e-127	1015	KNE109A	0.986395
VC_0813	KNE18_ERZ3105554.17	98.958	192	1	192	102725	102150	1.48e-127	1015	KNE18	0.986395
VC_0813	KNE53_ERZ3105535.17	98.958	192	1	192	102725	102150	1.48e-127	1015	KNE53	0.986395
VC_0814	N16961_NC_002505.1	100	159	1	159	871298	870822	5e-102	821	N16961	1
VC_0814	assm_Cam13_S13_contig00089	98.742	159	1	159	4543	4067	1.93e-100	809	Cam13	0.985384
VC_0814	assm_Cam14_S14_contig00120	98.742	159	1	159	2439	2915	1.94e-100	809	Cam14	0.985384
VC_0814	assm_Cam19_S19_contig00172	98.742	159	1	159	2212	2688	1.93e-100	809	Cam19	0.985384
VC_0814	assm_Cam21_S21_contig00101	98.742	159	1	159	4677	4201	1.93e-100	809	Cam21	0.985384
VC_0814	assm_Cam22_S22_contig00068	98.742	159	1	159	2955	3431	1.94e-100	809	Cam22	0.985384
VC_0814	assm_Cam5_S5_contig00145	98.742	159	1	159	2186	2662	1.93e-100	809	Cam5	0.985384
VC_0814	assm_Cam7_S7_contig00122	98.742	159	1	159	4443	3967	1.93e-100	809	Cam7	0.985384
VC_0814	KNE109A_ERZ3105542.17	98.742	159	1	159	103632	103156	2e-100	809	KNE109A	0.985384
VC_0814	KNE18_ERZ3105554.17	98.742	159	1	159	103632	103156	2e-100	809	KNE18	0.985384
VC_0814	KNE53_ERZ3105535.17	98.742	159	1	159	103632	103156	2e-100	809	KNE53	0.985384
VC_0815	N16961_NC_002505.1	99.781	456	1	456	872653	871286	0	2430	N16961	1
VC_0815	assm_Cam13_S13_contig00089	99.342	456	1	456	5898	4531	0	2425	Cam13	0.997942
VC_0815	assm_Cam14_S14_contig00120	99.342	456	1	456	1084	2451	0	2425	Cam14	0.997942
VC_0815	assm_Cam21_S21_contig00101	99.342	456	1	456	6032	4665	0	2425	Cam21	0.997942
VC_0815	assm_Cam22_S22_contig00068	99.342	456	1	456	1600	2967	0	2425	Cam22	0.997942
VC_0815	assm_Cam5_S5_contig00145	99.342	456	1	456	831	2198	0	2425	Cam5	0.997942
VC_0815	assm_Cam7_S7_contig00122	99.342	456	1	456	5798	4431	0	2425	Cam7	0.997942
VC_0815	KNE109A_ERZ3105542.17	99.342	456	1	456	104987	103620	0	2425	KNE109A	0.997942
VC_0815	KNE18_ERZ3105554.17	99.342	456	1	456	104987	103620	0	2425	KNE18	0.997942
VC_0815	KNE53_ERZ3105535.17	99.342	456	1	456	104987	103620	0	2425	KNE53	0.997942
VC_0815	assm_Cam19_S19_contig00172	99.123	456	1	456	857	2224	0	2418	Cam19	0.995062
VC_0816	N16961_NC_002505.1	98.333	60	1	60	872946	872767	1.47e-33	299	N16961	1
VC_0816	assm_Cam13_S13_contig00089	90.476	42	1	42	6190	6065	2.33e-20	187	Cam13	0.625418
VC_0816	assm_Cam14_S14_contig00120	90.476	42	1	42	792	917	2.33e-20	187	Cam14	0.625418
VC_0816	assm_Cam19_S19_contig00172	90.476	42	1	42	565	690	2.33e-20	187	Cam19	0.625418
VC_0816	assm_Cam21_S21_contig00101	90.476	42	1	42	6324	6199	2.33e-20	187	Cam21	0.625418
VC_0816	assm_Cam22_S22_contig00068	90.476	42	1	42	1308	1433	2.33e-20	187	Cam22	0.625418
VC_0816	assm_Cam5_S5_contig00145	90.476	42	1	42	539	664	2.33e-20	187	Cam5	0.625418
VC_0816	assm_Cam7_S7_contig00122	90.476	42	1	42	6090	5965	2.33e-20	187	Cam7	0.625418
VC_0816	KNE109A_ERZ3105542.17	90.476	42	1	42	105279	105154	2.22e-20	187	KNE109A	0.625418
VC_0816	KNE18_ERZ3105554.17	90.476	42	1	42	105279	105154	2.22e-20	187	KNE18	0.625418
VC_0816	KNE53_ERZ3105535.17	90.476	42	1	42	105279	105154	2.22e-20	187	KNE53	0.625418
VC_0817	N16961_NC_002505.1	99.694	327	1	327	873242	874222	0	1748	N16961	1
VC_0817	assm_Cam13_S13_contig00002	35.556	45	157	195	114788	114922	5	65	Cam13	0.0371854
VC_0817	assm_Cam14_S14_contig00002	35.556	45	157	195	66186	66052	5	65	Cam14	0.0371854
VC_0817	assm_Cam19_S19_contig00016	35.556	45	157	195	10505	10371	5	65	Cam19	0.0371854
VC_0817	assm_Cam21_S21_contig00015	35.556	45	157	195	32863	32729	5	65	Cam21	0.0371854
VC_0817	assm_Cam22_S22_contig00003	35.556	45	157	195	65905	65771	5	65	Cam22	0.0371854
VC_0817	assm_Cam5_S5_contig00016	35.556	45	157	195	33242	33376	5	65	Cam5	0.0371854
VC_0817	assm_Cam7_S7_contig00035	35.556	45	157	195	8763	8629	5	65	Cam7	0.0371854
VC_0817	KNE109A_ERZ3105542.9	35.556	45	157	195	65706	65572	5	65	KNE109A	0.0371854
VC_0817	KNE18_ERZ3105554.9	35.556	45	157	195	65706	65572	5	65	KNE18	0.0371854
VC_0817	KNE53_ERZ3105535.8	35.556	45	157	195	65706	65572	5	65	KNE53	0.0371854
VC_0819	N16961_NC_002505.1	99.815	541	1	541	876898	875276	0	2900	N16961	1
VC_0819	assm_Cam21_S21_contig00148	98.891	541	1	541	117	1739	0	2876	Cam21	0.991724
VC_0819	KNE18_ERZ3105554.12	98.891	541	1	541	97027	98649	0	2876	KNE18	0.991724
VC_0819	KNE109A_ERZ3105542.12	98.441	513	29	541	28590	27052	0	2710	KNE109A	0.934483
VC_0819	KNE53_ERZ3105535.13	98.441	513	29	541	28590	27052	0	2710	KNE53	0.934483
VC_0819	assm_Cam22_S22_contig00107	99.018	509	33	541	1	1527	0	2706	Cam22	0.933103
VC_0819	assm_Cam13_S13_contig00043	72.414	522	20	541	23581	22016	0	2138	Cam13	0.737241
VC_0819	assm_Cam14_S14_contig00101	72.414	522	20	541	4792	3227	0	2138	Cam14	0.737241
VC_0819	assm_Cam19_S19_contig00162	72.414	522	20	541	5020	6585	0	2138	Cam19	0.737241
VC_0819	assm_Cam5_S5_contig00033	72.414	522	20	541	6796	8361	0	2138	Cam5	0.737241
VC_0819	assm_Cam7_S7_contig00041	72.414	522	20	541	24885	23320	0	2138	Cam7	0.737241
VC_0820	N16961_NC_002505.1	100	1013	1	1013	876974	880012	0	5400	N16961	1
VC_0820	KNE18_ERZ3105554.12	99.901	1013	1	1013	96952	93914	0	5396	KNE18	0.999259
VC_0820	KNE109A_ERZ3105542.12	97.335	1013	1	1013	28748	31786	0	5275	KNE109A	0.976852
VC_0820	KNE53_ERZ3105535.13	97.335	1013	1	1013	28748	31786	0	5275	KNE53	0.976852
VC_0820	assm_Cam22_S22_contig00090	100	778	8	785	1	2334	0	4149	Cam22	0.768333
VC_0820	assm_Cam13_S13_contig00116	99.869	762	252	1013	2561	276	0	4088	Cam13	0.757037
VC_0820	assm_Cam14_S14_contig00209	100	397	299	695	1191	1	0	2142	Cam14	0.396667
VC_0820	assm_Cam19_S19_contig00032	40.561	784	100	854	15224	12900	6.03e-173	1447	Cam19	0.267963
VC_0820	assm_Cam21_S21_contig00027	40.561	784	100	854	19532	17208	6.3e-173	1447	Cam21	0.267963
VC_0820	assm_Cam5_S5_contig00043	40.561	784	100	854	11038	13362	6.03e-173	1447	Cam5	0.267963
VC_0820	assm_Cam7_S7_contig00011	40.561	784	100	854	23597	25921	6.43e-173	1447	Cam7	0.267963
VC_0821	N16961_NC_002505.1	100	379	1	379	880128	881264	0	1988	N16961	1
VC_0821	KNE109A_ERZ3105542.12	99.464	373	1	373	31902	33020	0	1954	KNE109A	0.982897
VC_0821	KNE18_ERZ3105554.12	99.464	373	1	373	93798	92680	0	1954	KNE18	0.982897
VC_0821	KNE53_ERZ3105535.13	99.464	373	1	373	31902	33020	0	1954	KNE53	0.982897
VC_0821	assm_Cam22_S22_contig00092	98.824	85	289	373	2	256	1.28e-49	451	Cam22	0.226861
VC_0821	assm_Cam13_S13_contig00116	100	53	1	53	160	2	2.85e-26	276	Cam13	0.138833
VC_0822	N16961_NC_002505.1	99.91	1112	1	1112	881390	884725	0	5891	N16961	1
VC_0822	KNE109A_ERZ3105542.12	98.741	1112	1	1112	33165	36500	0	5836	KNE109A	0.990664
VC_0822	KNE18_ERZ3105554.12	98.741	1112	1	1112	92535	89200	0	5836	KNE18	0.990664
VC_0822	KNE53_ERZ3105535.13	98.741	1112	1	1112	33165	36500	0	5836	KNE53	0.990664
VC_0822	assm_Cam22_S22_contig00092	98.896	634	1	634	401	2302	0	3333	Cam22	0.565778
VC_0822	assm_Cam13_S13_contig00125	99.45	545	169	713	2	1636	0	2879	Cam13	0.488712
VC_0822	assm_Cam21_S21_contig00173	98.239	284	113	396	853	2	0	1485	Cam21	0.252079
VC_0823	N16961_NC_002505.1	100	312	1	312	884725	885660	0	1675	N16961	1
VC_0823	assm_Cam13_S13_contig00129	98.077	312	1	312	959	24	0	1644	Cam13	0.981493
VC_0823	assm_Cam21_S21_contig00125	98.077	312	1	312	78	1013	0	1644	Cam21	0.981493
VC_0823	assm_Cam22_S22_contig00079	98.077	312	1	312	3977	3042	0	1644	Cam22	0.981493
VC_0823	KNE109A_ERZ3105542.12	98.077	312	1	312	36500	37435	0	1644	KNE109A	0.981493
VC_0823	KNE18_ERZ3105554.12	98.077	312	1	312	89200	88265	0	1644	KNE18	0.981493
VC_0823	KNE53_ERZ3105535.13	98.077	312	1	312	36500	37435	0	1644	KNE53	0.981493
VC_0823	assm_Cam7_S7_contig00147	98.058	309	4	312	3	929	0	1627	Cam7	0.971343
VC_0823	assm_Cam14_S14_contig00217	98.046	307	6	312	1	921	0	1616	Cam14	0.964776
VC_0823	assm_Cam5_S5_contig00310	98.12	266	37	302	1	798	0	1404	Cam5	0.838209
VC_0823	assm_Cam19_S19_contig00037	28.07	57	63	118	24295	24125	0.67	72	Cam19	0.0429851
VC_0824	N16961_NC_002505.1	100	164	1	164	885773	886264	4.58e-107	859	N16961	1
VC_0824	assm_Cam13_S13_contig00080	99.39	164	1	164	6	497	7.08e-107	858	Cam13	0.998836
VC_0824	assm_Cam5_S5_contig00240	99.39	164	1	164	5	496	2.24e-113	858	Cam5	0.998836
VC_0824	assm_Cam21_S21_contig00125	99.39	164	1	164	1126	1617	3.55e-108	857	Cam21	0.997672
VC_0824	assm_Cam22_S22_contig00079	99.39	164	1	164	2929	2438	4.06e-107	857	Cam22	0.997672
VC_0824	assm_Cam7_S7_contig00147	99.39	164	1	164	1042	1533	1.33e-108	857	Cam7	0.997672
VC_0824	KNE109A_ERZ3105542.12	99.39	164	1	164	37548	38039	7.93e-107	857	KNE109A	0.997672
VC_0824	KNE18_ERZ3105554.12	99.39	164	1	164	88152	87661	7.93e-107	857	KNE18	0.997672
VC_0824	KNE53_ERZ3105535.13	99.39	164	1	164	37548	38039	7.93e-107	857	KNE53	0.997672
VC_0824	assm_Cam14_S14_contig00175	99.286	140	25	164	1	420	9.95e-93	730	Cam14	0.849825
VC_0824	assm_Cam19_S19_contig00002	29.333	75	20	92	40928	41152	0.001	89	Cam19	0.103609
VC_0825	N16961_NC_002505.1	100	620	1	620	888405	886546	0	3255	N16961	1
VC_0825	KNE109A_ERZ3105542.12	99.355	620	1	620	40177	38318	0	3233	KNE109A	0.993241
VC_0825	KNE53_ERZ3105535.13	99.355	620	1	620	40177	38318	0	3233	KNE53	0.993241
VC_0825	assm_Cam13_S13_contig00080	99.194	620	1	620	2635	776	0	3222	Cam13	0.989862
VC_0825	assm_Cam21_S21_contig00125	99.194	620	1	620	3755	1896	0	3222	Cam21	0.989862
VC_0825	assm_Cam22_S22_contig00079	99.194	620	1	620	300	2159	0	3222	Cam22	0.989862
VC_0825	KNE18_ERZ3105554.12	99.194	620	1	620	85523	87382	0	3222	KNE18	0.989862
VC_0825	assm_Cam19_S19_contig00320	99.332	599	22	620	1	1797	0	3124	Cam19	0.959754
VC_0825	assm_Cam7_S7_contig00147	99.306	576	45	620	3539	1812	0	3004	Cam7	0.922888
VC_0825	assm_Cam14_S14_contig00175	99.287	561	60	620	2381	699	0	2922	Cam14	0.897696
VC_0825	assm_Cam5_S5_contig00240	99.461	371	250	620	1887	775	0	1894	Cam5	0.581874
VC_0826	N16961_NC_002505.1	100	221	1	221	888846	889508	2.75e-149	1181	N16961	1
VC_0826	assm_Cam14_S14_contig00196	98.19	221	1	221	9	671	4.26e-161	1167	Cam14	0.988146
VC_0826	assm_Cam13_S13_contig00080	98.19	221	1	221	3073	3735	2.13e-147	1166	Cam13	0.987299
VC_0826	assm_Cam21_S21_contig00117	98.19	221	1	221	4571	3909	1.1e-149	1166	Cam21	0.987299
VC_0826	assm_Cam22_S22_contig00074	98.19	221	1	221	106	768	2.5e-148	1166	Cam22	0.987299
VC_0826	assm_Cam7_S7_contig00182	98.19	221	1	221	4	666	4.5e-161	1166	Cam7	0.987299
VC_0826	KNE109A_ERZ3105542.12	98.19	221	1	221	40616	41278	2.22e-147	1166	KNE109A	0.987299
VC_0826	KNE18_ERZ3105554.12	98.19	221	1	221	85085	84423	2.22e-147	1166	KNE18	0.987299
VC_0826	KNE53_ERZ3105535.13	98.19	221	1	221	40616	41278	2.22e-147	1166	KNE53	0.987299
VC_0826	assm_Cam5_S5_contig00267	97.664	214	8	221	99	740	1.59e-154	1123	Cam5	0.950889
VC_0826	assm_Cam19_S19_contig00390	97.115	104	118	221	989	678	4.9e-68	539	Cam19	0.456393
VC_0827	N16961_NC_002505.1	100	136	1	136	889496	889903	1.06e-89	726	N16961	1
VC_0827	assm_Cam13_S13_contig00080	98.529	136	1	136	3723	4130	3.41e-88	715	Cam13	0.984848
VC_0827	assm_Cam14_S14_contig00196	98.529	136	1	136	659	1066	3.15e-94	715	Cam14	0.984848
VC_0827	assm_Cam19_S19_contig00390	98.529	136	1	136	690	283	3.86e-96	715	Cam19	0.984848
VC_0827	assm_Cam21_S21_contig00117	98.529	136	1	136	3921	3514	3.19e-88	715	Cam21	0.984848
VC_0827	assm_Cam22_S22_contig00074	98.529	136	1	136	756	1163	3.37e-88	715	Cam22	0.984848
VC_0827	assm_Cam5_S5_contig00267	98.529	136	1	136	728	1135	3.24e-94	715	Cam5	0.984848
VC_0827	assm_Cam7_S7_contig00182	98.529	136	1	136	654	1061	3.15e-94	715	Cam7	0.984848
VC_0827	KNE109A_ERZ3105542.12	98.529	136	1	136	41266	41673	3.47e-88	715	KNE109A	0.984848
VC_0827	KNE18_ERZ3105554.12	98.529	136	1	136	84435	84028	3.47e-88	715	KNE18	0.984848
VC_0827	KNE53_ERZ3105535.13	98.529	136	1	136	41266	41673	3.47e-88	715	KNE53	0.984848
VC_0828	N16961_NC_002505.1	100	224	1	224	890449	891120	2.88e-146	1159	N16961	1
VC_0828	assm_Cam13_S13_contig00080	82.143	224	1	224	4678	5349	1.67e-121	974	Cam13	0.84038
VC_0828	assm_Cam21_S21_contig00117	82.143	224	1	224	2966	2295	2.55e-122	974	Cam21	0.84038
VC_0828	assm_Cam22_S22_contig00074	82.143	224	1	224	1711	2382	1.13e-121	974	Cam22	0.84038
VC_0828	assm_Cam7_S7_contig00156	82.143	224	1	224	2787	2116	1.73e-126	974	Cam7	0.84038
VC_0828	KNE18_ERZ3105554.12	82.143	224	1	224	83478	82807	2.03e-121	974	KNE18	0.84038
VC_0828	assm_Cam19_S19_contig00420	81.9	221	4	224	3	665	6e-133	958	Cam19	0.826575
VC_0828	KNE109A_ERZ3105542.12	73.246	228	1	224	42220	42897	5.65e-99	807	KNE109A	0.69629
VC_0828	KNE53_ERZ3105535.13	73.246	228	1	224	42220	42897	5.65e-99	807	KNE53	0.69629
VC_0828	assm_Cam14_S14_contig00164	76.147	109	116	224	3	329	2.35e-48	429	Cam14	0.370147
VC_0828	assm_Cam5_S5_contig00045	22.727	110	1	110	15707	16003	0.072	77	Cam5	0.0664366
VC_0829	N16961_NC_002505.1	100	430	1	430	891203	892492	0	2289	N16961	1
VC_0829	assm_Cam13_S13_contig00080	99.07	430	1	430	5433	6722	0	2265	Cam13	0.989515
VC_0829	assm_Cam14_S14_contig00164	99.07	430	1	430	413	1702	0	2265	Cam14	0.989515
VC_0829	assm_Cam21_S21_contig00117	99.07	430	1	430	2211	922	0	2265	Cam21	0.989515
VC_0829	assm_Cam22_S22_contig00074	99.07	430	1	430	2466	3755	0	2265	Cam22	0.989515
VC_0829	assm_Cam7_S7_contig00156	99.07	430	1	430	2032	743	0	2265	Cam7	0.989515
VC_0829	KNE18_ERZ3105554.12	99.07	430	1	430	82723	81434	0	2265	KNE18	0.989515
VC_0829	KNE109A_ERZ3105542.12	98.605	430	1	430	42960	44249	0	2260	KNE109A	0.987331
VC_0829	KNE53_ERZ3105535.13	98.605	430	1	430	42960	44249	0	2260	KNE53	0.987331
VC_0829	assm_Cam19_S19_contig00329	98.837	430	1	430	1694	405	0	2255	Cam19	0.985146
VC_0829	assm_Cam5_S5_contig00010	99.552	223	207	429	671	3	6.37e-144	1167	Cam5	0.50983
VC_0830	N16961_NC_002505.1	100	150	1	150	892495	892944	1.79e-98	793	N16961	1
VC_0830	KNE109A_ERZ3105542.12	98	150	1	150	44252	44701	4.81e-97	783	KNE109A	0.98739
VC_0830	KNE53_ERZ3105535.13	98	150	1	150	44252	44701	4.81e-97	783	KNE53	0.98739
VC_0830	assm_Cam13_S13_contig00080	97.333	150	1	150	6725	7174	1.19e-95	772	Cam13	0.973518
VC_0830	assm_Cam14_S14_contig00164	97.333	150	1	150	1705	2154	6.64e-98	772	Cam14	0.973518
VC_0830	assm_Cam21_S21_contig00117	97.333	150	1	150	919	470	9.84e-96	772	Cam21	0.973518
VC_0830	assm_Cam22_S22_contig00074	97.333	150	1	150	3758	4207	1.17e-95	772	Cam22	0.973518
VC_0830	assm_Cam5_S5_contig00312	97.333	150	1	150	13	462	1.06e-105	772	Cam5	0.973518
VC_0830	assm_Cam7_S7_contig00156	97.333	150	1	150	740	291	4.3e-98	772	Cam7	0.973518
VC_0830	KNE18_ERZ3105554.12	97.333	150	1	150	81431	80982	1.22e-95	772	KNE18	0.973518
VC_0830	assm_Cam19_S19_contig00329	97.015	134	1	134	402	1	2.95e-89	691	Cam19	0.871375
VC_0831	assm_Cam13_S13_contig00080	100	489	1	489	7180	8646	0	2572	Cam13	1
VC_0831	assm_Cam22_S22_contig00074	100	489	1	489	4213	5679	0	2572	Cam22	1
VC_0831	KNE18_ERZ3105554.12	100	489	1	489	80976	79510	0	2572	KNE18	1
VC_0831	N16961_NC_002505.1	100	489	1	489	892950	894416	0	2572	N16961	1
VC_0831	KNE109A_ERZ3105542.12	99.387	489	1	489	44707	46173	0	2561	KNE109A	0.995723
VC_0831	KNE53_ERZ3105535.13	99.387	489	1	489	44707	46173	0	2561	KNE53	0.995723
VC_0831	assm_Cam21_S21_contig00177	100	275	166	440	827	3	0	1450	Cam21	0.563764
VC_0831	assm_Cam14_S14_contig00164	100	242	1	242	2160	2885	1.09e-165	1269	Cam14	0.49339
VC_0831	assm_Cam5_S5_contig00312	100	98	1	98	468	761	5.06e-60	502	Cam5	0.195179
VC_0831	assm_Cam7_S7_contig00156	100	95	1	95	285	1	1.63e-52	484	Cam7	0.18818
VC_0832	KNE109A_ERZ3105542.12	100	151	1	151	46169	46621	2.23e-95	770	KNE109A	1
VC_0832	KNE53_ERZ3105535.13	100	151	1	151	46169	46621	2.23e-95	770	KNE53	1
VC_0832	N16961_NC_002505.1	100	151	1	151	894412	894864	2.23e-95	770	N16961	1
VC_0832	KNE18_ERZ3105554.12	99.338	151	1	151	79514	79062	4.84e-95	768	KNE18	0.997403
VC_0832	assm_Cam13_S13_contig00080	100	36	1	36	8642	8749	1.54e-17	192	Cam13	0.249351
VC_0832	assm_Cam22_S22_contig00074	100	14	1	14	5675	5716	0.024	78	Cam22	0.101299
VC_0833	KNE109A_ERZ3105542.12	99.64	278	1	278	46612	47445	0	1438	KNE109A	1
VC_0833	KNE53_ERZ3105535.13	99.64	278	1	278	46612	47445	0	1438	KNE53	1
VC_0833	N16961_NC_002505.1	99.64	278	1	278	894855	895688	0	1438	N16961	1
VC_0833	KNE18_ERZ3105554.12	97.842	278	1	278	79071	78238	1.11e-180	1422	KNE18	0.988873
VC_0834	KNE109A_ERZ3105542.12	100	152	1	152	47464	47919	1.66e-95	772	KNE109A	1
VC_0834	KNE18_ERZ3105554.12	100	152	1	152	78219	77764	1.66e-95	772	KNE18	1
VC_0834	KNE53_ERZ3105535.13	100	152	1	152	47464	47919	1.66e-95	772	KNE53	1
VC_0834	N16961_NC_002505.1	100	152	1	152	895707	896162	1.66e-95	772	N16961	1
VC_0834	assm_Cam22_S22_contig00104	100	82	71	152	2	247	8.19e-49	417	Cam22	0.540155
VC_0834	assm_Cam21_S21_contig00152	100	31	122	152	3	95	3.8e-13	159	Cam21	0.205959
VC_0834	assm_Cam13_S13_contig00001	27.536	69	16	79	176569	176775	9	58	Cam13	0.0751295
VC_0834	assm_Cam14_S14_contig00011	27.536	69	16	79	6189	6395	9	58	Cam14	0.0751295
VC_0834	assm_Cam19_S19_contig00001	27.536	69	16	79	50140	50346	9	58	Cam19	0.0751295
VC_0834	assm_Cam5_S5_contig00001	27.536	69	16	79	66399	66193	9	58	Cam5	0.0751295
VC_0834	assm_Cam7_S7_contig00002	27.536	69	16	79	71366	71160	9	58	Cam7	0.0751295
VC_0835	N16961_NC_002505.1	100	503	1	503	896155	897663	0	2692	N16961	1
VC_0835	KNE18_ERZ3105554.12	99.205	503	1	503	77771	76263	0	2679	KNE18	0.995171
VC_0835	KNE109A_ERZ3105542.12	99.205	503	1	503	47912	49420	0	2674	KNE109A	0.993314
VC_0835	KNE53_ERZ3105535.13	99.205	503	1	503	47912	49420	0	2674	KNE53	0.993314
VC_0835	assm_Cam21_S21_contig00152	99.192	495	1	495	88	1572	0	2638	Cam21	0.979941
VC_0835	assm_Cam22_S22_contig00104	99.192	495	1	495	240	1724	0	2638	Cam22	0.979941
VC_0835	assm_Cam7_S7_contig00199	99.475	381	89	469	1	1143	0	2042	Cam7	0.758544
VC_0835	assm_Cam5_S5_contig00292	99.662	296	208	503	2	889	0	1587	Cam5	0.589525
VC_0835	assm_Cam13_S13_contig00153	99.593	246	258	503	793	56	0	1327	Cam13	0.492942
VC_0835	assm_Cam19_S19_contig00417	99.587	242	249	490	2	727	0	1305	Cam19	0.48477
VC_0835	assm_Cam14_S14_contig00042	30.685	365	79	434	9421	8384	1.99e-46	441	Cam14	0.163819
VC_0836	N16961_NC_002505.1	100	340	1	340	897641	898660	0	1756	N16961	1
VC_0836	KNE109A_ERZ3105542.12	99.118	340	1	340	49398	50417	0	1746	KNE109A	0.994305
VC_0836	KNE18_ERZ3105554.12	99.118	340	1	340	76285	75266	0	1746	KNE18	0.994305
VC_0836	KNE53_ERZ3105535.13	99.118	340	1	340	49398	50417	0	1746	KNE53	0.994305
VC_0836	assm_Cam13_S13_contig00104	99.051	316	25	340	3821	2874	0	1629	Cam13	0.927677
VC_0836	assm_Cam22_S22_contig00101	99.013	304	37	340	1856	945	0	1562	Cam22	0.889522
VC_0836	assm_Cam21_S21_contig00163	98.936	282	59	340	3	848	0	1448	Cam21	0.824601
VC_0836	assm_Cam5_S5_contig00313	98.776	245	54	298	736	2	9.47e-179	1273	Cam5	0.724943
VC_0837	N16961_NC_002505.1	100	338	1	338	898673	899686	0	1806	N16961	1
VC_0837	KNE109A_ERZ3105542.12	32.303	356	2	338	50457	51479	1.34e-37	361	KNE109A	0.199889
VC_0837	KNE53_ERZ3105535.13	32.303	356	2	338	50457	51479	1.34e-37	361	KNE53	0.199889
VC_0837	assm_Cam22_S22_contig00101	38.636	264	18	277	880	110	3.78e-37	354	Cam22	0.196013
VC_0837	assm_Cam13_S13_contig00104	38.636	264	18	277	2809	2039	1.07e-36	353	Cam13	0.19546
VC_0837	KNE18_ERZ3105554.12	38.636	264	18	277	75201	74431	1.34e-36	353	KNE18	0.19546
VC_0837	assm_Cam21_S21_contig00163	45.098	102	18	116	913	1209	3.6e-11	154	Cam21	0.0852713
VC_0838	N16961_NC_002505.1	100	276	1	276	899896	900723	1.57e-180	1420	N16961	1
VC_0838	assm_Cam13_S13_contig00104	81.181	271	6	276	1608	796	8.31e-151	1165	Cam13	0.820423
VC_0838	KNE18_ERZ3105554.12	81.181	271	6	276	73993	73181	2.93e-146	1165	KNE18	0.820423
VC_0838	KNE109A_ERZ3105542.12	80.22	273	4	276	51726	52544	5.97e-145	1156	KNE109A	0.814085
VC_0838	KNE53_ERZ3105535.13	80.22	273	4	276	51726	52544	5.97e-145	1156	KNE53	0.814085
VC_0838	assm_Cam14_S14_contig00001	26	200	77	267	38180	37662	0.000106	102	Cam14	0.071831
VC_0838	assm_Cam19_S19_contig00174	26	200	77	267	5581	6099	9.98e-05	102	Cam19	0.071831
VC_0838	assm_Cam21_S21_contig00003	26	200	77	267	1033	515	0.000106	102	Cam21	0.071831
VC_0838	assm_Cam22_S22_contig00007	26	200	77	267	1268	750	0.000106	102	Cam22	0.071831
VC_0838	assm_Cam5_S5_contig00080	26	200	77	267	1047	529	0.000104	102	Cam5	0.071831
VC_0838	assm_Cam7_S7_contig00037	26	200	77	267	1101	583	0.000105	102	Cam7	0.071831
VC_0839	N16961_NC_002505.1	100	253	1	253	900726	901484	6.26e-163	1286	N16961	1
VC_0839	KNE109A_ERZ3105542.12	96.443	253	1	253	52547	53305	8.4e-159	1256	KNE109A	0.976672
VC_0839	KNE53_ERZ3105535.13	96.443	253	1	253	52547	53305	8.4e-159	1256	KNE53	0.976672
VC_0839	assm_Cam13_S13_contig00104	96.047	253	1	253	793	35	1.73e-163	1249	Cam13	0.971229
VC_0839	KNE18_ERZ3105554.12	96.047	253	1	253	73178	72420	7.12e-158	1249	KNE18	0.971229
VC_0839	assm_Cam22_S22_contig00093	94.915	118	136	253	2246	1893	1.24e-67	566	Cam22	0.440124
VC_0839	assm_Cam14_S14_contig00019	29.811	265	3	242	9614	8838	2.72e-26	268	Cam14	0.208398
VC_0839	assm_Cam19_S19_contig00009	29.811	265	3	242	34767	35543	2.71e-26	268	Cam19	0.208398
VC_0839	assm_Cam21_S21_contig00004	29.811	265	3	242	75791	75015	2.73e-26	268	Cam21	0.208398
VC_0839	assm_Cam5_S5_contig00077	29.811	265	3	242	11290	10514	2.66e-26	268	Cam5	0.208398
VC_0839	assm_Cam7_S7_contig00005	29.811	265	3	242	40147	40923	2.73e-26	268	Cam7	0.208398
VC_0840	N16961_NC_002505.1	100	626	1	626	901494	903371	0	3260	N16961	1
VC_0840	assm_Cam22_S22_contig00093	98.083	626	1	626	1883	6	0	3198	Cam22	0.980982
VC_0840	KNE18_ERZ3105554.12	98.083	626	1	626	72410	70533	0	3198	KNE18	0.980982
VC_0840	KNE109A_ERZ3105542.12	96.645	626	1	626	53315	55192	0	3155	KNE109A	0.967791
VC_0840	KNE53_ERZ3105535.13	96.645	626	1	626	53315	55192	0	3155	KNE53	0.967791
VC_0840	assm_Cam13_S13_contig00128	98.069	518	1	518	1554	1	0	2658	Cam13	0.815337
VC_0840	assm_Cam21_S21_contig00154	97.802	455	1	455	32	1396	0	2337	Cam21	0.716871
VC_0840	assm_Cam7_S7_contig00210	98.299	294	214	507	1	882	0	1495	Cam7	0.458589
VC_0840	assm_Cam5_S5_contig00315	97.951	244	214	457	1	732	6.46e-169	1237	Cam5	0.379448
VC_0840	assm_Cam14_S14_contig00046	34.219	602	38	624	11404	9638	3.77e-91	792	Cam14	0.242945
VC_0840	assm_Cam19_S19_contig00052	34.219	602	38	624	11241	9475	3.67e-91	792	Cam19	0.242945
VC_0841	N16961_NC_002505.1	100	256	1	256	903380	904147	1.39e-171	1351	N16961	1
VC_0841	assm_Cam13_S13_contig00112	98.438	256	1	256	2528	1761	9.93e-180	1336	Cam13	0.988897
VC_0841	KNE18_ERZ3105554.12	98.438	256	1	256	70524	69757	1.52e-169	1336	KNE18	0.988897
VC_0841	KNE109A_ERZ3105542.12	98.047	256	1	256	55201	55968	2.78e-169	1334	KNE109A	0.987417
VC_0841	KNE53_ERZ3105535.13	98.047	256	1	256	55201	55968	2.78e-169	1334	KNE53	0.987417
VC_0841	assm_Cam14_S14_contig00213	96.61	236	21	256	1062	355	2.15e-169	1214	Cam14	0.898594
VC_0841	assm_Cam22_S22_contig00127	98.101	158	99	256	720	247	4.14e-112	825	Cam22	0.610659
VC_0841	assm_Cam21_S21_contig00141	42.453	212	59	252	93	713	1.87e-33	321	Cam21	0.237602
VC_0841	assm_Cam7_S7_contig00110	24.762	105	102	199	8905	8591	0.017	84	Cam7	0.0621762
VC_0841	assm_Cam5_S5_contig00322	24.762	105	102	199	330	16	0.012	83	Cam5	0.061436
VC_0841	assm_Cam19_S19_contig00112	28.571	98	109	194	10979	10698	0.23	74	Cam19	0.0547742
VC_0842	N16961_NC_002505.1	100	157	1	157	904166	904636	1.14e-99	803	N16961	1
VC_0842	assm_Cam13_S13_contig00112	95.541	157	1	157	1741	1271	1.63e-96	763	Cam13	0.950187
VC_0842	KNE109A_ERZ3105542.12	95.541	157	1	157	55988	56458	2.53e-94	763	KNE109A	0.950187
VC_0842	KNE18_ERZ3105554.12	95.541	157	1	157	69737	69267	2.53e-94	763	KNE18	0.950187
VC_0842	KNE53_ERZ3105535.13	95.541	157	1	157	55988	56458	2.53e-94	763	KNE53	0.950187
VC_0842	assm_Cam14_S14_contig00213	93.694	111	1	111	335	3	4.13e-66	521	Cam14	0.648817
VC_0842	assm_Cam22_S22_contig00127	92	75	1	75	227	3	7.54e-40	338	Cam22	0.420922
VC_0842	assm_Cam19_S19_contig00269	27.848	79	77	155	630	848	0.14	72	Cam19	0.0896638
VC_0842	assm_Cam21_S21_contig00001	27.848	79	77	155	153409	153191	0.15	72	Cam21	0.0896638
VC_0842	assm_Cam5_S5_contig00169	27.848	79	77	155	2356	2574	0.15	72	Cam5	0.0896638
VC_0842	assm_Cam7_S7_contig00002	27.848	79	77	155	2380	2598	0.15	72	Cam7	0.0896638
VC_0843	N16961_NC_002505.1	100	302	1	302	904648	905553	0	1601	N16961	1
VC_0843	KNE109A_ERZ3105542.12	98.013	302	1	302	56470	57375	0	1571	KNE109A	0.981262
VC_0843	KNE53_ERZ3105535.13	98.013	302	1	302	56470	57375	0	1571	KNE53	0.981262
VC_0843	assm_Cam13_S13_contig00112	98.013	302	1	302	1259	354	0	1569	Cam13	0.980012
VC_0843	KNE18_ERZ3105554.12	98.013	302	1	302	69255	68350	0	1569	KNE18	0.980012
VC_0843	assm_Cam22_S22_contig00109	98.195	277	26	302	1	831	0	1445	Cam22	0.902561
VC_0843	assm_Cam21_S21_contig00174	98.678	227	76	302	1	681	1.63e-167	1199	Cam21	0.748907
VC_0843	assm_Cam14_S14_contig00216	98.661	224	79	302	2	673	7.3e-165	1184	Cam14	0.739538
VC_0843	assm_Cam7_S7_contig00180	43.366	309	1	302	1266	352	3.59e-79	636	Cam7	0.397252
VC_0843	assm_Cam5_S5_contig00296	44.853	272	1	265	115	918	3.26e-72	573	Cam5	0.357901
VC_0843	assm_Cam19_S19_contig00040	32.787	183	89	258	2796	2251	8.31e-22	238	Cam19	0.148657
VC_0844	assm_Cam22_S22_contig00109	100	215	1	215	1484	840	2.76e-153	1117	Cam22	1
VC_0844	KNE109A_ERZ3105542.12	100	215	1	215	58028	57384	6.83e-141	1117	KNE109A	1
VC_0844	KNE18_ERZ3105554.12	100	215	1	215	67697	68341	6.83e-141	1117	KNE18	1
VC_0844	KNE53_ERZ3105535.13	100	215	1	215	58028	57384	6.83e-141	1117	KNE53	1
VC_0844	N16961_NC_002505.1	100	215	1	215	906206	905562	6.85e-141	1117	N16961	1
VC_0844	assm_Cam13_S13_contig00112	100	115	101	215	1	345	6.16e-71	592	Cam13	0.529991
VC_0844	assm_Cam14_S14_contig00190	100	80	1	80	1267	1506	4.51e-48	415	Cam14	0.371531
VC_0844	assm_Cam19_S19_contig00161	33.641	217	1	215	6548	5907	2.22e-35	332	Cam19	0.297225
VC_0844	assm_Cam21_S21_contig00099	33.641	217	1	215	2137	2778	2.22e-35	332	Cam21	0.297225
VC_0844	assm_Cam5_S5_contig00144	33.641	217	1	215	1143	502	2.22e-35	332	Cam5	0.297225
VC_0844	assm_Cam7_S7_contig00118	33.641	217	1	215	1114	1755	2.22e-35	332	Cam7	0.297225
VC_0845	N16961_NC_002505.1	100	1520	1	1520	906379	910938	0	8137	N16961	1
VC_0845	assm_Cam13_S13_contig00053	98.553	1520	1	1520	22	4581	0	8049	Cam13	0.989185
VC_0845	KNE18_ERZ3105554.12	98.553	1520	1	1520	67524	62965	0	8048	KNE18	0.989062
VC_0845	assm_Cam22_S22_contig00078	98.553	1520	1	1520	4777	218	0	8047	Cam22	0.988939
VC_0845	KNE109A_ERZ3105542.12	97.5	1520	1	1520	58201	62760	0	7970	KNE109A	0.979476
VC_0845	KNE53_ERZ3105535.13	97.5	1520	1	1520	58201	62760	0	7970	KNE53	0.979476
VC_0845	assm_Cam21_S21_contig00126	99.102	1225	296	1520	3698	24	0	6538	Cam21	0.80349
VC_0845	assm_Cam7_S7_contig00140	61.216	1529	1	1518	78	4592	0	4923	Cam7	0.605014
VC_0845	assm_Cam14_S14_contig00148	61.478	1516	14	1518	4511	36	0	4899	Cam14	0.602065
VC_0845	assm_Cam5_S5_contig00220	99.51	817	704	1520	2528	78	0	4418	Cam5	0.542952
VC_0845	assm_Cam19_S19_contig00281	65.2	977	313	1284	2888	3	0	3444	Cam19	0.423252
VC_0847	assm_Cam13_S13_contig00053	100	422	1	422	8843	7578	0	2267	Cam13	1
VC_0847	assm_Cam14_S14_contig00118	100	422	1	422	4333	5598	0	2267	Cam14	1
VC_0847	assm_Cam19_S19_contig00179	100	422	1	422	1815	550	0	2267	Cam19	1
VC_0847	assm_Cam21_S21_contig00093	100	422	1	422	4119	2854	0	2267	Cam21	1
VC_0847	assm_Cam22_S22_contig00016	100	422	1	422	4048	2783	0	2267	Cam22	1
VC_0847	assm_Cam5_S5_contig00227	100	422	1	422	2127	862	0	2267	Cam5	1
VC_0847	assm_Cam7_S7_contig00092	100	422	1	422	9576	10841	0	2267	Cam7	1
VC_0847	KNE109A_ERZ3105542.12	100	422	1	422	67022	65757	0	2267	KNE109A	1
VC_0847	KNE18_ERZ3105554.12	100	422	1	422	58703	59968	0	2267	KNE18	1
VC_0847	KNE53_ERZ3105535.13	100	422	1	422	67022	65757	0	2267	KNE53	1
VC_0847	N16961_NC_002505.1	100	422	1	422	914124	912859	0	2267	N16961	1
VC_0984	N16961_NC_002505.1	100	294	1	294	1048024	1047143	0	1551	N16961	1
VC_0984	assm_Cam13_S13_contig00037	98.299	294	1	294	10400	9519	0	1527	Cam13	0.984526
VC_0984	assm_Cam14_S14_contig00088	98.299	294	1	294	8702	7821	0	1527	Cam14	0.984526
VC_0984	assm_Cam19_S19_contig00120	98.299	294	1	294	6026	6907	0	1527	Cam19	0.984526
VC_0984	assm_Cam21_S21_contig00031	98.299	294	1	294	46	927	0	1527	Cam21	0.984526
VC_0984	assm_Cam22_S22_contig00021	98.299	294	1	294	39881	39000	0	1527	Cam22	0.984526
VC_0984	assm_Cam5_S5_contig00173	98.299	294	1	294	4597	3716	0	1527	Cam5	0.984526
VC_0984	assm_Cam7_S7_contig00061	98.299	294	1	294	13087	13968	0	1527	Cam7	0.984526
VC_0984	KNE109A_ERZ3105542.22	98.299	294	1	294	28120	29001	0	1527	KNE109A	0.984526
VC_0984	KNE18_ERZ3105554.22	98.299	294	1	294	39810	38929	0	1527	KNE18	0.984526
VC_0984	KNE53_ERZ3105535.20	98.299	294	1	294	28085	28966	0	1527	KNE53	0.984526
VC_1450	assm_Cam13_S13_contig00040	100	153	1	153	35639	35181	1.12e-101	818	Cam13	1
VC_1450	assm_Cam14_S14_contig00087	100	153	1	153	14332	13874	1.11e-101	818	Cam14	1
VC_1450	assm_Cam19_S19_contig00077	100	153	1	153	14333	13875	1.11e-101	818	Cam19	1
VC_1450	assm_Cam21_S21_contig00045	100	153	1	153	31783	31325	1.12e-101	818	Cam21	1
VC_1450	assm_Cam22_S22_contig00038	100	153	1	153	514	972	1.12e-101	818	Cam22	1
VC_1450	assm_Cam5_S5_contig00083	100	153	1	153	14353	13895	1.11e-101	818	Cam5	1
VC_1450	assm_Cam7_S7_contig00085	100	153	1	153	476	934	1.11e-101	818	Cam7	1
VC_1450	KNE109A_ERZ3105542.7	100	153	1	153	35618	36076	1.13e-101	818	KNE109A	1
VC_1450	KNE18_ERZ3105554.8	100	153	1	153	35618	36076	1.13e-101	818	KNE18	1
VC_1450	KNE53_ERZ3105535.7	100	153	1	153	35618	36076	1.13e-101	818	KNE53	1
VC_1450	N16961_NC_002505.1	100	153	1	153	1549662	1550120	1.13e-101	818	N16961	1
VC_1451	N16961_NC_002505.1	99.978	4558	1	4558	1550108	1563781	0	24050	N16961	1
VC_1451	assm_Cam13_S13_contig00040	98.333	4558	1	4558	35193	21520	0	23706	Cam13	0.985696
VC_1451	assm_Cam14_S14_contig00087	98.333	4558	1	4558	13886	213	0	23706	Cam14	0.985696
VC_1451	assm_Cam19_S19_contig00077	98.333	4558	1	4558	13887	214	0	23706	Cam19	0.985696
VC_1451	assm_Cam21_S21_contig00045	98.333	4558	1	4558	31337	17664	0	23706	Cam21	0.985696
VC_1451	assm_Cam22_S22_contig00038	98.333	4558	1	4558	960	14633	0	23706	Cam22	0.985696
VC_1451	assm_Cam5_S5_contig00083	98.333	4558	1	4558	13907	234	0	23706	Cam5	0.985696
VC_1451	assm_Cam7_S7_contig00085	98.333	4558	1	4558	922	14595	0	23706	Cam7	0.985696
VC_1451	KNE109A_ERZ3105542.7	98.333	4558	1	4558	36064	49737	0	23706	KNE109A	0.985696
VC_1451	KNE18_ERZ3105554.8	98.333	4558	1	4558	36064	49737	0	23706	KNE18	0.985696
VC_1451	KNE53_ERZ3105535.7	98.333	4558	1	4558	36064	49737	0	23706	KNE53	0.985696
VC_1452	N16961_NC_002505.1	100	74	1	74	1564376	1564155	1.47e-44	383	N16961	1
VC_1452	assm_Cam13_S13_contig00010	41.667	24	46	69	61145	61216	0.7	60	Cam13	0.156658
VC_1452	assm_Cam14_S14_contig00062	41.667	24	46	69	3833	3904	0.69	60	Cam14	0.156658
VC_1452	assm_Cam19_S19_contig00005	41.667	24	46	69	11230	11159	0.7	60	Cam19	0.156658
VC_1452	assm_Cam21_S21_contig00005	41.667	24	46	69	3795	3866	0.7	60	Cam21	0.156658
VC_1452	assm_Cam22_S22_contig00011	41.667	24	46	69	19680	19609	0.7	60	Cam22	0.156658
VC_1452	assm_Cam7_S7_contig00060	41.667	24	46	69	3914	3985	0.69	60	Cam7	0.156658
VC_1452	KNE109A_ERZ3105542.3	41.667	24	46	69	161458	161387	0.7	60	KNE109A	0.156658
VC_1452	KNE18_ERZ3105554.4	41.667	24	46	69	79833	79904	0.7	60	KNE18	0.156658
VC_1452	KNE53_ERZ3105535.5	41.667	24	46	69	161458	161387	0.7	60	KNE53	0.156658
VC_1453	N16961_NC_002505.1	99.194	124	1	124	1564844	1564473	2.48e-80	655	N16961	1
VC_1454	N16961_NC_002505.1	100	359	1	359	1572817	1571741	0	1930	N16961	1
VC_1455	N16961_NC_002505.1	100	112	1	112	1566027	1566362	5.56e-70	577	N16961	1
VC_1455	assm_Cam13_S13_contig00003	36.207	58	4	57	126478	126305	0.042	73	Cam13	0.126516
VC_1455	assm_Cam14_S14_contig00003	36.207	58	4	57	22373	22200	0.042	73	Cam14	0.126516
VC_1455	assm_Cam19_S19_contig00008	36.207	58	4	57	21597	21424	0.042	73	Cam19	0.126516
VC_1455	assm_Cam21_S21_contig00013	36.207	58	4	57	47732	47905	0.042	73	Cam21	0.126516
VC_1455	assm_Cam22_S22_contig00001	36.207	58	4	57	158202	158029	0.042	73	Cam22	0.126516
VC_1455	assm_Cam5_S5_contig00014	36.207	58	4	57	31791	31964	0.042	73	Cam5	0.126516
VC_1455	assm_Cam7_S7_contig00003	36.207	58	4	57	65176	65003	0.042	73	Cam7	0.126516
VC_1455	KNE109A_ERZ3105542.1	36.207	58	4	57	255835	256008	0.042	73	KNE109A	0.126516
VC_1455	KNE18_ERZ3105554.2	36.207	58	4	57	159521	159348	0.042	73	KNE18	0.126516
VC_1455	KNE53_ERZ3105535.3	36.207	58	4	57	111901	112074	0.042	73	KNE53	0.126516
VC_1456	N16961_NC_002505.1	100	124	1	124	1567341	1566970	9.85e-82	665	N16961	1
VC_1456	assm_Cam14_S14_contig00146	27.632	76	2	67	4503	4276	3.5	59	Cam14	0.0887218
VC_1456	assm_Cam13_S13_contig00055	27.632	76	2	67	4791	5018	5.4	58	Cam13	0.087218
VC_1456	assm_Cam19_S19_contig00132	27.632	76	2	67	4657	4884	5.4	58	Cam19	0.087218
VC_1456	assm_Cam21_S21_contig00033	27.632	76	2	67	15365	15138	5.4	58	Cam21	0.087218
VC_1456	assm_Cam22_S22_contig00060	27.632	76	2	67	4948	4721	5.4	58	Cam22	0.087218
VC_1456	assm_Cam5_S5_contig00146	27.632	76	2	67	4539	4312	5.3	58	Cam5	0.087218
VC_1456	assm_Cam7_S7_contig00065	27.632	76	2	67	15365	15138	5.4	58	Cam7	0.087218
VC_1456	KNE109A_ERZ3105542.5	27.632	76	2	67	15293	15066	5.4	58	KNE109A	0.087218
VC_1456	KNE18_ERZ3105554.7	27.632	76	2	67	192147	192374	5.4	58	KNE18	0.087218
VC_1456	KNE53_ERZ3105535.6	27.632	76	2	67	15293	15066	5.4	58	KNE53	0.087218
VC_1457	N16961_NC_002505.1	100	258	1	258	1568114	1567341	6.73e-177	1391	N16961	1
VC_1458	N16961_NC_002505.1	100	399	1	399	1569412	1568216	0	2145	N16961	1
VC_1459	N16961_NC_002505.1	98.969	97	1	97	1569702	1569412	1.92e-57	481	N16961	1
VC_1460	N16961_NC_002505.1	99.766	427	1	427	1570982	1569702	0	2295	N16961	1
VC_1461	N16961_NC_002505.1	100	82	1	82	1571241	1570996	1.53e-45	391	N16961	1
VC_1462	N16961_NC_002505.1	99.213	127	1	127	1571760	1571380	4.2e-82	669	N16961	1
VC_1463	N16961_NC_002505.1	100	359	1	359	1572817	1571741	0	1930	N16961	1
VC_1464	N16961_NC_002505.1	100	112	1	112	1566027	1566362	5.56e-70	577	N16961	1
VC_1464	assm_Cam13_S13_contig00003	36.207	58	4	57	126478	126305	0.042	73	Cam13	0.126516
VC_1464	assm_Cam14_S14_contig00003	36.207	58	4	57	22373	22200	0.042	73	Cam14	0.126516
VC_1464	assm_Cam19_S19_contig00008	36.207	58	4	57	21597	21424	0.042	73	Cam19	0.126516
VC_1464	assm_Cam21_S21_contig00013	36.207	58	4	57	47732	47905	0.042	73	Cam21	0.126516
VC_1464	assm_Cam22_S22_contig00001	36.207	58	4	57	158202	158029	0.042	73	Cam22	0.126516
VC_1464	assm_Cam5_S5_contig00014	36.207	58	4	57	31791	31964	0.042	73	Cam5	0.126516
VC_1464	assm_Cam7_S7_contig00003	36.207	58	4	57	65176	65003	0.042	73	Cam7	0.126516
VC_1464	KNE109A_ERZ3105542.1	36.207	58	4	57	255835	256008	0.042	73	KNE109A	0.126516
VC_1464	KNE18_ERZ3105554.2	36.207	58	4	57	159521	159348	0.042	73	KNE18	0.126516
VC_1464	KNE53_ERZ3105535.3	36.207	58	4	57	111901	112074	0.042	73	KNE53	0.126516
VC_1465	N16961_NC_002505.1	100	194	1	194	1574355	1573774	1.4e-132	1053	N16961	1
VC_1466	N16961_NC_002505.1	100	55	1	55	1579366	1579202	8.67e-32	285	N16961	1
VC_1467	N16961_NC_002505.1	100	230	1	230	1580136	1579447	5.66e-153	1209	N16961	1
VC_1467	assm_Cam13_S13_contig00035	30.645	62	8	69	7798	7628	0.1	76	Cam13	0.0628619
VC_1467	assm_Cam14_S14_contig00033	30.645	62	8	69	7005	6835	0.1	76	Cam14	0.0628619
VC_1467	assm_Cam19_S19_contig00006	30.645	62	8	69	6260	6090	0.1	76	Cam19	0.0628619
VC_1467	assm_Cam21_S21_contig00034	30.645	62	8	69	6974	6804	0.1	76	Cam21	0.0628619
VC_1467	assm_Cam22_S22_contig00035	30.645	62	8	69	32430	32600	0.1	76	Cam22	0.0628619
VC_1467	assm_Cam5_S5_contig00027	30.645	62	8	69	32443	32613	0.1	76	Cam5	0.0628619
VC_1467	assm_Cam7_S7_contig00032	30.645	62	8	69	6974	6804	0.1	76	Cam7	0.0628619
VC_1467	KNE109A_ERZ3105542.23	30.645	62	8	69	48803	48973	0.1	76	KNE109A	0.0628619
VC_1467	KNE18_ERZ3105554.24	30.645	62	8	69	7726	7556	0.1	76	KNE18	0.0628619
VC_1467	KNE53_ERZ3105535.22	30.645	62	8	69	48803	48973	0.1	76	KNE53	0.0628619
VC_1468	N16961_NC_002505.1	100	94	1	94	1580550	1580269	7.19e-60	499	N16961	1
VC_1468	assm_Cam13_S13_contig00033	40.741	27	10	36	8686	8766	2.6	58	Cam13	0.116232
VC_1468	assm_Cam14_S14_contig00030	40.741	27	10	36	33185	33105	2.6	58	Cam14	0.116232
VC_1468	assm_Cam19_S19_contig00024	40.741	27	10	36	21258	21178	2.6	58	Cam19	0.116232
VC_1468	assm_Cam21_S21_contig00030	40.741	27	10	36	33194	33114	2.6	58	Cam21	0.116232
VC_1468	assm_Cam22_S22_contig00034	40.741	27	10	36	33002	32922	2.6	58	Cam22	0.116232
VC_1468	assm_Cam5_S5_contig00090	40.741	27	10	36	8864	8944	2.6	58	Cam5	0.116232
VC_1468	assm_Cam7_S7_contig00094	40.741	27	10	36	8789	8869	2.6	58	Cam7	0.116232
VC_1468	KNE109A_ERZ3105542.4	40.741	27	10	36	126176	126256	2.6	58	KNE109A	0.116232
VC_1468	KNE18_ERZ3105554.6	40.741	27	10	36	103238	103158	2.6	58	KNE18	0.116232
VC_1468	KNE53_ERZ3105535.10	40.741	27	10	36	24931	24851	2.6	58	KNE53	0.116232
VC_1469	N16961_NC_002505.1	100	522	1	522	1582123	1580558	0	2830	N16961	1
VC_1469	assm_Cam13_S13_contig00039	36.842	38	120	157	217	327	2.4	70	Cam13	0.024735
VC_1469	assm_Cam14_S14_contig00021	36.842	38	120	157	10794	10904	2.4	70	Cam14	0.024735
VC_1469	assm_Cam19_S19_contig00127	36.842	38	120	157	179	289	2.4	69	Cam19	0.0243816
VC_1469	assm_Cam21_S21_contig00056	36.842	38	120	157	14798	14908	2.4	69	Cam21	0.0243816
VC_1469	assm_Cam22_S22_contig00030	36.842	38	120	157	14798	14908	2.6	69	Cam22	0.0243816
VC_1469	assm_Cam5_S5_contig00034	36.842	38	120	157	207	317	2.6	69	Cam5	0.0243816
VC_1469	assm_Cam7_S7_contig00036	36.842	38	120	157	36655	36545	2.6	69	Cam7	0.0243816
VC_1469	KNE109A_ERZ3105542.11	36.842	38	120	157	128248	128138	2.6	69	KNE109A	0.0243816
VC_1469	KNE18_ERZ3105554.11	36.842	38	120	157	14741	14851	2.6	69	KNE18	0.0243816
VC_1469	KNE53_ERZ3105535.12	36.842	38	120	157	14727	14837	2.6	69	KNE53	0.0243816
VC_1471	N16961_NC_002505.1	100	55	1	55	1579206	1579042	1.96e-31	283	N16961	1
VC_1471	assm_Cam13_S13_contig00010	57.895	19	5	23	12972	13028	5.4	52	Cam13	0.183746
VC_1471	assm_Cam14_S14_contig00015	57.895	19	5	23	44269	44213	5.4	52	Cam14	0.183746
VC_1471	assm_Cam19_S19_contig00074	57.895	19	5	23	8676	8732	5.4	52	Cam19	0.183746
VC_1471	assm_Cam21_S21_contig00016	57.895	19	5	23	44351	44295	5.4	52	Cam21	0.183746
VC_1471	assm_Cam22_S22_contig00011	57.895	19	5	23	67853	67797	5.4	52	Cam22	0.183746
VC_1471	assm_Cam5_S5_contig00065	57.895	19	5	23	6957	6901	5.4	52	Cam5	0.183746
VC_1471	assm_Cam7_S7_contig00016	57.895	19	5	23	44277	44221	5.4	52	Cam7	0.183746
VC_1471	KNE109A_ERZ3105542.3	57.895	19	5	23	209631	209575	5.4	52	KNE109A	0.183746
VC_1471	KNE18_ERZ3105554.4	57.895	19	5	23	31660	31716	5.4	52	KNE18	0.183746
VC_1471	KNE53_ERZ3105535.5	57.895	19	5	23	209631	209575	5.4	52	KNE53	0.183746
VC_1472	N16961_NC_002505.1	100	55	1	55	1579366	1579202	8.67e-32	285	N16961	1
VC_1473	N16961_NC_002505.1	100	230	1	230	1580136	1579447	5.66e-153	1209	N16961	1
VC_1473	assm_Cam13_S13_contig00035	30.645	62	8	69	7798	7628	0.1	76	Cam13	0.0628619
VC_1473	assm_Cam14_S14_contig00033	30.645	62	8	69	7005	6835	0.1	76	Cam14	0.0628619
VC_1473	assm_Cam19_S19_contig00006	30.645	62	8	69	6260	6090	0.1	76	Cam19	0.0628619
VC_1473	assm_Cam21_S21_contig00034	30.645	62	8	69	6974	6804	0.1	76	Cam21	0.0628619
VC_1473	assm_Cam22_S22_contig00035	30.645	62	8	69	32430	32600	0.1	76	Cam22	0.0628619
VC_1473	assm_Cam5_S5_contig00027	30.645	62	8	69	32443	32613	0.1	76	Cam5	0.0628619
VC_1473	assm_Cam7_S7_contig00032	30.645	62	8	69	6974	6804	0.1	76	Cam7	0.0628619
VC_1473	KNE109A_ERZ3105542.23	30.645	62	8	69	48803	48973	0.1	76	KNE109A	0.0628619
VC_1473	KNE18_ERZ3105554.24	30.645	62	8	69	7726	7556	0.1	76	KNE18	0.0628619
VC_1473	KNE53_ERZ3105535.22	30.645	62	8	69	48803	48973	0.1	76	KNE53	0.0628619
VC_1474	N16961_NC_002505.1	100	94	1	94	1580550	1580269	7.19e-60	499	N16961	1
VC_1474	assm_Cam13_S13_contig00033	40.741	27	10	36	8686	8766	2.6	58	Cam13	0.116232
VC_1474	assm_Cam14_S14_contig00030	40.741	27	10	36	33185	33105	2.6	58	Cam14	0.116232
VC_1474	assm_Cam19_S19_contig00024	40.741	27	10	36	21258	21178	2.6	58	Cam19	0.116232
VC_1474	assm_Cam21_S21_contig00030	40.741	27	10	36	33194	33114	2.6	58	Cam21	0.116232
VC_1474	assm_Cam22_S22_contig00034	40.741	27	10	36	33002	32922	2.6	58	Cam22	0.116232
VC_1474	assm_Cam5_S5_contig00090	40.741	27	10	36	8864	8944	2.6	58	Cam5	0.116232
VC_1474	assm_Cam7_S7_contig00094	40.741	27	10	36	8789	8869	2.6	58	Cam7	0.116232
VC_1474	KNE109A_ERZ3105542.4	40.741	27	10	36	126176	126256	2.6	58	KNE109A	0.116232
VC_1474	KNE18_ERZ3105554.6	40.741	27	10	36	103238	103158	2.6	58	KNE18	0.116232
VC_1474	KNE53_ERZ3105535.10	40.741	27	10	36	24931	24851	2.6	58	KNE53	0.116232
VC_1475	N16961_NC_002505.1	100	522	1	522	1582123	1580558	0	2830	N16961	1
VC_1475	assm_Cam13_S13_contig00039	36.842	38	120	157	217	327	2.4	70	Cam13	0.024735
VC_1475	assm_Cam14_S14_contig00021	36.842	38	120	157	10794	10904	2.4	70	Cam14	0.024735
VC_1475	assm_Cam19_S19_contig00127	36.842	38	120	157	179	289	2.4	69	Cam19	0.0243816
VC_1475	assm_Cam21_S21_contig00056	36.842	38	120	157	14798	14908	2.4	69	Cam21	0.0243816
VC_1475	assm_Cam22_S22_contig00030	36.842	38	120	157	14798	14908	2.6	69	Cam22	0.0243816
VC_1475	assm_Cam5_S5_contig00034	36.842	38	120	157	207	317	2.6	69	Cam5	0.0243816
VC_1475	assm_Cam7_S7_contig00036	36.842	38	120	157	36655	36545	2.6	69	Cam7	0.0243816
VC_1475	KNE109A_ERZ3105542.11	36.842	38	120	157	128248	128138	2.6	69	KNE109A	0.0243816
VC_1475	KNE18_ERZ3105554.11	36.842	38	120	157	14741	14851	2.6	69	KNE18	0.0243816
VC_1475	KNE53_ERZ3105535.12	36.842	38	120	157	14727	14837	2.6	69	KNE53	0.0243816
VC_1477	N16961_NC_002505.1	99.145	117	1	117	1583160	1583510	9.77e-74	605	N16961	1
VC_1478	N16961_NC_002506.1	99.655	290	1	290	736643	735774	0	1561	N16961	1
VC_1479	N16961_NC_002505.1	99.16	119	1	119	1585650	1585294	3.71e-76	623	N16961	1
VC_1479	assm_Cam13_S13_contig00040	99.16	119	1	119	20770	21126	5.04e-76	622	Cam13	0.998395
VC_1479	assm_Cam14_S14_contig00105	99.16	119	1	119	511	155	4.99e-76	622	Cam14	0.998395
VC_1479	assm_Cam19_S19_contig00124	99.16	119	1	119	9990	10346	4.99e-76	622	Cam19	0.998395
VC_1479	assm_Cam21_S21_contig00045	99.16	119	1	119	16914	17270	5.03e-76	622	Cam21	0.998395
VC_1479	assm_Cam22_S22_contig00038	99.16	119	1	119	15383	15027	5.03e-76	622	Cam22	0.998395
VC_1479	assm_Cam5_S5_contig00048	99.16	119	1	119	16872	17228	5.03e-76	622	Cam5	0.998395
VC_1479	assm_Cam7_S7_contig00074	99.16	119	1	119	17019	17375	5.02e-76	622	Cam7	0.998395
VC_1479	KNE109A_ERZ3105542.7	98.319	119	1	119	50487	50131	3.65e-75	616	KNE109A	0.988764
VC_1479	KNE18_ERZ3105554.8	98.319	119	1	119	50486	50130	3.65e-75	616	KNE18	0.988764
VC_1479	KNE53_ERZ3105535.7	98.319	119	1	119	50486	50130	3.65e-75	616	KNE53	0.988764
VC_1758	N16961_NC_002505.1	100	411	1	411	1896092	1897324	0	2214	N16961	1
VC_1758	assm_Cam13_S13_contig00030	98.78	410	1	410	2103	874	0	2182	Cam13	0.985547
VC_1758	assm_Cam14_S14_contig00025	98.78	410	1	410	2200	971	0	2182	Cam14	0.985547
VC_1758	assm_Cam19_S19_contig00312	98.78	410	1	410	59	1288	0	2182	Cam19	0.985547
VC_1758	assm_Cam21_S21_contig00063	98.78	410	1	410	2067	838	0	2182	Cam21	0.985547
VC_1758	assm_Cam22_S22_contig00033	98.78	410	1	410	42075	43304	0	2182	Cam22	0.985547
VC_1758	assm_Cam5_S5_contig00228	98.78	410	1	410	1961	732	0	2182	Cam5	0.985547
VC_1758	assm_Cam7_S7_contig00161	98.78	410	1	410	288	1517	0	2182	Cam7	0.985547
VC_1758	KNE109A_ERZ3105542.18	98.78	410	1	410	42002	43231	0	2182	KNE109A	0.985547
VC_1758	KNE18_ERZ3105554.18	98.78	410	1	410	42002	43231	0	2182	KNE18	0.985547
VC_1758	KNE53_ERZ3105535.21	98.78	410	1	410	42002	43231	0	2182	KNE53	0.985547
VC_1760	N16961_NC_002505.1	99.894	940	1	940	1900831	1898012	0	5013	N16961	1
VC_1760	assm_Cam13_S13_contig00001	26.667	75	669	743	234639	234863	0.26	80	Cam13	0.0159585
VC_1760	assm_Cam14_S14_contig00083	26.667	75	669	743	13136	12912	0.26	80	Cam14	0.0159585
VC_1760	assm_Cam19_S19_contig00104	26.667	75	669	743	3477	3701	0.25	80	Cam19	0.0159585
VC_1760	assm_Cam21_S21_contig00001	26.667	75	669	743	142493	142717	0.26	80	Cam21	0.0159585
VC_1760	assm_Cam22_S22_contig00048	26.667	75	669	743	3488	3712	0.26	80	Cam22	0.0159585
VC_1760	assm_Cam5_S5_contig00001	26.667	75	669	743	8329	8105	0.26	80	Cam5	0.0159585
VC_1760	assm_Cam7_S7_contig00002	26.667	75	669	743	13296	13072	0.26	80	Cam7	0.0159585
VC_1760	KNE109A_ERZ3105542.2	26.667	75	669	743	234490	234714	0.26	80	KNE109A	0.0159585
VC_1760	KNE18_ERZ3105554.3	26.667	75	669	743	234486	234710	0.26	80	KNE18	0.0159585
VC_1760	KNE53_ERZ3105535.4	26.667	75	669	743	13380	13156	0.26	80	KNE53	0.0159585
VC_1761	N16961_NC_002505.1	99.505	202	1	202	1901459	1900854	1.3e-134	1069	N16961	1
VC_1762	N16961_NC_002505.1	99.793	483	1	483	1902901	1901453	0	2567	N16961	1
VC_1763	N16961_NC_002505.1	100	244	1	244	1903632	1902901	5e-163	1286	N16961	1
VC_1764	N16961_NC_002505.1	100	706	1	706	1905745	1903628	0	3661	N16961	1
VC_1765	N16961_NC_002505.1	99.902	1022	1	1022	1908858	1905793	0	5492	N16961	1
VC_1765	KNE18_ERZ3105554.16	23.697	633	133	718	41922	43601	1.03e-22	263	KNE18	0.0478878
VC_1765	assm_Cam13_S13_contig00034	24.184	674	135	749	30076	31884	7.96e-19	230	Cam13	0.0418791
VC_1765	assm_Cam14_S14_contig00035	24.184	674	135	749	30076	31884	7.94e-19	230	Cam14	0.0418791
VC_1765	assm_Cam19_S19_contig00263	24.184	674	135	749	555	2363	5.28e-19	230	Cam19	0.0418791
VC_1765	assm_Cam21_S21_contig00053	24.184	674	135	749	8415	6607	7.84e-19	230	Cam21	0.0418791
VC_1765	assm_Cam22_S22_contig00009	24.184	674	135	749	113169	114977	8.12e-19	230	Cam22	0.0418791
VC_1765	assm_Cam5_S5_contig00039	24.184	674	135	749	8519	6711	7.84e-19	230	Cam5	0.0418791
VC_1765	assm_Cam7_S7_contig00053	24.184	674	135	749	18716	20524	7.84e-19	230	Cam7	0.0418791
VC_1765	KNE109A_ERZ3105542.15	24.184	674	135	749	10306	8498	8.12e-19	230	KNE109A	0.0418791
VC_1765	KNE53_ERZ3105535.15	24.184	674	135	749	104879	106687	8.11e-19	230	KNE53	0.0418791
VC_1766	N16961_NC_002505.1	100	663	1	663	1910877	1908889	0	3567	N16961	1
VC_1767	N16961_NC_002505.1	100	470	1	470	1912282	1910873	0	2535	N16961	1
VC_1767	assm_Cam13_S13_contig00015	30.189	53	16	61	70245	70403	9.5	64	Cam13	0.0252465
VC_1767	assm_Cam14_S14_contig00077	30.189	53	16	61	10815	10973	9.4	64	Cam14	0.0252465
VC_1767	assm_Cam19_S19_contig00059	30.189	53	16	61	7778	7620	9.4	64	Cam19	0.0252465
VC_1767	assm_Cam21_S21_contig00076	30.189	53	16	61	10943	11101	9.4	64	Cam21	0.0252465
VC_1767	assm_Cam22_S22_contig00047	30.189	53	16	61	7751	7593	9.4	64	Cam22	0.0252465
VC_1767	assm_Cam7_S7_contig00080	30.189	53	16	61	8397	8555	9.4	64	Cam7	0.0252465
VC_1767	KNE109A_ERZ3105542.11	30.189	53	16	61	7679	7521	9.5	64	KNE109A	0.0252465
VC_1767	KNE18_ERZ3105554.11	30.189	53	16	61	135310	135468	9.5	64	KNE18	0.0252465
VC_1767	KNE53_ERZ3105535.12	30.189	53	16	61	135296	135454	9.5	64	KNE53	0.0252465
VC_1768	N16961_NC_002505.1	99.784	462	1	462	1913671	1912286	0	2479	N16961	1
VC_1769	N16961_NC_002505.1	100	793	1	793	1916009	1913631	0	4239	N16961	1
VC_1769	KNE18_ERZ3105554.16	27.414	321	177	488	38117	38941	9.37e-25	279	KNE18	0.0658174
VC_1769	assm_Cam13_S13_contig00034	24	300	177	472	23383	24183	4.15e-20	239	Cam13	0.0563812
VC_1769	assm_Cam14_S14_contig00035	24	300	177	472	23383	24183	4.15e-20	239	Cam14	0.0563812
VC_1769	assm_Cam19_S19_contig00100	24	300	177	472	5919	6719	3.85e-20	239	Cam19	0.0563812
VC_1769	assm_Cam21_S21_contig00053	24	300	177	472	15108	14308	4.09e-20	239	Cam21	0.0563812
VC_1769	assm_Cam22_S22_contig00009	24	300	177	472	106476	107276	4.24e-20	239	Cam22	0.0563812
VC_1769	assm_Cam5_S5_contig00039	24	300	177	472	15212	14412	4.09e-20	239	Cam5	0.0563812
VC_1769	assm_Cam7_S7_contig00053	24	300	177	472	12023	12823	4.09e-20	239	Cam7	0.0563812
VC_1769	KNE109A_ERZ3105542.15	24	300	177	472	16999	16199	4.24e-20	239	KNE109A	0.0563812
VC_1769	KNE53_ERZ3105535.15	24	300	177	472	98186	98986	4.24e-20	239	KNE53	0.0563812
VC_1770	N16961_NC_002505.1	100	687	1	687	1918213	1916153	0	3673	N16961	1
VC_1771	N16961_NC_002505.1	100	1220	1	1220	1921857	1918198	0	6565	N16961	1
VC_1772	N16961_NC_002505.1	100	286	1	286	1921885	1922742	0	1532	N16961	1
VC_1773	N16961_NC_002505.1	100	356	1	356	1923880	1922813	0	1884	N16961	1
VC_1773	assm_Cam22_S22_contig00054	93.539	356	1	356	11817	12881	0	1771	Cam22	0.940021
VC_1773	KNE109A_ERZ3105542.18	93.539	356	1	356	94572	93508	0	1771	KNE109A	0.940021
VC_1773	KNE18_ERZ3105554.18	93.539	356	1	356	94572	93508	0	1771	KNE18	0.940021
VC_1773	KNE53_ERZ3105535.26	93.539	356	1	356	29672	28608	0	1771	KNE53	0.940021
VC_1773	assm_Cam14_S14_contig00155	96.237	186	1	186	3209	3766	6.91e-120	961	Cam14	0.510085
VC_1773	assm_Cam5_S5_contig00222	97.175	177	1	177	1174	644	0	918	Cam5	0.487261
VC_1773	assm_Cam13_S13_contig00076	97.531	162	1	162	488	3	6.05e-101	837	Cam13	0.444268
VC_1773	assm_Cam21_S21_contig00104	97.917	144	1	144	6172	6603	1.34e-88	745	Cam21	0.395435
VC_1773	assm_Cam19_S19_contig00338	97.887	142	1	142	427	2	4.15e-93	736	Cam19	0.390658
VC_1773	assm_Cam7_S7_contig00172	97.778	135	1	135	1306	1710	3.86e-87	699	Cam7	0.371019
VC_1774	N16961_NC_002505.1	100	384	1	384	1925049	1923898	0	2035	N16961	1
VC_1774	assm_Cam13_S13_contig00076	96.354	384	1	384	1657	506	0	1963	Cam13	0.964619
VC_1774	assm_Cam14_S14_contig00155	96.354	384	1	384	2040	3191	0	1963	Cam14	0.964619
VC_1774	assm_Cam21_S21_contig00104	96.354	384	1	384	5003	6154	0	1963	Cam21	0.964619
VC_1774	assm_Cam22_S22_contig00054	96.354	384	1	384	10648	11799	0	1963	Cam22	0.964619
VC_1774	assm_Cam5_S5_contig00222	96.354	384	1	384	2343	1192	0	1963	Cam5	0.964619
VC_1774	assm_Cam7_S7_contig00172	96.354	384	1	384	137	1288	0	1963	Cam7	0.964619
VC_1774	KNE109A_ERZ3105542.18	96.354	384	1	384	95741	94590	0	1963	KNE109A	0.964619
VC_1774	KNE18_ERZ3105554.18	96.354	384	1	384	95741	94590	0	1963	KNE18	0.964619
VC_1774	KNE53_ERZ3105535.26	96.354	384	1	384	30841	29690	0	1963	KNE53	0.964619
VC_1774	assm_Cam19_S19_contig00338	96.354	384	1	384	1596	445	0	1962	Cam19	0.964128
VC_1775	N16961_NC_002505.1	99.64	278	1	278	1926067	1925234	0	1463	N16961	1
VC_1775	assm_Cam13_S13_contig00076	99.281	278	1	278	2671	1838	0	1462	Cam13	0.999316
VC_1775	assm_Cam14_S14_contig00155	99.281	278	1	278	1026	1859	0	1462	Cam14	0.999316
VC_1775	assm_Cam19_S19_contig00211	99.281	278	1	278	899	66	0	1462	Cam19	0.999316
VC_1775	assm_Cam21_S21_contig00104	99.281	278	1	278	3989	4822	0	1462	Cam21	0.999316
VC_1775	assm_Cam22_S22_contig00054	99.281	278	1	278	9634	10467	0	1462	Cam22	0.999316
VC_1775	assm_Cam7_S7_contig00101	99.281	278	1	278	900	67	0	1462	Cam7	0.999316
VC_1775	KNE109A_ERZ3105542.18	99.281	278	1	278	96755	95922	0	1462	KNE109A	0.999316
VC_1775	KNE18_ERZ3105554.18	99.281	278	1	278	96755	95922	0	1462	KNE18	0.999316
VC_1775	KNE53_ERZ3105535.26	99.281	278	1	278	31855	31022	0	1462	KNE53	0.999316
VC_1775	assm_Cam5_S5_contig00307	99.615	260	1	260	781	2	0	1371	Cam5	0.937116
VC_1776	N16961_NC_002505.1	100	298	1	298	1927092	1926199	0	1574	N16961	1
VC_1776	assm_Cam13_S13_contig00076	99.329	298	1	298	3696	2803	0	1563	Cam13	0.993011
VC_1776	assm_Cam14_S14_contig00155	99.329	298	1	298	1	894	0	1563	Cam14	0.993011
VC_1776	assm_Cam19_S19_contig00211	99.329	298	1	298	1924	1031	0	1563	Cam19	0.993011
VC_1776	assm_Cam21_S21_contig00104	99.329	298	1	298	2964	3857	0	1563	Cam21	0.993011
VC_1776	assm_Cam22_S22_contig00054	99.329	298	1	298	8609	9502	0	1563	Cam22	0.993011
VC_1776	assm_Cam5_S5_contig00121	99.329	298	1	298	8585	9478	0	1563	Cam5	0.993011
VC_1776	assm_Cam7_S7_contig00101	99.329	298	1	298	1925	1032	0	1563	Cam7	0.993011
VC_1776	KNE109A_ERZ3105542.18	99.329	298	1	298	97780	96887	0	1563	KNE109A	0.993011
VC_1776	KNE18_ERZ3105554.18	99.329	298	1	298	97780	96887	0	1563	KNE18	0.993011
VC_1776	KNE53_ERZ3105535.26	99.329	298	1	298	32880	31987	0	1563	KNE53	0.993011
VC_1777	N16961_NC_002505.1	100	427	1	427	1928413	1927133	0	2154	N16961	1
VC_1777	assm_Cam13_S13_contig00076	99.297	427	1	427	5018	3738	0	2138	Cam13	0.992572
VC_1777	assm_Cam14_S14_contig00163	99.297	427	1	427	1577	2857	0	2138	Cam14	0.992572
VC_1777	assm_Cam19_S19_contig00211	99.297	427	1	427	3246	1966	0	2138	Cam19	0.992572
VC_1777	assm_Cam21_S21_contig00104	99.297	427	1	427	1642	2922	0	2138	Cam21	0.992572
VC_1777	assm_Cam22_S22_contig00054	99.297	427	1	427	7287	8567	0	2138	Cam22	0.992572
VC_1777	assm_Cam5_S5_contig00121	99.297	427	1	427	7263	8543	0	2138	Cam5	0.992572
VC_1777	assm_Cam7_S7_contig00101	99.297	427	1	427	3247	1967	0	2138	Cam7	0.992572
VC_1777	KNE109A_ERZ3105542.18	99.297	427	1	427	99102	97822	0	2138	KNE109A	0.992572
VC_1777	KNE18_ERZ3105554.18	99.297	427	1	427	99102	97822	0	2138	KNE18	0.992572
VC_1777	KNE53_ERZ3105535.26	99.297	427	1	427	34202	32922	0	2138	KNE53	0.992572
VC_1778	N16961_NC_002505.1	100	173	1	173	1928942	1928424	3.85e-111	891	N16961	1
VC_1778	assm_Cam13_S13_contig00076	90.173	173	1	173	5548	5030	4.92e-101	815	Cam13	0.914703
VC_1778	assm_Cam14_S14_contig00163	90.173	173	1	173	1047	1565	9.15e-104	815	Cam14	0.914703
VC_1778	assm_Cam19_S19_contig00211	90.173	173	1	173	3776	3258	3.38e-101	815	Cam19	0.914703
VC_1778	assm_Cam21_S21_contig00104	90.173	173	1	173	1112	1630	4.85e-101	815	Cam21	0.914703
VC_1778	assm_Cam22_S22_contig00054	90.173	173	1	173	6757	7275	4.96e-101	815	Cam22	0.914703
VC_1778	assm_Cam5_S5_contig00121	90.173	173	1	173	6733	7251	4.91e-101	815	Cam5	0.914703
VC_1778	assm_Cam7_S7_contig00101	90.173	173	1	173	3777	3259	4.94e-101	815	Cam7	0.914703
VC_1778	KNE109A_ERZ3105542.18	90.173	173	1	173	99632	99114	5.05e-101	815	KNE109A	0.914703
VC_1778	KNE18_ERZ3105554.18	90.173	173	1	173	99632	99114	5.05e-101	815	KNE18	0.914703
VC_1778	KNE53_ERZ3105535.26	90.173	173	1	173	34732	34214	5.03e-101	815	KNE53	0.914703
VC_1779	N16961_NC_002505.1	100	321	1	321	1929958	1928996	0	1721	N16961	1
VC_1779	assm_Cam14_S14_contig00163	96.885	321	1	321	32	994	0	1674	Cam14	0.97269
VC_1779	assm_Cam13_S13_contig00076	96.885	321	1	321	6563	5601	0	1672	Cam13	0.971528
VC_1779	assm_Cam19_S19_contig00211	96.885	321	1	321	4791	3829	0	1672	Cam19	0.971528
VC_1779	assm_Cam21_S21_contig00104	96.885	321	1	321	97	1059	0	1672	Cam21	0.971528
VC_1779	assm_Cam22_S22_contig00054	96.885	321	1	321	5742	6704	0	1672	Cam22	0.971528
VC_1779	assm_Cam5_S5_contig00121	96.885	321	1	321	5718	6680	0	1672	Cam5	0.971528
VC_1779	assm_Cam7_S7_contig00101	96.885	321	1	321	4792	3830	0	1672	Cam7	0.971528
VC_1779	KNE109A_ERZ3105542.18	96.885	321	1	321	100647	99685	0	1672	KNE109A	0.971528
VC_1779	KNE18_ERZ3105554.18	96.885	321	1	321	100647	99685	0	1672	KNE18	0.971528
VC_1779	KNE53_ERZ3105535.26	96.885	321	1	321	35747	34785	0	1672	KNE53	0.971528
VC_1780	N16961_NC_002505.1	98.969	97	1	97	1929989	1930279	5.46e-61	508	N16961	1
VC_1780	assm_Cam13_S13_contig00076	97.938	97	1	97	6594	6884	2.48e-60	503	Cam13	0.990157
VC_1780	assm_Cam22_S22_contig00054	97.938	97	1	97	5711	5421	2.49e-60	503	Cam22	0.990157
VC_1780	assm_Cam5_S5_contig00121	97.938	97	1	97	5687	5397	2.48e-60	503	Cam5	0.990157
VC_1780	assm_Cam7_S7_contig00101	97.938	97	1	97	4823	5113	2.49e-60	503	Cam7	0.990157
VC_1780	KNE109A_ERZ3105542.18	97.938	97	1	97	100678	100968	2.5e-60	503	KNE109A	0.990157
VC_1780	KNE18_ERZ3105554.18	97.938	97	1	97	100678	100968	2.5e-60	503	KNE18	0.990157
VC_1780	KNE53_ERZ3105535.26	97.938	97	1	97	35778	36068	2.5e-60	503	KNE53	0.990157
VC_1780	assm_Cam19_S19_contig00137	98.701	77	21	97	2	232	3e-47	406	Cam19	0.799213
VC_1780	assm_Cam21_S21_contig00102	98.63	73	25	97	1	219	1.77e-43	378	Cam21	0.744094
VC_1780	assm_Cam14_S14_contig00134	98.077	52	46	97	2	157	1.45e-27	260	Cam14	0.511811
VC_1781	N16961_NC_002505.1	100	240	1	240	1930173	1930892	1.89e-158	1251	N16961	1
VC_1781	assm_Cam13_S13_contig00076	99.582	239	1	239	6778	7494	6.63e-157	1240	Cam13	0.991207
VC_1781	assm_Cam14_S14_contig00134	99.582	239	1	239	51	767	1.66e-158	1240	Cam14	0.991207
VC_1781	assm_Cam19_S19_contig00137	99.582	239	1	239	126	842	6.59e-157	1240	Cam19	0.991207
VC_1781	assm_Cam21_S21_contig00102	99.582	239	1	239	113	829	2.83e-157	1240	Cam21	0.991207
VC_1781	assm_Cam22_S22_contig00054	99.582	239	1	239	5527	4811	6.71e-157	1240	Cam22	0.991207
VC_1781	assm_Cam5_S5_contig00121	99.582	239	1	239	5503	4787	6.62e-157	1240	Cam5	0.991207
VC_1781	assm_Cam7_S7_contig00101	99.582	239	1	239	5007	5723	6.67e-157	1240	Cam7	0.991207
VC_1781	KNE109A_ERZ3105542.18	99.582	239	1	239	100862	101578	6.9e-157	1240	KNE109A	0.991207
VC_1781	KNE18_ERZ3105554.18	99.582	239	1	239	100862	101578	6.9e-157	1240	KNE18	0.991207
VC_1781	KNE53_ERZ3105535.26	99.582	239	1	239	35962	36678	6.85e-157	1240	KNE53	0.991207
VC_1782	N16961_NC_002505.1	100	287	1	287	1930883	1931743	0	1514	N16961	1
VC_1782	assm_Cam13_S13_contig00076	99.303	287	1	287	7488	8348	0	1507	Cam13	0.995376
VC_1782	assm_Cam14_S14_contig00134	99.303	287	1	287	761	1621	0	1507	Cam14	0.995376
VC_1782	assm_Cam19_S19_contig00137	99.303	287	1	287	836	1696	0	1507	Cam19	0.995376
VC_1782	assm_Cam21_S21_contig00102	99.303	287	1	287	823	1683	0	1507	Cam21	0.995376
VC_1782	assm_Cam22_S22_contig00054	99.303	287	1	287	4817	3957	0	1507	Cam22	0.995376
VC_1782	assm_Cam5_S5_contig00121	99.303	287	1	287	4793	3933	0	1507	Cam5	0.995376
VC_1782	assm_Cam7_S7_contig00101	99.303	287	1	287	5717	6577	0	1507	Cam7	0.995376
VC_1782	KNE109A_ERZ3105542.18	99.303	287	1	287	101572	102432	0	1507	KNE109A	0.995376
VC_1782	KNE18_ERZ3105554.18	99.303	287	1	287	101572	102432	0	1507	KNE18	0.995376
VC_1782	KNE53_ERZ3105535.26	99.303	287	1	287	36672	37532	0	1507	KNE53	0.995376
VC_1783	N16961_NC_002505.1	100	378	1	378	1931750	1932883	0	2020	N16961	1
VC_1783	assm_Cam13_S13_contig00076	97.09	378	1	378	8355	9488	0	1972	Cam13	0.976238
VC_1783	assm_Cam14_S14_contig00134	97.09	378	1	378	1628	2761	0	1972	Cam14	0.976238
VC_1783	assm_Cam19_S19_contig00137	97.09	378	1	378	1703	2836	0	1972	Cam19	0.976238
VC_1783	assm_Cam21_S21_contig00102	97.09	378	1	378	1690	2823	0	1972	Cam21	0.976238
VC_1783	assm_Cam22_S22_contig00054	97.09	378	1	378	3950	2817	0	1972	Cam22	0.976238
VC_1783	assm_Cam5_S5_contig00121	97.09	378	1	378	3926	2793	0	1972	Cam5	0.976238
VC_1783	assm_Cam7_S7_contig00101	97.09	378	1	378	6584	7717	0	1972	Cam7	0.976238
VC_1783	KNE109A_ERZ3105542.18	97.09	378	1	378	102439	103572	0	1972	KNE109A	0.976238
VC_1783	KNE18_ERZ3105554.18	97.09	378	1	378	102439	103572	0	1972	KNE18	0.976238
VC_1783	KNE53_ERZ3105535.26	97.09	378	1	378	37539	38672	0	1972	KNE53	0.976238
VC_1784	N16961_NC_002505.1	99.876	807	1	807	1933231	1935651	0	4279	N16961	1
VC_1784	assm_Cam14_S14_contig00134	97.398	807	1	807	3109	5529	0	4174	Cam14	0.975462
VC_1784	assm_Cam19_S19_contig00137	97.398	807	1	807	3184	5604	0	4174	Cam19	0.975462
VC_1784	assm_Cam21_S21_contig00102	97.398	807	1	807	3171	5591	0	4174	Cam21	0.975462
VC_1784	assm_Cam22_S22_contig00054	97.398	807	1	807	2469	49	0	4174	Cam22	0.975462
VC_1784	assm_Cam5_S5_contig00121	97.398	807	1	807	2445	25	0	4174	Cam5	0.975462
VC_1784	assm_Cam7_S7_contig00101	97.398	807	1	807	8065	10485	0	4174	Cam7	0.975462
VC_1784	assm_Cam13_S13_contig00117	97.274	807	1	807	28	2448	0	4167	Cam13	0.973826
VC_1784	KNE109A_ERZ3105542.18	97.413	773	1	773	103920	106238	0	4006	KNE109A	0.9362
VC_1784	KNE18_ERZ3105554.18	97.413	773	1	773	103920	106238	0	4006	KNE18	0.9362
VC_1784	KNE53_ERZ3105535.26	97.413	773	1	773	39020	41338	0	4006	KNE53	0.9362
VC_1785	assm_Cam13_S13_contig00148	100	68	1	68	473	676	4.11e-44	360	Cam13	1
VC_1785	assm_Cam14_S14_contig00218	100	68	1	68	435	232	4.11e-44	360	Cam14	1
VC_1785	assm_Cam19_S19_contig00137	100	68	1	68	5960	5757	1.18e-41	360	Cam19	1
VC_1785	assm_Cam21_S21_contig00102	100	68	1	68	5948	5745	1.18e-41	360	Cam21	1
VC_1785	assm_Cam22_S22_contig00121	100	68	1	68	473	676	4.11e-44	360	Cam22	1
VC_1785	assm_Cam5_S5_contig00250	100	68	1	68	1272	1475	3.41e-42	360	Cam5	1
VC_1785	assm_Cam7_S7_contig00101	100	68	1	68	10842	10639	1.18e-41	360	Cam7	1
VC_1785	KNE109A_ERZ3105542.68	100	68	1	68	595	798	1.8e-43	360	KNE109A	1
VC_1785	KNE18_ERZ3105554.61	100	68	1	68	514	311	4.34e-42	360	KNE18	1
VC_1785	KNE53_ERZ3105535.69	100	68	1	68	595	798	1.8e-43	360	KNE53	1
VC_1785	N16961_NC_002505.1	100	68	1	68	1936007	1935804	1.18e-41	360	N16961	1
VC_1786	N16961_NC_002505.1	100	158	1	158	1936121	1936594	1.95e-103	831	N16961	1
VC_1786	assm_Cam19_S19_contig00137	99.367	158	1	158	6074	6547	4e-103	829	Cam19	0.997593
VC_1786	assm_Cam21_S21_contig00102	99.367	158	1	158	6062	6535	3.97e-103	829	Cam21	0.997593
VC_1786	assm_Cam5_S5_contig00250	99.367	158	1	158	1158	685	6.85e-110	829	Cam5	0.997593
VC_1786	assm_Cam7_S7_contig00101	99.367	158	1	158	10956	11429	4.02e-103	829	Cam7	0.997593
VC_1786	KNE109A_ERZ3105542.68	99.367	158	1	158	481	8	1.71e-112	829	KNE109A	0.997593
VC_1786	KNE18_ERZ3105554.61	99.367	158	1	158	628	1101	1.43e-109	829	KNE18	0.997593
VC_1786	KNE53_ERZ3105535.69	99.367	158	1	158	481	8	1.71e-112	829	KNE53	0.997593
VC_1786	assm_Cam13_S13_contig00148	99.16	119	1	119	359	3	9.23e-83	627	Cam13	0.754513
VC_1786	assm_Cam14_S14_contig00218	99.16	119	1	119	549	905	9.23e-83	627	Cam14	0.754513
VC_1786	assm_Cam22_S22_contig00121	99.16	119	1	119	359	3	9.23e-83	627	Cam22	0.754513
VC_1787	N16961_NC_002505.1	100	45	1	45	1936594	1936728	3.39e-25	235	N16961	1
VC_1787	assm_Cam13_S13_contig00166	97.727	44	1	44	242	373	1.11e-25	226	Cam13	0.961702
VC_1787	assm_Cam21_S21_contig00102	97.727	44	1	44	6535	6666	6.69e-24	226	Cam21	0.961702
VC_1787	assm_Cam22_S22_contig00136	97.727	44	1	44	242	373	1.11e-25	226	Cam22	0.961702
VC_1787	assm_Cam7_S7_contig00101	97.727	44	1	44	11429	11560	6.69e-24	226	Cam7	0.961702
VC_1787	assm_Cam14_S14_contig00178	97.727	44	1	44	242	373	8.34e-24	225	Cam14	0.957447
VC_1787	assm_Cam19_S19_contig00137	97.727	44	1	44	6547	6678	8.29e-24	225	Cam19	0.957447
VC_1787	assm_Cam5_S5_contig00250	97.727	44	1	44	685	554	8.17e-24	225	Cam5	0.957447
VC_1787	KNE18_ERZ3105554.61	97.727	44	1	44	1101	1232	8.26e-24	225	KNE18	0.957447
VC_1787	KNE109A_ERZ3105542.130	95.455	44	1	44	48	179	3.64e-26	222	KNE109A	0.944681
VC_1787	KNE53_ERZ3105535.117	95.455	44	1	44	199	68	3.64e-26	222	KNE53	0.944681
VC_1788	N16961_NC_002506.1	99.567	231	1	231	357187	356495	4.49e-150	1188	N16961	1
VC_1789	N16961_NC_002506.1	99.655	290	1	290	736643	735774	0	1561	N16961	1
VC_1790	N16961_NC_002506.1	99.123	114	1	114	736984	736643	6.48e-72	591	N16961	1
VC_1791	N16961_NC_002505.1	100	346	1	346	1939779	1938742	0	1815	N16961	1
VC_1792	N16961_NC_002505.1	100	119	1	119	1940273	1939917	3.4e-76	624	N16961	1
VC_1792	assm_Cam13_S13_contig00005	31.148	61	42	96	76259	76441	6.9	57	Cam13	0.0913462
VC_1792	assm_Cam14_S14_contig00001	31.148	61	42	96	85162	84980	6.9	57	Cam14	0.0913462
VC_1792	assm_Cam19_S19_contig00002	31.148	61	42	96	17140	16958	6.8	57	Cam19	0.0913462
VC_1792	assm_Cam21_S21_contig00003	31.148	61	42	96	48015	47833	6.9	57	Cam21	0.0913462
VC_1792	assm_Cam22_S22_contig00007	31.148	61	42	96	48250	48068	6.9	57	Cam22	0.0913462
VC_1792	assm_Cam5_S5_contig00005	31.148	61	42	96	30804	30622	6.8	57	Cam5	0.0913462
VC_1792	assm_Cam7_S7_contig00004	31.148	61	42	96	13200	13018	6.8	57	Cam7	0.0913462
VC_1792	KNE109A_ERZ3105542.1	31.148	61	42	96	46707	46889	6.9	57	KNE109A	0.0913462
VC_1792	KNE18_ERZ3105554.10	31.148	61	42	96	97293	97111	6.9	57	KNE18	0.0913462
VC_1792	KNE53_ERZ3105535.11	31.148	61	42	96	46501	46683	6.9	57	KNE53	0.0913462
VC_1793	N16961_NC_002505.1	100	125	1	125	1940699	1940325	1.26e-78	642	N16961	1
VC_1794	N16961_NC_002505.1	100	192	1	192	1941332	1940757	3.1e-122	976	N16961	1
VC_1795	N16961_NC_002505.1	100	106	1	106	1941671	1941354	2.06e-66	549	N16961	1
VC_1795	assm_Cam13_S13_contig00052	31.579	57	53	102	12822	12652	0.64	64	Cam13	0.116576
VC_1795	assm_Cam14_S14_contig00078	31.579	57	53	102	12733	12563	0.64	64	Cam14	0.116576
VC_1795	assm_Cam19_S19_contig00196	31.579	57	53	102	2272	2442	0.63	64	Cam19	0.116576
VC_1795	assm_Cam21_S21_contig00080	31.579	57	53	102	5867	6037	0.64	64	Cam21	0.116576
VC_1795	assm_Cam22_S22_contig00044	31.579	57	53	102	9937	10107	0.64	64	Cam22	0.116576
VC_1795	assm_Cam5_S5_contig00095	31.579	57	53	102	1567	1737	0.64	64	Cam5	0.116576
VC_1795	assm_Cam7_S7_contig00072	31.579	57	53	102	10121	9951	0.64	64	Cam7	0.116576
VC_1795	KNE109A_ERZ3105542.12	31.579	57	53	102	13633	13463	0.65	64	KNE109A	0.116576
VC_1795	KNE18_ERZ3105554.12	31.579	57	53	102	112079	112249	0.65	64	KNE18	0.116576
VC_1795	KNE53_ERZ3105535.13	31.579	57	53	102	13633	13463	0.65	64	KNE53	0.116576
VC_1796	N16961_NC_002505.1	100	124	1	124	1942032	1941661	1.39e-79	649	N16961	1
VC_1797	N16961_NC_002505.1	100	153	1	153	1943303	1942845	9.71e-100	803	N16961	1
VC_1797	assm_Cam13_S13_contig00012	32.5	40	102	141	45933	46052	7.2	59	Cam13	0.0734745
VC_1797	assm_Cam14_S14_contig00004	32.5	40	102	141	46091	46210	7.2	59	Cam14	0.0734745
VC_1797	assm_Cam19_S19_contig00065	32.5	40	102	141	6471	6590	7.1	59	Cam19	0.0734745
VC_1797	assm_Cam21_S21_contig00022	32.5	40	102	141	37861	37742	7.2	59	Cam21	0.0734745
VC_1797	assm_Cam22_S22_contig00015	32.5	40	102	141	36613	36494	7.2	59	Cam22	0.0734745
VC_1797	assm_Cam5_S5_contig00112	32.5	40	102	141	3796	3677	7.1	59	Cam5	0.0734745
VC_1797	assm_Cam7_S7_contig00024	32.5	40	102	141	40057	40176	7.2	59	Cam7	0.0734745
VC_1797	KNE109A_ERZ3105542.6	32.5	40	102	141	150311	150192	7.2	59	KNE109A	0.0734745
VC_1797	KNE18_ERZ3105554.5	32.5	40	102	141	186838	186719	7.2	59	KNE18	0.0734745
VC_1797	KNE53_ERZ3105535.2	32.5	40	102	141	227534	227415	7.2	59	KNE53	0.0734745
VC_1798	N16961_NC_002505.1	100	383	1	383	1944457	1943309	0	2050	N16961	1
VC_1798	assm_Cam13_S13_contig00017	24.632	272	110	377	49292	48543	1.38e-08	137	Cam13	0.0668293
VC_1798	assm_Cam14_S14_contig00020	24.632	272	110	377	22447	23196	1.37e-08	137	Cam14	0.0668293
VC_1798	assm_Cam19_S19_contig00027	24.632	272	110	377	6402	5653	1.36e-08	137	Cam19	0.0668293
VC_1798	assm_Cam21_S21_contig00012	24.632	272	110	377	22435	23184	1.38e-08	137	Cam21	0.0668293
VC_1798	assm_Cam22_S22_contig00020	24.632	272	110	377	49292	48543	1.38e-08	137	Cam22	0.0668293
VC_1798	assm_Cam5_S5_contig00012	24.632	272	110	377	22686	23435	1.37e-08	137	Cam5	0.0668293
VC_1798	assm_Cam7_S7_contig00021	24.632	272	110	377	22392	23141	1.37e-08	137	Cam7	0.0668293
VC_1798	KNE109A_ERZ3105542.19	24.632	272	110	377	22332	23081	1.38e-08	137	KNE109A	0.0668293
VC_1798	KNE18_ERZ3105554.21	24.632	272	110	377	49114	48365	1.38e-08	137	KNE18	0.0668293
VC_1798	KNE53_ERZ3105535.18	24.632	272	110	377	72364	71615	1.38e-08	137	KNE53	0.0668293
VC_1799	N16961_NC_002505.1	100	585	1	585	1946144	1944390	0	3169	N16961	1
VC_1799	assm_Cam13_S13_contig00015	44.118	34	511	544	9943	10044	0.7	75	Cam13	0.0236668
VC_1799	assm_Cam14_S14_contig00049	44.118	34	511	544	9930	10031	0.69	75	Cam14	0.0236668
VC_1799	assm_Cam19_S19_contig00083	44.118	34	511	544	5207	5308	0.68	75	Cam19	0.0236668
VC_1799	assm_Cam21_S21_contig00077	44.118	34	511	544	8815	8714	0.69	75	Cam21	0.0236668
VC_1799	assm_Cam22_S22_contig00018	44.118	34	511	544	49376	49275	0.7	75	Cam22	0.0236668
VC_1799	assm_Cam5_S5_contig00011	44.118	34	511	544	38000	37899	0.7	75	Cam5	0.0236668
VC_1799	assm_Cam7_S7_contig00068	44.118	34	511	544	9586	9687	0.69	75	Cam7	0.0236668
VC_1799	KNE109A_ERZ3105542.11	44.118	34	511	544	67981	67880	0.7	75	KNE109A	0.0236668
VC_1799	KNE18_ERZ3105554.11	44.118	34	511	544	75008	75109	0.7	75	KNE18	0.0236668
VC_1799	KNE53_ERZ3105535.12	44.118	34	511	544	74994	75095	0.7	75	KNE53	0.0236668
VC_1800	N16961_NC_002505.1	100	323	1	323	1947122	1946154	0	1671	N16961	1
VC_1801	N16961_NC_002505.1	100	120	1	120	1947823	1947464	3.97e-74	608	N16961	1
VC_1802	N16961_NC_002505.1	100	78	1	78	1948022	1947789	9.48e-48	407	N16961	1
VC_1803	N16961_NC_002505.1	100	153	1	153	1948112	1948570	4.17e-102	821	N16961	1
VC_1803	assm_Cam13_S13_contig00008	36.842	76	5	74	45011	45226	0.007	82	Cam13	0.0998782
VC_1803	assm_Cam14_S14_contig00039	36.842	76	5	74	15483	15698	0.007	82	Cam14	0.0998782
VC_1803	assm_Cam19_S19_contig00061	36.842	76	5	74	18320	18105	0.007	82	Cam19	0.0998782
VC_1803	assm_Cam21_S21_contig00024	36.842	76	5	74	18037	18252	0.007	82	Cam21	0.0998782
VC_1803	assm_Cam22_S22_contig00001	36.842	76	5	74	251115	251330	0.007	82	Cam22	0.0998782
VC_1803	assm_Cam5_S5_contig00032	36.842	76	5	74	18320	18105	0.007	82	Cam5	0.0998782
VC_1803	assm_Cam7_S7_contig00023	36.842	76	5	74	15497	15712	0.007	82	Cam7	0.0998782
VC_1803	KNE109A_ERZ3105542.1	31	100	1	100	162657	162373	0.013	80	KNE109A	0.0974421
VC_1803	KNE18_ERZ3105554.2	31	100	1	100	252698	252982	0.013	80	KNE18	0.0974421
VC_1803	KNE53_ERZ3105535.3	31	100	1	100	18723	18439	0.013	80	KNE53	0.0974421
VC_1804	N16961_NC_002505.1	99.038	104	1	104	1948800	1949111	3.17e-67	555	N16961	1
VC_1804	assm_Cam14_S14_contig00178	93	100	5	104	368	667	4.59e-60	496	Cam14	0.893694
VC_1804	assm_Cam19_S19_contig00137	93	100	5	104	6673	6972	2.68e-59	496	Cam19	0.893694
VC_1804	assm_Cam5_S5_contig00250	93	100	5	104	559	260	3.19e-61	496	Cam5	0.893694
VC_1804	KNE18_ERZ3105554.61	93	100	5	104	1227	1526	5.09e-61	496	KNE18	0.893694
VC_1804	assm_Cam13_S13_contig00164	93.617	94	11	104	1	282	2.64e-61	468	Cam13	0.843243
VC_1804	assm_Cam21_S21_contig00183	93.617	94	11	104	1	282	2.64e-61	468	Cam21	0.843243
VC_1804	assm_Cam22_S22_contig00134	93.617	94	11	104	1	282	2.64e-61	468	Cam22	0.843243
VC_1804	assm_Cam7_S7_contig00222	93.617	94	11	104	1	282	2.64e-61	468	Cam7	0.843243
VC_1804	KNE109A_ERZ3105542.95	93.617	94	11	104	1	282	2.64e-61	468	KNE109A	0.843243
VC_1804	KNE53_ERZ3105535.89	93.617	94	11	104	541	260	2.64e-61	468	KNE53	0.843243
VC_1805	N16961_NC_002505.1	100	148	1	148	1949165	1949608	7.09e-99	796	N16961	1
VC_1805	assm_Cam14_S14_contig00178	97.973	148	1	148	721	1164	1.72e-100	779	Cam14	0.978643
VC_1805	assm_Cam19_S19_contig00137	97.973	148	1	148	7026	7469	3.86e-96	776	Cam19	0.974874
VC_1805	assm_Cam13_S13_contig00114	98.347	121	28	148	2735	2373	1.5e-79	643	Cam13	0.807789
VC_1805	assm_Cam21_S21_contig00149	98.347	121	28	148	1721	1359	3.86e-82	643	Cam21	0.807789
VC_1805	assm_Cam22_S22_contig00089	98.347	121	28	148	2576	2214	7.53e-80	643	Cam22	0.807789
VC_1805	assm_Cam7_S7_contig00169	98.347	121	28	148	3	365	4.64e-82	643	Cam7	0.807789
VC_1805	assm_Cam5_S5_contig00229	98.23	113	36	148	3	341	1.32e-74	600	Cam5	0.753769
VC_1805	KNE109A_ERZ3105542.87	97.938	97	52	148	3	293	1.25e-67	517	KNE109A	0.649497
VC_1805	KNE18_ERZ3105554.91	97.938	97	52	148	3	293	1.25e-67	517	KNE18	0.649497
VC_1805	KNE53_ERZ3105535.83	97.938	97	52	148	605	315	1.25e-67	517	KNE53	0.649497
VC_1806	N16961_NC_002505.1	100	328	1	328	1949718	1950701	0	1708	N16961	1
VC_1806	assm_Cam13_S13_contig00114	99.39	328	1	328	2263	1280	0	1700	Cam13	0.995316
VC_1806	assm_Cam14_S14_contig00178	99.39	328	1	328	1274	2257	0	1700	Cam14	0.995316
VC_1806	assm_Cam21_S21_contig00149	99.39	328	1	328	1249	266	0	1700	Cam21	0.995316
VC_1806	assm_Cam22_S22_contig00089	99.39	328	1	328	2104	1121	0	1700	Cam22	0.995316
VC_1806	assm_Cam5_S5_contig00229	99.39	328	1	328	451	1434	0	1700	Cam5	0.995316
VC_1806	assm_Cam7_S7_contig00169	99.085	328	1	328	475	1458	0	1699	Cam7	0.994731
VC_1806	assm_Cam19_S19_contig00137	97.866	328	1	328	7575	8558	0	1682	Cam19	0.984778
VC_1806	KNE109A_ERZ3105542.54	99.281	278	51	328	1665	832	0	1462	KNE109A	0.855972
VC_1806	KNE18_ERZ3105554.63	98.921	278	51	328	1	834	0	1460	KNE18	0.854801
VC_1806	KNE53_ERZ3105535.56	98.921	278	51	328	1665	832	0	1456	KNE53	0.852459
VC_1808	N16961_NC_002505.1	99.644	281	1	281	1951671	1952513	0	1463	N16961	1
VC_1808	KNE109A_ERZ3105542.17	93.95	281	1	281	106775	105933	2.55e-175	1382	KNE109A	0.944634
VC_1808	KNE18_ERZ3105554.17	93.95	281	1	281	106775	105933	2.55e-175	1382	KNE18	0.944634
VC_1808	KNE53_ERZ3105535.65	93.95	281	1	281	1024	182	0	1382	KNE53	0.944634
VC_1808	assm_Cam22_S22_contig00068	96.33	218	64	281	1	654	8.12e-138	1103	Cam22	0.75393
VC_1808	assm_Cam14_S14_contig00120	97.826	46	236	281	1	138	6.02e-21	229	Cam14	0.156528
VC_1808	assm_Cam5_S5_contig00033	96.97	33	249	281	1	99	3.55e-11	154	Cam5	0.105263
VC_1808	assm_Cam13_S13_contig00043	34.286	70	196	265	30485	30276	6.62e-05	104	Cam13	0.0710868
VC_1808	assm_Cam19_S19_contig00156	28.125	96	93	181	2296	2562	2.2	67	Cam19	0.0457963
VC_1808	assm_Cam21_S21_contig00017	28.125	96	93	181	36661	36927	2.2	67	Cam21	0.0457963
VC_1808	assm_Cam7_S7_contig00017	28.125	96	93	181	18332	18066	2.2	67	Cam7	0.0457963
VC_1809	N16961_NC_002505.1	98.684	76	1	76	1952861	1952634	6.33e-45	386	N16961	1
VC_1809	assm_Cam14_S14_contig00120	96.053	76	1	76	486	259	5.97e-43	371	Cam14	0.96114
VC_1809	assm_Cam19_S19_contig00172	96.053	76	1	76	259	32	5.97e-43	371	Cam19	0.96114
VC_1809	assm_Cam22_S22_contig00068	96.053	76	1	76	1002	775	5.97e-43	371	Cam22	0.96114
VC_1809	assm_Cam7_S7_contig00122	96.053	76	1	76	6396	6623	5.97e-43	371	Cam7	0.96114
VC_1809	KNE109A_ERZ3105542.17	96.053	76	1	76	105585	105812	6.01e-43	371	KNE109A	0.96114
VC_1809	KNE18_ERZ3105554.17	96.053	76	1	76	105585	105812	6.01e-43	371	KNE18	0.96114
VC_1809	assm_Cam13_S13_contig00043	94.737	76	1	76	29930	30157	2e-42	367	Cam13	0.950777
VC_1809	assm_Cam21_S21_contig00047	94.737	76	1	76	31203	31430	2e-42	367	Cam21	0.950777
VC_1809	assm_Cam5_S5_contig00033	94.737	76	1	76	447	220	2e-42	367	Cam5	0.950777
VC_1809	KNE53_ERZ3105535.3	94.737	76	1	76	269826	270053	2.48e-42	366	KNE53	0.948187
VC_A0219	N16961_NC_002506.1	100	741	1	741	237590	239812	0	3974	N16961	1
VC_A0219	assm_Cam5_S5_contig00225	98.785	741	1	741	44	2266	0	3928	Cam5	0.988425
VC_A0219	assm_Cam19_S19_contig00132	98.785	741	1	741	26	2248	0	3927	Cam19	0.988173
VC_A0219	assm_Cam13_S13_contig00055	98.785	741	1	741	160	2382	0	3925	Cam13	0.98767
VC_A0219	assm_Cam14_S14_contig00141	98.785	741	1	741	4520	2298	0	3925	Cam14	0.98767
VC_A0219	assm_Cam21_S21_contig00033	98.785	741	1	741	19996	17774	0	3925	Cam21	0.98767
VC_A0219	assm_Cam22_S22_contig00060	98.785	741	1	741	9579	7357	0	3925	Cam22	0.98767
VC_A0219	assm_Cam7_S7_contig00065	98.785	741	1	741	19996	17774	0	3925	Cam7	0.98767
VC_A0219	KNE109A_ERZ3105542.5	98.785	741	1	741	19924	17702	0	3925	KNE109A	0.98767
VC_A0219	KNE18_ERZ3105554.7	98.785	741	1	741	187516	189738	0	3925	KNE18	0.98767
VC_A0219	KNE53_ERZ3105535.6	98.785	741	1	741	19924	17702	0	3925	KNE53	0.98767
VC_A0865	N16961_NC_002506.1	100	609	1	609	819188	817362	0	3265	N16961	1
VC_A0865	assm_Cam13_S13_contig00071	99.672	609	1	609	3537	1711	0	3250	Cam13	0.995406
VC_A0865	assm_Cam14_S14_contig00023	99.672	609	1	609	8119	9945	0	3250	Cam14	0.995406
VC_A0865	assm_Cam19_S19_contig00232	99.672	609	1	609	646	2472	0	3250	Cam19	0.995406
VC_A0865	assm_Cam21_S21_contig00055	99.672	609	1	609	18501	16675	0	3250	Cam21	0.995406
VC_A0865	assm_Cam22_S22_contig00006	99.672	609	1	609	140080	138254	0	3250	Cam22	0.995406
VC_A0865	assm_Cam5_S5_contig00066	99.672	609	1	609	236	2062	0	3250	Cam5	0.995406
VC_A0865	assm_Cam7_S7_contig00081	99.672	609	1	609	7667	5841	0	3250	Cam7	0.995406
VC_A0865	KNE109A_ERZ3105542.24	99.672	609	1	609	21084	19258	0	3250	KNE109A	0.995406
VC_A0865	KNE18_ERZ3105554.25	99.672	609	1	609	20763	18937	0	3250	KNE18	0.995406
VC_A0865	KNE53_ERZ3105535.23	99.672	609	1	609	22380	20554	0	3250	KNE53	0.995406

## Sheet: Clade2
qseqid	sseqid	pident	length	qstart	qend	sstart	send	evalue	score	strain	bsr
VC_0175	N16961_NC_002505.1	99.812	532	1	532	176941	175346	0	2821	N16961	1
VC_0175	CCBT0491_gnl|Prokka|FOKOAHOM_38	100	104	256	359	1	312	5.65e-70	557	CCBT0491	0.197448
VC_0175	2010V-1116_NZ_CP051125.1	29.545	88	375	460	44389	44640	0.043	84	2010V-1116	0.0297767
VC_0175	4772STDY6940920_NZ_CADDXE010000003.1	29.545	88	375	460	546275	546024	0.043	84	4772STDY6940920	0.0297767
VC_0175	CCBT0443_gnl|Prokka|FKCFEMHC_3	29.545	88	375	460	556694	556443	0.043	84	CCBT0443	0.0297767
VC_0175	assm_Cam23_contig00003	29.545	88	375	460	161395	161144	0.043	84	Cam23	0.0297767
VC_0175	KNE17_gnl|Prokka|JDCNFJNE_1	29.545	88	375	460	321985	321734	0.043	84	KNE17	0.0297767
VC_0175	TUC_T2734_gnl|Prokka|CPIBIPLO_1	29.545	88	375	460	195142	195393	0.043	84	TUC_T2734	0.0297767
VC_0175	VC024_gnl|Prokka|JAHPPEFL_3	29.545	88	375	460	551880	551629	0.043	84	VC024	0.0297767
VC_0176	N16961_NC_002505.1	99.02	102	1	102	177758	177453	7.81e-64	529	N16961	1
VC_0176	2010V-1116_NZ_CP051124.1	34.783	69	8	73	627262	627071	0.12	68	2010V-1116	0.128544
VC_0176	4772STDY6940920_NZ_CADDXE010000001.1	34.783	69	8	73	257165	256974	0.12	68	4772STDY6940920	0.128544
VC_0176	CCBT0443_gnl|Prokka|FKCFEMHC_1	34.783	69	8	73	375098	374907	0.12	68	CCBT0443	0.128544
VC_0176	CCBT0491_gnl|Prokka|FOKOAHOM_1	34.783	69	8	73	572798	572989	0.12	68	CCBT0491	0.128544
VC_0176	assm_Cam23_contig00001	34.783	69	8	73	572274	572465	0.12	68	Cam23	0.128544
VC_0176	KNE17_gnl|Prokka|JDCNFJNE_18	34.783	69	8	73	16206	16397	0.12	68	KNE17	0.128544
VC_0176	TUC_T2734_gnl|Prokka|CPIBIPLO_2	34.783	69	8	73	253184	252993	0.12	68	TUC_T2734	0.128544
VC_0176	VC024_gnl|Prokka|JAHPPEFL_1	34.783	69	8	73	375103	374912	0.12	68	VC024	0.128544
VC_0177	N16961_NC_002505.1	100	187	1	187	177861	178421	5.87e-122	972	N16961	1
VC_0177	2010V-1116_NZ_CP051125.1	50	26	50	75	772349	772272	1.4	65	2010V-1116	0.0668724
VC_0177	4772STDY6940920_NZ_CADDXE010000017.1	50	26	50	75	6128	6051	1.3	65	4772STDY6940920	0.0668724
VC_0177	CCBT0443_gnl|Prokka|FKCFEMHC_7	50	26	50	75	158202	158279	1.4	65	CCBT0443	0.0668724
VC_0177	CCBT0491_gnl|Prokka|FOKOAHOM_17	50	26	50	75	14688	14611	1.4	65	CCBT0491	0.0668724
VC_0177	assm_Cam23_contig00042	50	26	50	75	661	584	1	65	Cam23	0.0668724
VC_0177	TUC_T2734_gnl|Prokka|CPIBIPLO_48	50	26	50	75	750	673	1.1	65	TUC_T2734	0.0668724
VC_0177	VC024_gnl|Prokka|JAHPPEFL_22	50	26	50	75	1864	1941	1.2	65	VC024	0.0668724
VC_0177	KNE17_gnl|Prokka|JDCNFJNE_67	50	26	50	75	490	413	1.3	64	KNE17	0.0658436
VC_0178	N16961_NC_002505.1	100	355	1	355	179338	180402	0	1879	N16961	1
VC_0179	N16961_NC_002505.1	99.771	436	1	436	180419	181726	0	2329	N16961	1
VC_0179	2010V-1116_NZ_CP051124.1	31.25	80	285	352	2600659	2600895	4.8	65	2010V-1116	0.027909
VC_0179	4772STDY6940920_NZ_CADDXE010000002.1	31.25	80	285	352	420864	420628	4.8	65	4772STDY6940920	0.027909
VC_0179	CCBT0443_gnl|Prokka|FKCFEMHC_2	31.25	80	285	352	419643	419407	4.8	65	CCBT0443	0.027909
VC_0179	CCBT0491_gnl|Prokka|FOKOAHOM_3	31.25	80	285	352	137440	137204	4.8	65	CCBT0491	0.027909
VC_0179	assm_Cam23_contig00009	31.25	80	285	352	5829	6065	4.8	65	Cam23	0.027909
VC_0179	KNE17_gnl|Prokka|JDCNFJNE_2	31.25	80	285	352	5705	5941	4.8	65	KNE17	0.027909
VC_0179	TUC_T2734_gnl|Prokka|CPIBIPLO_3	31.25	80	285	352	346218	346454	4.8	65	TUC_T2734	0.027909
VC_0179	VC024_gnl|Prokka|JAHPPEFL_2	31.25	80	285	352	459279	459043	4.8	65	VC024	0.027909
VC_0180	N16961_NC_002505.1	99.829	584	1	584	181732	183483	0	3143	N16961	1
VC_0181	N16961_NC_002505.1	99.359	156	1	156	183476	183943	4.57e-101	813	N16961	1
VC_0181	KNE17_gnl|Prokka|JDCNFJNE_11	36.17	47	47	93	114629	114492	4.4	60	KNE17	0.0738007
VC_0181	2010V-1116_NZ_CP051124.1	36.17	47	47	93	449379	449516	5.7	59	2010V-1116	0.0725707
VC_0181	4772STDY6940920_NZ_CADDXE010000001.1	36.17	47	47	93	79063	79200	5.7	59	4772STDY6940920	0.0725707
VC_0181	CCBT0443_gnl|Prokka|FKCFEMHC_1	36.17	47	47	93	196996	197133	5.7	59	CCBT0443	0.0725707
VC_0181	CCBT0491_gnl|Prokka|FOKOAHOM_1	36.17	47	47	93	750900	750763	5.7	59	CCBT0491	0.0725707
VC_0181	assm_Cam23_contig00001	36.17	47	47	93	750150	750013	5.7	59	Cam23	0.0725707
VC_0181	TUC_T2734_gnl|Prokka|CPIBIPLO_2	36.17	47	47	93	75307	75444	5.7	59	TUC_T2734	0.0725707
VC_0181	VC024_gnl|Prokka|JAHPPEFL_1	36.17	47	47	93	197001	197138	5.7	59	VC024	0.0725707
VC_0182	N16961_NC_002505.1	100	143	1	143	184388	183960	3.55e-90	730	N16961	1
VC_0182	2010V-1116_NZ_CP051124.1	30.693	101	11	99	1500395	1500093	1.1e-05	102	2010V-1116	0.139726
VC_0183	N16961_NC_002505.1	100	703	1	703	186471	184363	0	3818	N16961	1
VC_0183	2010V-1116_NZ_CP051124.1	23.288	511	205	688	1501969	1500509	3.09e-22	256	2010V-1116	0.0670508
VC_0184	N16961_NC_002505.1	100	562	1	562	188169	186484	0	3053	N16961	1
VC_0184	2010V-1116_NZ_CP051124.1	21.448	373	219	560	1503552	1502527	4.21e-07	126	2010V-1116	0.0412709
VC_0184	4772STDY6940920_NZ_CADDXE010000005.1	29.851	67	298	359	15045	14848	8.2	65	4772STDY6940920	0.0212905
VC_0184	CCBT0443_gnl|Prokka|FKCFEMHC_5	29.851	67	298	359	20070	19873	8.2	65	CCBT0443	0.0212905
VC_0184	CCBT0491_gnl|Prokka|FOKOAHOM_7	29.851	67	298	359	14623	14426	8.2	65	CCBT0491	0.0212905
VC_0184	assm_Cam23_contig00006	29.851	67	298	359	231710	231907	8.2	65	Cam23	0.0212905
VC_0184	KNE17_gnl|Prokka|JDCNFJNE_5	29.851	67	298	359	14787	14590	8.2	65	KNE17	0.0212905
VC_0184	TUC_T2734_gnl|Prokka|CPIBIPLO_6	29.851	67	298	359	231678	231875	8.2	65	TUC_T2734	0.0212905
VC_0184	VC024_gnl|Prokka|JAHPPEFL_5	29.851	67	298	359	14623	14426	8.2	65	VC024	0.0212905
VC_0185	N16961_NC_002505.1	99.752	404	1	404	189380	188169	0	2187	N16961	1
VC_0185	2010V-1116_NZ_CP051124.1	24.802	379	84	403	1505528	1504428	1.38e-15	194	2010V-1116	0.088706
VC_0409	N16961_NC_002505.1	100	178	1	178	435449	435982	1.37e-115	924	N16961	1
VC_0409	2010V-1116_NZ_CP051124.1	68.367	98	1	98	1525914	1525651	2.35e-33	312	2010V-1116	0.337662
VC_0409	4772STDY6940920_NZ_CADDXE010000004.1	68.367	98	1	98	28824	29087	2.35e-33	312	4772STDY6940920	0.337662
VC_0409	CCBT0443_gnl|Prokka|FKCFEMHC_4	68.367	98	1	98	28868	29131	2.35e-33	312	CCBT0443	0.337662
VC_0409	CCBT0491_gnl|Prokka|FOKOAHOM_4	68.367	98	1	98	28846	29109	2.35e-33	312	CCBT0491	0.337662
VC_0409	assm_Cam23_contig00016	68.367	98	1	98	46100	45837	2.34e-33	312	Cam23	0.337662
VC_0409	KNE17_gnl|Prokka|JDCNFJNE_16	68.367	98	1	98	16825	17088	2.34e-33	312	KNE17	0.337662
VC_0409	TUC_T2734_gnl|Prokka|CPIBIPLO_4	68.367	98	1	98	299638	299375	2.35e-33	312	TUC_T2734	0.337662
VC_0409	VC024_gnl|Prokka|JAHPPEFL_4	68.367	98	1	98	28854	29117	2.35e-33	312	VC024	0.337662
VC_0490	N16961_NC_002505.1	100	653	1	653	525117	523159	0	3432	N16961	1
VC_0491	N16961_NC_002505.1	99.438	178	1	178	525654	525121	2.95e-116	929	N16961	1
VC_0491	2010V-1116_NZ_CP051124.1	44.828	29	56	84	919091	919005	2.1	63	2010V-1116	0.0678149
VC_0491	4772STDY6940920_NZ_CADDXE010000001.1	44.828	29	56	84	548713	548627	2.1	63	4772STDY6940920	0.0678149
VC_0491	CCBT0443_gnl|Prokka|FKCFEMHC_1	44.828	29	56	84	667186	667100	2.1	63	CCBT0443	0.0678149
VC_0491	CCBT0491_gnl|Prokka|FOKOAHOM_1	44.828	29	56	84	280980	281066	2.1	63	CCBT0491	0.0678149
VC_0491	assm_Cam23_contig00001	44.828	29	56	84	280715	280801	2.1	63	Cam23	0.0678149
VC_0491	KNE17_gnl|Prokka|JDCNFJNE_14	44.828	29	56	84	49743	49657	2.1	63	KNE17	0.0678149
VC_0491	TUC_T2734_gnl|Prokka|CPIBIPLO_13	44.828	29	56	84	49565	49479	2.1	63	TUC_T2734	0.0678149
VC_0491	VC024_gnl|Prokka|JAHPPEFL_1	44.828	29	56	84	666650	666564	2.1	63	VC024	0.0678149
VC_0492	N16961_NC_002505.1	100	388	1	388	526789	525626	0	2083	N16961	1
VC_0492	2010V-1116_NZ_CP051125.1	21.154	52	32	83	924427	924272	0.81	71	2010V-1116	0.0340855
VC_0492	4772STDY6940920_NZ_CADDXE010000012.1	21.154	52	32	83	42407	42252	0.81	71	4772STDY6940920	0.0340855
VC_0492	CCBT0443_gnl|Prokka|FKCFEMHC_7	21.154	52	32	83	35763	35918	0.81	71	CCBT0443	0.0340855
VC_0492	CCBT0491_gnl|Prokka|FOKOAHOM_10	21.154	52	32	83	35786	35941	0.81	71	CCBT0491	0.0340855
VC_0492	assm_Cam23_contig00013	21.154	52	32	83	35772	35927	0.81	71	Cam23	0.0340855
VC_0492	KNE17_gnl|Prokka|JDCNFJNE_21	21.154	52	32	83	11701	11856	0.81	71	KNE17	0.0340855
VC_0492	TUC_T2734_gnl|Prokka|CPIBIPLO_9	21.154	52	32	83	121562	121407	0.81	71	TUC_T2734	0.0340855
VC_0492	VC024_gnl|Prokka|JAHPPEFL_8	21.154	52	32	83	57751	57906	0.81	71	VC024	0.0340855
VC_0493	N16961_NC_002505.1	100	291	1	291	527920	527048	0	1541	N16961	1
VC_0493	4772STDY6940920_NZ_CADDXE010000004.1	30.833	120	100	217	116992	116633	2.28e-06	115	4772STDY6940920	0.0746269
VC_0493	CCBT0443_gnl|Prokka|FKCFEMHC_4	30.833	120	100	217	117036	116677	2.28e-06	115	CCBT0443	0.0746269
VC_0494	N16961_NC_002505.1	100	214	1	214	528305	528946	1.21e-144	1145	N16961	1
VC_0494	4772STDY6940920_NZ_CADDXE010000009.1	42.453	212	7	213	28405	27785	4.66e-42	381	4772STDY6940920	0.332751
VC_0494	CCBT0443_gnl|Prokka|FKCFEMHC_9	42.453	212	7	213	28405	27785	4.66e-42	381	CCBT0443	0.332751
VC_0494	CCBT0491_gnl|Prokka|FOKOAHOM_12	42.453	212	7	213	6441	5821	4.65e-42	381	CCBT0491	0.332751
VC_0494	assm_Cam23_contig00025	42.453	212	7	213	566	1186	4.38e-42	381	Cam23	0.332751
VC_0494	TUC_T2734_gnl|Prokka|CPIBIPLO_12	42.453	212	7	213	6395	5775	4.65e-42	381	TUC_T2734	0.332751
VC_0494	VC024_gnl|Prokka|JAHPPEFL_9	42.453	212	7	213	6441	5821	4.65e-42	381	VC024	0.332751
VC_0494	2010V-1116_NZ_CP051124.1	31.28	211	4	214	1092974	1092360	1.78e-33	317	2010V-1116	0.276856
VC_0494	KNE17_gnl|Prokka|JDCNFJNE_6	31.28	211	4	214	106918	107532	1.78e-33	317	KNE17	0.276856
VC_0495	N16961_NC_002505.1	100	224	1	224	529011	529682	2.89e-153	1210	N16961	1
VC_0495	4772STDY6940920_NZ_CADDXE010000004.1	92.444	225	1	224	118479	119153	2.97e-141	1121	4772STDY6940920	0.926446
VC_0495	CCBT0443_gnl|Prokka|FKCFEMHC_4	92.444	225	1	224	118523	119197	2.97e-141	1121	CCBT0443	0.926446
VC_0495	CCBT0491_gnl|Prokka|FOKOAHOM_12	88.393	224	1	224	6483	5812	7.55e-134	1066	CCBT0491	0.880992
VC_0495	assm_Cam23_contig00025	88.393	224	1	224	524	1195	6.82e-134	1066	Cam23	0.880992
VC_0495	TUC_T2734_gnl|Prokka|CPIBIPLO_12	88.393	224	1	224	6437	5766	7.55e-134	1066	TUC_T2734	0.880992
VC_0495	VC024_gnl|Prokka|JAHPPEFL_9	88.393	224	1	224	6483	5812	7.55e-134	1066	VC024	0.880992
VC_0495	2010V-1116_NZ_CP051124.1	23.958	192	14	204	1092968	1092414	2.3e-11	151	2010V-1116	0.124793
VC_0495	KNE17_gnl|Prokka|JDCNFJNE_6	23.958	192	14	204	106924	107478	2.29e-11	151	KNE17	0.124793
VC_0496	N16961_NC_002505.1	100	199	1	199	529739	530335	3.41e-135	1072	N16961	1
VC_0496	4772STDY6940920_NZ_CADDXE010000009.1	72.362	199	1	199	27720	27124	2.75e-100	813	4772STDY6940920	0.758396
VC_0496	CCBT0443_gnl|Prokka|FKCFEMHC_9	72.362	199	1	199	27720	27124	2.75e-100	813	CCBT0443	0.758396
VC_0496	CCBT0491_gnl|Prokka|FOKOAHOM_12	72.362	199	1	199	5756	5160	2.75e-100	813	CCBT0491	0.758396
VC_0496	assm_Cam23_contig00025	72.362	199	1	199	1251	1847	2.62e-100	813	Cam23	0.758396
VC_0496	TUC_T2734_gnl|Prokka|CPIBIPLO_12	72.362	199	1	199	5710	5114	2.75e-100	813	TUC_T2734	0.758396
VC_0496	VC024_gnl|Prokka|JAHPPEFL_9	72.362	199	1	199	5756	5160	2.75e-100	813	VC024	0.758396
VC_0496	2010V-1116_NZ_CP051124.1	26.207	145	9	143	1092968	1092534	2.25e-09	134	2010V-1116	0.125
VC_0496	KNE17_gnl|Prokka|JDCNFJNE_6	26.207	145	9	143	106924	107358	2.25e-09	134	KNE17	0.125
VC_0497	N16961_NC_002505.1	100	66	1	66	530402	530599	2.76e-39	342	N16961	1
VC_0497	4772STDY6940920_NZ_CADDXE010000009.1	98.485	66	1	66	27056	26859	6.81e-39	339	4772STDY6940920	0.991228
VC_0497	CCBT0443_gnl|Prokka|FKCFEMHC_9	98.485	66	1	66	27056	26859	6.81e-39	339	CCBT0443	0.991228
VC_0497	CCBT0491_gnl|Prokka|FOKOAHOM_12	98.485	66	1	66	5092	4895	6.81e-39	339	CCBT0491	0.991228
VC_0497	assm_Cam23_contig00025	98.485	66	1	66	1915	2112	6.79e-39	339	Cam23	0.991228
VC_0497	TUC_T2734_gnl|Prokka|CPIBIPLO_12	98.485	66	1	66	5046	4849	6.81e-39	339	TUC_T2734	0.991228
VC_0497	VC024_gnl|Prokka|JAHPPEFL_9	98.485	66	1	66	5092	4895	6.81e-39	339	VC024	0.991228
VC_0497	2010V-1116_NZ_CP051124.1	61.017	59	1	59	1089687	1089514	1.95e-17	180	2010V-1116	0.526316
VC_0497	KNE17_gnl|Prokka|JDCNFJNE_6	61.017	59	1	59	110205	110378	1.95e-17	180	KNE17	0.526316
VC_0498	N16961_NC_002505.1	100	146	1	146	530684	531121	7.12e-95	765	N16961	1
VC_0498	4772STDY6940920_NZ_CADDXE010000004.1	85.616	146	1	146	120157	120594	2.02e-81	665	4772STDY6940920	0.869281
VC_0498	CCBT0443_gnl|Prokka|FKCFEMHC_4	85.616	146	1	146	120201	120638	2.02e-81	665	CCBT0443	0.869281
VC_0498	2010V-1116_NZ_CP051124.1	38.028	142	5	144	2537546	2537139	1.61e-20	213	2010V-1116	0.278431
VC_0498	CCBT0491_gnl|Prokka|FOKOAHOM_3	38.028	142	5	144	200810	201217	1.61e-20	213	CCBT0491	0.278431
VC_0498	assm_Cam23_contig00004	38.028	142	5	144	283800	283393	1.61e-20	213	Cam23	0.278431
VC_0498	KNE17_gnl|Prokka|JDCNFJNE_3	38.028	142	5	144	56612	57019	1.61e-20	213	KNE17	0.278431
VC_0498	TUC_T2734_gnl|Prokka|CPIBIPLO_3	38.028	142	5	144	283768	283361	1.61e-20	213	TUC_T2734	0.278431
VC_0498	VC024_gnl|Prokka|JAHPPEFL_2	38.028	142	5	144	522392	522799	1.61e-20	213	VC024	0.278431
VC_0502	N16961_NC_002505.1	100	174	1	174	534722	534201	3.03e-114	913	N16961	1
VC_0502	2010V-1116_NZ_CP051124.1	40.909	66	1	66	1525905	1525708	8.29e-12	151	2010V-1116	0.165389
VC_0502	4772STDY6940920_NZ_CADDXE010000004.1	40.909	66	1	66	28833	29030	8.28e-12	151	4772STDY6940920	0.165389
VC_0502	CCBT0443_gnl|Prokka|FKCFEMHC_4	40.909	66	1	66	28877	29074	8.28e-12	151	CCBT0443	0.165389
VC_0502	CCBT0491_gnl|Prokka|FOKOAHOM_4	40.909	66	1	66	28855	29052	8.28e-12	151	CCBT0491	0.165389
VC_0502	assm_Cam23_contig00016	40.909	66	1	66	46091	45894	8.26e-12	151	Cam23	0.165389
VC_0502	KNE17_gnl|Prokka|JDCNFJNE_16	40.909	66	1	66	16834	17031	8.26e-12	151	KNE17	0.165389
VC_0502	TUC_T2734_gnl|Prokka|CPIBIPLO_4	40.909	66	1	66	299629	299432	8.28e-12	151	TUC_T2734	0.165389
VC_0502	VC024_gnl|Prokka|JAHPPEFL_4	40.909	66	1	66	28863	29060	8.28e-12	151	VC024	0.165389
VC_0503	N16961_NC_002505.1	100	426	1	426	535418	536695	0	2267	N16961	1
VC_0503	2010V-1116_NZ_CP051125.1	50.565	354	69	422	499072	500130	1.65e-121	999	2010V-1116	0.44067
VC_0503	4772STDY6940920_NZ_CADDXE010000003.1	50.565	354	69	422	154911	153853	1.65e-121	999	4772STDY6940920	0.44067
VC_0503	CCBT0443_gnl|Prokka|FKCFEMHC_3	50.565	354	69	422	165330	164272	1.65e-121	999	CCBT0443	0.44067
VC_0503	CCBT0491_gnl|Prokka|FOKOAHOM_5	50.565	354	69	422	249500	248442	1.65e-121	999	CCBT0491	0.44067
VC_0503	assm_Cam23_contig00002	50.565	354	69	422	158647	157589	1.65e-121	999	Cam23	0.44067
VC_0503	KNE17_gnl|Prokka|JDCNFJNE_4	50.565	354	69	422	213392	212334	1.65e-121	999	KNE17	0.44067
VC_0503	TUC_T2734_gnl|Prokka|CPIBIPLO_1	50.565	354	69	422	586506	587564	1.65e-121	999	TUC_T2734	0.44067
VC_0503	VC024_gnl|Prokka|JAHPPEFL_3	50.565	354	69	422	160516	159458	1.65e-121	999	VC024	0.44067
VC_0504	N16961_NC_002505.1	100	75	1	75	537103	536879	2.34e-44	381	N16961	1
VC_0504	4772STDY6940920_NZ_CADDXE010000009.1	88	75	1	75	13263	13487	3.43e-38	335	4772STDY6940920	0.879265
VC_0504	CCBT0443_gnl|Prokka|FKCFEMHC_9	88	75	1	75	13263	13487	3.43e-38	335	CCBT0443	0.879265
VC_0504	CCBT0491_gnl|Prokka|FOKOAHOM_16	88	75	1	75	13263	13487	3.42e-38	335	CCBT0491	0.879265
VC_0504	assm_Cam23_contig00021	88	75	1	75	13194	13418	3.42e-38	335	Cam23	0.879265
VC_0504	TUC_T2734_gnl|Prokka|CPIBIPLO_19	88	75	1	75	7697	7473	3.42e-38	335	TUC_T2734	0.879265
VC_0504	VC024_gnl|Prokka|JAHPPEFL_8	88	75	1	75	13263	13487	3.43e-38	335	VC024	0.879265
VC_0504	2010V-1116_NZ_CP051124.1	55.556	18	5	22	1297856	1297803	7.6	52	2010V-1116	0.136483
VC_0504	KNE17_gnl|Prokka|JDCNFJNE_7	55.556	18	5	22	88119	88172	7.6	52	KNE17	0.136483
VC_0505	N16961_NC_002505.1	100	122	1	122	537519	537154	5.56e-78	637	N16961	1
VC_0505	4772STDY6940920_NZ_CADDXE010000009.1	92.623	122	1	122	12847	13212	8.64e-73	598	4772STDY6940920	0.938776
VC_0505	CCBT0443_gnl|Prokka|FKCFEMHC_9	92.623	122	1	122	12847	13212	8.64e-73	598	CCBT0443	0.938776
VC_0505	CCBT0491_gnl|Prokka|FOKOAHOM_16	92.623	122	1	122	12847	13212	8.59e-73	598	CCBT0491	0.938776
VC_0505	assm_Cam23_contig00021	92.623	122	1	122	12778	13143	8.59e-73	598	Cam23	0.938776
VC_0505	TUC_T2734_gnl|Prokka|CPIBIPLO_19	92.623	122	1	122	8113	7748	8.59e-73	598	TUC_T2734	0.938776
VC_0505	VC024_gnl|Prokka|JAHPPEFL_8	92.623	122	1	122	12847	13212	8.64e-73	598	VC024	0.938776
VC_0506	N16961_NC_002505.1	100	244	1	244	538284	537553	4.22e-164	1293	N16961	1
VC_0506	4772STDY6940920_NZ_CADDXE010000009.1	95.492	244	1	244	12082	12813	3.48e-157	1242	4772STDY6940920	0.960557
VC_0506	CCBT0443_gnl|Prokka|FKCFEMHC_9	95.492	244	1	244	12082	12813	3.48e-157	1242	CCBT0443	0.960557
VC_0506	CCBT0491_gnl|Prokka|FOKOAHOM_16	95.492	244	1	244	12082	12813	3.42e-157	1242	CCBT0491	0.960557
VC_0506	assm_Cam23_contig00021	95.492	244	1	244	12013	12744	3.42e-157	1242	Cam23	0.960557
VC_0506	TUC_T2734_gnl|Prokka|CPIBIPLO_19	95.492	244	1	244	8878	8147	3.42e-157	1242	TUC_T2734	0.960557
VC_0506	VC024_gnl|Prokka|JAHPPEFL_8	95.492	244	1	244	12082	12813	3.48e-157	1242	VC024	0.960557
VC_0507	N16961_NC_002505.1	100	58	1	58	538599	538426	1.59e-29	268	N16961	1
VC_0507	4772STDY6940920_NZ_CADDXE010000009.1	98.276	58	1	58	11767	11940	2.35e-29	267	4772STDY6940920	0.996269
VC_0507	CCBT0443_gnl|Prokka|FKCFEMHC_9	98.276	58	1	58	11767	11940	2.35e-29	267	CCBT0443	0.996269
VC_0507	CCBT0491_gnl|Prokka|FOKOAHOM_16	98.276	58	1	58	11767	11940	2.35e-29	267	CCBT0491	0.996269
VC_0507	assm_Cam23_contig00021	98.276	58	1	58	11698	11871	2.35e-29	267	Cam23	0.996269
VC_0507	TUC_T2734_gnl|Prokka|CPIBIPLO_19	98.276	58	1	58	9193	9020	2.35e-29	267	TUC_T2734	0.996269
VC_0507	VC024_gnl|Prokka|JAHPPEFL_8	98.276	58	1	58	11767	11940	2.35e-29	267	VC024	0.996269
VC_0508	N16961_NC_002505.1	100	147	1	147	539046	538606	4.55e-98	789	N16961	1
VC_0508	4772STDY6940920_NZ_CADDXE010000004.1	93.878	147	1	147	126421	125981	1.91e-92	748	4772STDY6940920	0.948035
VC_0508	CCBT0443_gnl|Prokka|FKCFEMHC_4	93.878	147	1	147	126465	126025	1.91e-92	748	CCBT0443	0.948035
VC_0508	CCBT0491_gnl|Prokka|FOKOAHOM_16	93.197	147	1	147	11320	11760	1.39e-91	741	CCBT0491	0.939163
VC_0508	assm_Cam23_contig00021	93.197	147	1	147	11251	11691	1.39e-91	741	Cam23	0.939163
VC_0508	TUC_T2734_gnl|Prokka|CPIBIPLO_19	93.197	147	1	147	9640	9200	1.39e-91	741	TUC_T2734	0.939163
VC_0508	VC024_gnl|Prokka|JAHPPEFL_8	93.197	147	1	147	11320	11760	1.4e-91	741	VC024	0.939163
VC_0508	2010V-1116_NZ_CP051124.1	58.904	146	1	146	1090783	1091220	1.23e-56	481	2010V-1116	0.609632
VC_0508	KNE17_gnl|Prokka|JDCNFJNE_6	58.904	146	1	146	109109	108672	1.23e-56	481	KNE17	0.609632
VC_0509	N16961_NC_002505.1	99.32	147	1	147	539540	539100	9.5e-98	787	N16961	1
VC_0509	4772STDY6940920_NZ_CADDXE010000009.1	95.89	146	1	146	10827	11264	6.12e-94	759	4772STDY6940920	0.964422
VC_0509	CCBT0443_gnl|Prokka|FKCFEMHC_9	95.89	146	1	146	10827	11264	6.12e-94	759	CCBT0443	0.964422
VC_0509	CCBT0491_gnl|Prokka|FOKOAHOM_16	95.89	146	1	146	10827	11264	6.07e-94	759	CCBT0491	0.964422
VC_0509	assm_Cam23_contig00021	95.89	146	1	146	10758	11195	6.07e-94	759	Cam23	0.964422
VC_0509	TUC_T2734_gnl|Prokka|CPIBIPLO_19	95.89	146	1	146	10133	9696	6.07e-94	759	TUC_T2734	0.964422
VC_0509	VC024_gnl|Prokka|JAHPPEFL_8	95.89	146	1	146	10827	11264	6.12e-94	759	VC024	0.964422
VC_0509	2010V-1116_NZ_CP051124.1	51.049	143	1	143	1090298	1090726	7.74e-49	424	2010V-1116	0.538755
VC_0509	KNE17_gnl|Prokka|JDCNFJNE_6	51.049	143	1	143	109594	109166	7.74e-49	424	KNE17	0.538755
VC_0510	N16961_NC_002505.1	100	157	1	157	540004	539534	3.09e-104	836	N16961	1
VC_0510	4772STDY6940920_NZ_CADDXE010000009.1	97.452	157	1	157	10363	10833	3.84e-101	813	4772STDY6940920	0.972488
VC_0510	CCBT0443_gnl|Prokka|FKCFEMHC_9	97.452	157	1	157	10363	10833	3.84e-101	813	CCBT0443	0.972488
VC_0510	CCBT0491_gnl|Prokka|FOKOAHOM_16	97.452	157	1	157	10363	10833	3.81e-101	813	CCBT0491	0.972488
VC_0510	assm_Cam23_contig00021	97.452	157	1	157	10294	10764	3.81e-101	813	Cam23	0.972488
VC_0510	TUC_T2734_gnl|Prokka|CPIBIPLO_19	97.452	157	1	157	10597	10127	3.81e-101	813	TUC_T2734	0.972488
VC_0510	VC024_gnl|Prokka|JAHPPEFL_8	97.452	157	1	157	10363	10833	3.84e-101	813	VC024	0.972488
VC_0510	2010V-1116_NZ_CP051124.1	70	150	8	157	1089855	1090304	1.21e-67	565	2010V-1116	0.675837
VC_0510	KNE17_gnl|Prokka|JDCNFJNE_6	70	150	8	157	110037	109588	1.21e-67	565	KNE17	0.675837
VC_0511	N16961_NC_002505.1	100	39	1	39	540216	540332	2.58e-20	198	N16961	1
VC_0512	N16961_NC_002505.1	100	529	1	529	541319	542905	0	2819	N16961	1
VC_0512	2010V-1116_NZ_CP051125.1	40.688	494	5	489	259452	260882	8.01e-112	938	2010V-1116	0.332742
VC_0512	4772STDY6940920_NZ_CADDXE010000003.1	40.688	494	5	489	394531	393101	8.01e-112	938	4772STDY6940920	0.332742
VC_0512	CCBT0443_gnl|Prokka|FKCFEMHC_3	40.688	494	5	489	404950	403520	8.01e-112	938	CCBT0443	0.332742
VC_0512	CCBT0491_gnl|Prokka|FOKOAHOM_2	40.688	494	5	489	170166	168736	8e-112	938	CCBT0491	0.332742
VC_0512	assm_Cam23_contig00002	40.688	494	5	489	398262	396832	8e-112	938	Cam23	0.332742
VC_0512	KNE17_gnl|Prokka|JDCNFJNE_1	40.688	494	5	489	170229	168799	8e-112	938	KNE17	0.332742
VC_0512	TUC_T2734_gnl|Prokka|CPIBIPLO_1	40.688	494	5	489	346886	348316	8.01e-112	938	TUC_T2734	0.332742
VC_0512	VC024_gnl|Prokka|JAHPPEFL_3	40.688	494	5	489	400136	398706	8.01e-112	938	VC024	0.332742
VC_0513	N16961_NC_002505.1	99.631	271	1	271	544362	545174	1.63e-176	1389	N16961	1
VC_0513	2010V-1116_NZ_CP051124.1	25	248	16	257	792965	792255	6.15e-15	182	2010V-1116	0.13103
VC_0513	4772STDY6940920_NZ_CADDXE010000001.1	25	248	16	257	422869	422159	6.15e-15	182	4772STDY6940920	0.13103
VC_0513	CCBT0443_gnl|Prokka|FKCFEMHC_1	25	248	16	257	540802	540092	6.15e-15	182	CCBT0443	0.13103
VC_0513	CCBT0491_gnl|Prokka|FOKOAHOM_1	25	248	16	257	407094	407804	6.15e-15	182	CCBT0491	0.13103
VC_0513	assm_Cam23_contig00001	25	248	16	257	406571	407281	6.15e-15	182	Cam23	0.13103
VC_0513	KNE17_gnl|Prokka|JDCNFJNE_10	25	248	16	257	70775	70065	6.13e-15	182	KNE17	0.13103
VC_0513	TUC_T2734_gnl|Prokka|CPIBIPLO_2	25	248	16	257	418888	418178	6.14e-15	182	TUC_T2734	0.13103
VC_0513	VC024_gnl|Prokka|JAHPPEFL_1	25	248	16	257	540807	540097	6.15e-15	182	VC024	0.13103
VC_0514	N16961_NC_002505.1	100	626	1	626	545174	547051	0	3240	N16961	1
VC_0514	2010V-1116_NZ_CP051124.1	47.258	620	5	624	2615609	2617465	2.25e-168	1372	2010V-1116	0.423457
VC_0514	4772STDY6940920_NZ_CADDXE010000002.1	47.258	620	5	624	405914	404058	2.25e-168	1372	4772STDY6940920	0.423457
VC_0514	CCBT0443_gnl|Prokka|FKCFEMHC_2	47.258	620	5	624	404693	402837	2.25e-168	1372	CCBT0443	0.423457
VC_0514	CCBT0491_gnl|Prokka|FOKOAHOM_3	47.258	620	5	624	122490	120634	2.24e-168	1372	CCBT0491	0.423457
VC_0514	assm_Cam23_contig00009	47.258	620	5	624	20779	22635	2.23e-168	1372	Cam23	0.423457
VC_0514	KNE17_gnl|Prokka|JDCNFJNE_2	47.258	620	5	624	20655	22511	2.24e-168	1372	KNE17	0.423457
VC_0514	TUC_T2734_gnl|Prokka|CPIBIPLO_3	47.258	620	5	624	361168	363024	2.24e-168	1372	TUC_T2734	0.423457
VC_0514	VC024_gnl|Prokka|JAHPPEFL_2	47.258	620	5	624	444329	442473	2.25e-168	1372	VC024	0.423457
VC_0515	N16961_NC_002505.1	100	410	1	410	547158	548387	0	2154	N16961	1
VC_0515	2010V-1116_NZ_CP051124.1	28.928	401	3	401	2977290	2976106	6.99e-55	498	2010V-1116	0.231198
VC_0515	4772STDY6940920_NZ_CADDXE010000002.1	28.928	401	3	401	87699	88883	6.98e-55	498	4772STDY6940920	0.231198
VC_0515	CCBT0443_gnl|Prokka|FKCFEMHC_2	28.928	401	3	401	86478	87662	6.98e-55	498	CCBT0443	0.231198
VC_0515	CCBT0491_gnl|Prokka|FOKOAHOM_6	28.928	401	3	401	86550	87734	6.97e-55	498	CCBT0491	0.231198
VC_0515	assm_Cam23_contig00005	28.928	401	3	401	224177	222993	6.96e-55	498	Cam23	0.231198
VC_0515	KNE17_gnl|Prokka|JDCNFJNE_2	28.928	401	3	401	378977	377793	6.97e-55	498	KNE17	0.231198
VC_0515	TUC_T2734_gnl|Prokka|CPIBIPLO_5	28.928	401	3	401	224915	223731	6.97e-55	498	TUC_T2734	0.231198
VC_0515	VC024_gnl|Prokka|JAHPPEFL_2	28.928	401	3	401	87337	88521	6.98e-55	498	VC024	0.231198
VC_0516	N16961_NC_002505.1	100	413	1	413	550021	548783	0	2205	N16961	1
VC_0516	4772STDY6940920_NZ_CADDXE010000004.1	93.705	413	1	413	140776	139538	0	2082	4772STDY6940920	0.944218
VC_0516	CCBT0443_gnl|Prokka|FKCFEMHC_4	93.705	413	1	413	140820	139582	0	2082	CCBT0443	0.944218
VC_0516	2010V-1116_NZ_CP051124.1	53.171	410	1	410	1023344	1024573	2.42e-146	1183	2010V-1116	0.536508
VC_0516	CCBT0491_gnl|Prokka|FOKOAHOM_1	53.171	410	1	410	176897	175668	2.42e-146	1183	CCBT0491	0.536508
VC_0516	assm_Cam23_contig00001	53.171	410	1	410	176632	175403	2.42e-146	1183	Cam23	0.536508
VC_0516	KNE17_gnl|Prokka|JDCNFJNE_6	53.171	410	1	410	176532	175303	2.41e-146	1183	KNE17	0.536508
VC_0516	TUC_T2734_gnl|Prokka|CPIBIPLO_7	53.171	410	1	410	176596	175367	2.41e-146	1183	TUC_T2734	0.536508
VC_0516	VC024_gnl|Prokka|JAHPPEFL_1	53.171	410	1	410	770733	771962	2.42e-146	1183	VC024	0.536508
VC_0633	N16961_NC_002505.1	100	350	1	350	675880	674831	0	1777	N16961	1
VC_0633	2010V-1116_NZ_CP051124.1	93.143	350	1	350	1292034	1293056	0	1552	2010V-1116	0.873382
VC_0633	4772STDY6940920_NZ_CADDXE010000004.1	93.143	350	1	350	266602	265580	0	1552	4772STDY6940920	0.873382
VC_0633	CCBT0443_gnl|Prokka|FKCFEMHC_4	93.143	350	1	350	266646	265624	0	1552	CCBT0443	0.873382
VC_0633	CCBT0491_gnl|Prokka|FOKOAHOM_4	93.143	350	1	350	241731	240709	0	1552	CCBT0491	0.873382
VC_0633	assm_Cam23_contig00007	93.143	350	1	350	86784	87806	0	1552	Cam23	0.873382
VC_0633	KNE17_gnl|Prokka|JDCNFJNE_7	93.143	350	1	350	93941	92919	0	1552	KNE17	0.873382
VC_0633	TUC_T2734_gnl|Prokka|CPIBIPLO_4	93.143	350	1	350	86752	87774	0	1552	TUC_T2734	0.873382
VC_0633	VC024_gnl|Prokka|JAHPPEFL_4	93.143	350	1	350	241394	240372	0	1552	VC024	0.873382
VC_0809	N16961_NC_002505.1	99.83	589	1	589	863289	865055	0	3166	N16961	1
VC_0809	2010V-1116_NZ_CP051124.1	98.637	587	3	589	1104710	1102950	0	3116	2010V-1116	0.984207
VC_0809	4772STDY6940920_NZ_CADDXE010000001.1	98.637	587	3	589	734347	732587	0	3116	4772STDY6940920	0.984207
VC_0809	CCBT0443_gnl|Prokka|FKCFEMHC_1	98.637	587	3	589	852819	851059	0	3116	CCBT0443	0.984207
VC_0809	CCBT0491_gnl|Prokka|FOKOAHOM_1	98.637	587	3	589	95518	97278	0	3116	CCBT0491	0.984207
VC_0809	assm_Cam23_contig00001	98.637	587	3	589	95249	97009	0	3116	Cam23	0.984207
VC_0809	KNE17_gnl|Prokka|JDCNFJNE_6	98.637	587	3	589	95204	96964	0	3116	KNE17	0.984207
VC_0809	TUC_T2734_gnl|Prokka|CPIBIPLO_7	98.637	587	3	589	95217	96977	0	3116	TUC_T2734	0.984207
VC_0809	VC024_gnl|Prokka|JAHPPEFL_1	98.637	587	3	589	890333	888573	0	3116	VC024	0.984207
VC_0810	N16961_NC_002505.1	99.415	171	1	171	865250	865762	3.2e-110	883	N16961	1
VC_0810	2010V-1116_NZ_CP051124.1	98.246	171	1	171	1102755	1102243	1.98e-108	870	2010V-1116	0.985277
VC_0810	4772STDY6940920_NZ_CADDXE010000001.1	98.246	171	1	171	732392	731880	1.98e-108	870	4772STDY6940920	0.985277
VC_0810	CCBT0443_gnl|Prokka|FKCFEMHC_1	98.246	171	1	171	850864	850352	1.98e-108	870	CCBT0443	0.985277
VC_0810	CCBT0491_gnl|Prokka|FOKOAHOM_1	98.246	171	1	171	97473	97985	1.98e-108	870	CCBT0491	0.985277
VC_0810	assm_Cam23_contig00001	98.246	171	1	171	97204	97716	1.98e-108	870	Cam23	0.985277
VC_0810	KNE17_gnl|Prokka|JDCNFJNE_6	98.246	171	1	171	97159	97671	1.98e-108	870	KNE17	0.985277
VC_0810	TUC_T2734_gnl|Prokka|CPIBIPLO_7	98.246	171	1	171	97172	97684	1.98e-108	870	TUC_T2734	0.985277
VC_0810	VC024_gnl|Prokka|JAHPPEFL_1	98.246	171	1	171	888378	887866	1.98e-108	870	VC024	0.985277
VC_0811	N16961_NC_002505.1	100	234	1	234	866803	866102	4.21e-157	1240	N16961	1
VC_0811	2010V-1116_NZ_CP051124.1	97.436	234	1	234	1101201	1101902	2.94e-153	1211	2010V-1116	0.976613
VC_0811	4772STDY6940920_NZ_CADDXE010000001.1	97.436	234	1	234	730838	731539	2.94e-153	1211	4772STDY6940920	0.976613
VC_0811	CCBT0443_gnl|Prokka|FKCFEMHC_1	97.436	234	1	234	849310	850011	2.94e-153	1211	CCBT0443	0.976613
VC_0811	CCBT0491_gnl|Prokka|FOKOAHOM_1	97.436	234	1	234	99027	98326	2.94e-153	1211	CCBT0491	0.976613
VC_0811	assm_Cam23_contig00001	97.436	234	1	234	98758	98057	2.94e-153	1211	Cam23	0.976613
VC_0811	KNE17_gnl|Prokka|JDCNFJNE_6	97.436	234	1	234	98713	98012	2.94e-153	1211	KNE17	0.976613
VC_0811	TUC_T2734_gnl|Prokka|CPIBIPLO_7	97.436	234	1	234	98726	98025	2.94e-153	1211	TUC_T2734	0.976613
VC_0811	VC024_gnl|Prokka|JAHPPEFL_1	97.436	234	1	234	886824	887525	2.94e-153	1211	VC024	0.976613
VC_0812	N16961_NC_002505.1	99.898	979	1	979	869812	866876	0	5289	N16961	1
VC_0812	2010V-1116_NZ_CP051124.1	95.621	982	1	979	1098182	1101127	0	5055	2010V-1116	0.955757
VC_0812	4772STDY6940920_NZ_CADDXE010000001.1	95.621	982	1	979	727819	730764	0	5055	4772STDY6940920	0.955757
VC_0812	CCBT0443_gnl|Prokka|FKCFEMHC_1	95.621	982	1	979	846291	849236	0	5055	CCBT0443	0.955757
VC_0812	CCBT0491_gnl|Prokka|FOKOAHOM_1	95.621	982	1	979	102046	99101	0	5055	CCBT0491	0.955757
VC_0812	assm_Cam23_contig00001	95.621	982	1	979	101777	98832	0	5055	Cam23	0.955757
VC_0812	TUC_T2734_gnl|Prokka|CPIBIPLO_7	95.621	982	1	979	101745	98800	0	5055	TUC_T2734	0.955757
VC_0812	VC024_gnl|Prokka|JAHPPEFL_1	95.621	982	1	979	883805	886750	0	5055	VC024	0.955757
VC_0812	KNE17_gnl|Prokka|JDCNFJNE_6	95.519	982	1	979	101732	98787	0	5051	KNE17	0.955001
VC_0813	N16961_NC_002505.1	100	192	1	192	870391	869816	1.53e-129	1029	N16961	1
VC_0813	2010V-1116_NZ_CP051124.1	98.958	192	1	192	1097603	1098178	1.23e-127	1015	2010V-1116	0.986395
VC_0813	4772STDY6940920_NZ_CADDXE010000001.1	98.958	192	1	192	727240	727815	1.23e-127	1015	4772STDY6940920	0.986395
VC_0813	CCBT0443_gnl|Prokka|FKCFEMHC_1	98.958	192	1	192	845712	846287	1.23e-127	1015	CCBT0443	0.986395
VC_0813	CCBT0491_gnl|Prokka|FOKOAHOM_1	98.958	192	1	192	102625	102050	1.23e-127	1015	CCBT0491	0.986395
VC_0813	assm_Cam23_contig00001	98.958	192	1	192	102356	101781	1.23e-127	1015	Cam23	0.986395
VC_0813	KNE17_gnl|Prokka|JDCNFJNE_6	98.958	192	1	192	102311	101736	1.22e-127	1015	KNE17	0.986395
VC_0813	TUC_T2734_gnl|Prokka|CPIBIPLO_7	98.958	192	1	192	102324	101749	1.22e-127	1015	TUC_T2734	0.986395
VC_0813	VC024_gnl|Prokka|JAHPPEFL_1	98.958	192	1	192	883226	883801	1.23e-127	1015	VC024	0.986395
VC_0814	N16961_NC_002505.1	100	159	1	159	871298	870822	4.14e-102	821	N16961	1
VC_0814	2010V-1116_NZ_CP051124.1	98.742	159	1	159	1096696	1097172	1.65e-100	809	2010V-1116	0.985384
VC_0814	4772STDY6940920_NZ_CADDXE010000001.1	98.742	159	1	159	726333	726809	1.65e-100	809	4772STDY6940920	0.985384
VC_0814	CCBT0443_gnl|Prokka|FKCFEMHC_1	98.742	159	1	159	844805	845281	1.65e-100	809	CCBT0443	0.985384
VC_0814	CCBT0491_gnl|Prokka|FOKOAHOM_1	98.742	159	1	159	103532	103056	1.65e-100	809	CCBT0491	0.985384
VC_0814	assm_Cam23_contig00001	98.742	159	1	159	103263	102787	1.65e-100	809	Cam23	0.985384
VC_0814	KNE17_gnl|Prokka|JDCNFJNE_6	98.742	159	1	159	103218	102742	1.65e-100	809	KNE17	0.985384
VC_0814	TUC_T2734_gnl|Prokka|CPIBIPLO_7	98.742	159	1	159	103231	102755	1.65e-100	809	TUC_T2734	0.985384
VC_0814	VC024_gnl|Prokka|JAHPPEFL_1	98.742	159	1	159	882319	882795	1.65e-100	809	VC024	0.985384
VC_0815	N16961_NC_002505.1	99.781	456	1	456	872653	871286	0	2430	N16961	1
VC_0815	2010V-1116_NZ_CP051124.1	99.038	312	145	456	1095773	1096708	0	1657	2010V-1116	0.681893
VC_0815	4772STDY6940920_NZ_CADDXE010000001.1	99.038	312	145	456	725410	726345	0	1657	4772STDY6940920	0.681893
VC_0815	CCBT0443_gnl|Prokka|FKCFEMHC_1	99.038	312	145	456	843882	844817	0	1657	CCBT0443	0.681893
VC_0815	CCBT0491_gnl|Prokka|FOKOAHOM_1	99.038	312	145	456	104455	103520	0	1657	CCBT0491	0.681893
VC_0815	assm_Cam23_contig00001	99.038	312	145	456	104186	103251	0	1657	Cam23	0.681893
VC_0815	KNE17_gnl|Prokka|JDCNFJNE_6	99.038	312	145	456	104141	103206	0	1657	KNE17	0.681893
VC_0815	TUC_T2734_gnl|Prokka|CPIBIPLO_7	99.038	312	145	456	104154	103219	0	1657	TUC_T2734	0.681893
VC_0815	VC024_gnl|Prokka|JAHPPEFL_1	99.038	312	145	456	881396	882331	0	1657	VC024	0.681893
VC_0816	N16961_NC_002505.1	98.333	60	1	60	872946	872767	1.22e-33	299	N16961	1
VC_0816	2010V-1116_NZ_CP051124.1	91.667	60	1	60	1095047	1095226	5.75e-30	272	2010V-1116	0.909699
VC_0816	4772STDY6940920_NZ_CADDXE010000001.1	91.667	60	1	60	724684	724863	5.75e-30	272	4772STDY6940920	0.909699
VC_0816	CCBT0443_gnl|Prokka|FKCFEMHC_1	91.667	60	1	60	843156	843335	5.75e-30	272	CCBT0443	0.909699
VC_0816	CCBT0491_gnl|Prokka|FOKOAHOM_1	91.667	60	1	60	105181	105002	5.75e-30	272	CCBT0491	0.909699
VC_0816	assm_Cam23_contig00001	91.667	60	1	60	104912	104733	5.75e-30	272	Cam23	0.909699
VC_0816	KNE17_gnl|Prokka|JDCNFJNE_6	91.667	60	1	60	104867	104688	5.75e-30	272	KNE17	0.909699
VC_0816	TUC_T2734_gnl|Prokka|CPIBIPLO_7	91.667	60	1	60	104880	104701	5.75e-30	272	TUC_T2734	0.909699
VC_0816	VC024_gnl|Prokka|JAHPPEFL_1	91.667	60	1	60	880670	880849	5.75e-30	272	VC024	0.909699
VC_0817	N16961_NC_002505.1	99.694	327	1	327	873242	874222	0	1748	N16961	1
VC_0817	2010V-1116_NZ_CP051125.1	95.86	314	1	314	807950	808891	0	1625	2010V-1116	0.929634
VC_0817	KNE17_gnl|Prokka|JDCNFJNE_20	95.86	314	1	314	712	1653	0	1625	KNE17	0.929634
VC_0817	CCBT0491_gnl|Prokka|FOKOAHOM_28	25.714	350	7	306	1076	36	3.06e-14	177	CCBT0491	0.101259
VC_0817	assm_Cam23_contig00039	25.714	350	7	306	1076	36	3.06e-14	177	Cam23	0.101259
VC_0817	VC024_gnl|Prokka|JAHPPEFL_8	25.714	350	7	306	21956	20916	6.77e-14	177	VC024	0.101259
VC_0817	4772STDY6940920_NZ_CADDXE010000009.1	31.429	175	150	306	21434	20916	3.61e-10	147	4772STDY6940920	0.0840961
VC_0817	CCBT0443_gnl|Prokka|FKCFEMHC_9	31.429	175	150	306	21434	20916	3.61e-10	147	CCBT0443	0.0840961
VC_0817	TUC_T2734_gnl|Prokka|CPIBIPLO_45	31.429	175	150	306	656	1174	1.87e-10	147	TUC_T2734	0.0840961
VC_0819	N16961_NC_002505.1	99.815	541	1	541	876898	875276	0	2900	N16961	1
VC_0819	2010V-1116_NZ_CP051124.1	98.891	541	1	541	1060594	1062216	0	2876	2010V-1116	0.991724
VC_0819	4772STDY6940920_NZ_CADDXE010000001.1	98.062	516	26	541	690306	691853	0	2713	4772STDY6940920	0.935517
VC_0819	CCBT0443_gnl|Prokka|FKCFEMHC_1	98.062	516	26	541	808778	810325	0	2713	CCBT0443	0.935517
VC_0819	CCBT0491_gnl|Prokka|FOKOAHOM_1	98.062	516	26	541	139554	138007	0	2713	CCBT0491	0.935517
VC_0819	assm_Cam23_contig00001	98.062	516	26	541	139290	137743	0	2713	Cam23	0.935517
VC_0819	TUC_T2734_gnl|Prokka|CPIBIPLO_7	98.062	516	26	541	139253	137706	0	2713	TUC_T2734	0.935517
VC_0819	VC024_gnl|Prokka|JAHPPEFL_1	98.062	516	26	541	846297	847844	0	2713	VC024	0.935517
VC_0819	KNE17_gnl|Prokka|JDCNFJNE_6	98.441	513	29	541	139219	137681	0	2709	KNE17	0.934138
VC_0820	N16961_NC_002505.1	100	1013	1	1013	876974	880012	0	5400	N16961	1
VC_0820	2010V-1116_NZ_CP051124.1	99.901	1013	1	1013	1060519	1057481	0	5396	2010V-1116	0.999259
VC_0820	4772STDY6940920_NZ_CADDXE010000001.1	99.704	1013	1	1013	690156	687118	0	5390	4772STDY6940920	0.998148
VC_0820	CCBT0443_gnl|Prokka|FKCFEMHC_1	99.704	1013	1	1013	808629	805591	0	5390	CCBT0443	0.998148
VC_0820	CCBT0491_gnl|Prokka|FOKOAHOM_1	99.704	1013	1	1013	139704	142742	0	5390	CCBT0491	0.998148
VC_0820	assm_Cam23_contig00001	99.704	1013	1	1013	139440	142478	0	5390	Cam23	0.998148
VC_0820	TUC_T2734_gnl|Prokka|CPIBIPLO_7	99.704	1013	1	1013	139403	142441	0	5390	TUC_T2734	0.998148
VC_0820	VC024_gnl|Prokka|JAHPPEFL_1	99.704	1013	1	1013	846147	843109	0	5390	VC024	0.998148
VC_0820	KNE17_gnl|Prokka|JDCNFJNE_6	95.656	1013	1	1013	139377	142415	0	5188	KNE17	0.960741
VC_0821	N16961_NC_002505.1	100	379	1	379	880128	881264	0	1988	N16961	1
VC_0821	2010V-1116_NZ_CP051124.1	99.464	373	1	373	1057365	1056247	0	1954	2010V-1116	0.982897
VC_0821	4772STDY6940920_NZ_CADDXE010000001.1	98.928	373	1	373	687002	685884	0	1945	4772STDY6940920	0.97837
VC_0821	CCBT0443_gnl|Prokka|FKCFEMHC_1	98.928	373	1	373	805475	804357	0	1945	CCBT0443	0.97837
VC_0821	CCBT0491_gnl|Prokka|FOKOAHOM_1	98.928	373	1	373	142858	143976	0	1945	CCBT0491	0.97837
VC_0821	assm_Cam23_contig00001	98.928	373	1	373	142594	143712	0	1945	Cam23	0.97837
VC_0821	TUC_T2734_gnl|Prokka|CPIBIPLO_7	98.928	373	1	373	142557	143675	0	1945	TUC_T2734	0.97837
VC_0821	VC024_gnl|Prokka|JAHPPEFL_1	98.928	373	1	373	842993	841875	0	1945	VC024	0.97837
VC_0821	KNE17_gnl|Prokka|JDCNFJNE_6	97.855	373	1	373	142486	143604	0	1924	KNE17	0.967807
VC_0822	N16961_NC_002505.1	99.91	1112	1	1112	881390	884725	0	5891	N16961	1
VC_0822	2010V-1116_NZ_CP051124.1	98.741	1112	1	1112	1056102	1052767	0	5836	2010V-1116	0.990664
VC_0822	4772STDY6940920_NZ_CADDXE010000001.1	98.022	1112	1	1112	685739	682404	0	5803	4772STDY6940920	0.985062
VC_0822	CCBT0443_gnl|Prokka|FKCFEMHC_1	98.022	1112	1	1112	804212	800877	0	5803	CCBT0443	0.985062
VC_0822	CCBT0491_gnl|Prokka|FOKOAHOM_1	98.022	1112	1	1112	144121	147456	0	5803	CCBT0491	0.985062
VC_0822	assm_Cam23_contig00001	98.022	1112	1	1112	143857	147192	0	5803	Cam23	0.985062
VC_0822	TUC_T2734_gnl|Prokka|CPIBIPLO_7	98.022	1112	1	1112	143820	147155	0	5803	TUC_T2734	0.985062
VC_0822	VC024_gnl|Prokka|JAHPPEFL_1	98.022	1112	1	1112	841730	838395	0	5803	VC024	0.985062
VC_0822	KNE17_gnl|Prokka|JDCNFJNE_6	97.662	1112	1	1112	143749	147084	0	5776	KNE17	0.980479
VC_0823	N16961_NC_002505.1	100	312	1	312	884725	885660	0	1675	N16961	1
VC_0823	KNE17_gnl|Prokka|JDCNFJNE_6	97.756	312	1	312	147084	148019	0	1645	KNE17	0.98209
VC_0823	2010V-1116_NZ_CP051124.1	98.077	312	1	312	1052767	1051832	0	1644	2010V-1116	0.981493
VC_0823	4772STDY6940920_NZ_CADDXE010000001.1	97.115	312	1	312	682404	681469	0	1634	4772STDY6940920	0.975522
VC_0823	CCBT0443_gnl|Prokka|FKCFEMHC_1	97.115	312	1	312	800877	799942	0	1634	CCBT0443	0.975522
VC_0823	CCBT0491_gnl|Prokka|FOKOAHOM_1	97.115	312	1	312	147456	148391	0	1634	CCBT0491	0.975522
VC_0823	assm_Cam23_contig00001	97.115	312	1	312	147192	148127	0	1634	Cam23	0.975522
VC_0823	TUC_T2734_gnl|Prokka|CPIBIPLO_7	97.115	312	1	312	147155	148090	0	1634	TUC_T2734	0.975522
VC_0823	VC024_gnl|Prokka|JAHPPEFL_1	97.115	312	1	312	838395	837460	0	1634	VC024	0.975522
VC_0824	N16961_NC_002505.1	100	164	1	164	885773	886264	3.78e-107	859	N16961	1
VC_0824	2010V-1116_NZ_CP051124.1	99.39	164	1	164	1051719	1051228	6.57e-107	857	2010V-1116	0.997672
VC_0824	4772STDY6940920_NZ_CADDXE010000001.1	98.78	164	1	164	681356	680865	5.97e-106	850	4772STDY6940920	0.989523
VC_0824	CCBT0443_gnl|Prokka|FKCFEMHC_1	98.78	164	1	164	799829	799338	5.97e-106	850	CCBT0443	0.989523
VC_0824	CCBT0491_gnl|Prokka|FOKOAHOM_1	98.78	164	1	164	148504	148995	5.97e-106	850	CCBT0491	0.989523
VC_0824	assm_Cam23_contig00001	98.78	164	1	164	148240	148731	5.97e-106	850	Cam23	0.989523
VC_0824	KNE17_gnl|Prokka|JDCNFJNE_6	98.78	164	1	164	148132	148623	5.96e-106	850	KNE17	0.989523
VC_0824	TUC_T2734_gnl|Prokka|CPIBIPLO_7	98.78	164	1	164	148203	148694	5.96e-106	850	TUC_T2734	0.989523
VC_0824	VC024_gnl|Prokka|JAHPPEFL_1	98.78	164	1	164	837347	836856	5.97e-106	850	VC024	0.989523
VC_0825	N16961_NC_002505.1	100	620	1	620	888405	886546	0	3255	N16961	1
VC_0825	KNE17_gnl|Prokka|JDCNFJNE_6	99.677	620	1	620	150780	148921	0	3245	KNE17	0.996928
VC_0825	4772STDY6940920_NZ_CADDXE010000001.1	99.194	620	1	620	678720	680579	0	3224	4772STDY6940920	0.990476
VC_0825	CCBT0443_gnl|Prokka|FKCFEMHC_1	99.194	620	1	620	797193	799052	0	3224	CCBT0443	0.990476
VC_0825	CCBT0491_gnl|Prokka|FOKOAHOM_1	99.194	620	1	620	151140	149281	0	3224	CCBT0491	0.990476
VC_0825	assm_Cam23_contig00001	99.194	620	1	620	150876	149017	0	3224	Cam23	0.990476
VC_0825	TUC_T2734_gnl|Prokka|CPIBIPLO_7	99.194	620	1	620	150839	148980	0	3224	TUC_T2734	0.990476
VC_0825	VC024_gnl|Prokka|JAHPPEFL_1	99.194	620	1	620	834711	836570	0	3224	VC024	0.990476
VC_0825	2010V-1116_NZ_CP051124.1	99.194	620	1	620	1049090	1050949	0	3222	2010V-1116	0.989862
VC_0826	N16961_NC_002505.1	100	221	1	221	888846	889508	2.27e-149	1181	N16961	1
VC_0826	2010V-1116_NZ_CP051124.1	98.19	221	1	221	1048652	1047990	1.84e-147	1166	2010V-1116	0.987299
VC_0826	4772STDY6940920_NZ_CADDXE010000001.1	97.738	221	1	221	678280	677618	5.53e-147	1163	4772STDY6940920	0.984759
VC_0826	CCBT0443_gnl|Prokka|FKCFEMHC_1	97.738	221	1	221	796753	796091	5.53e-147	1163	CCBT0443	0.984759
VC_0826	CCBT0491_gnl|Prokka|FOKOAHOM_1	97.738	221	1	221	151580	152242	5.53e-147	1163	CCBT0491	0.984759
VC_0826	assm_Cam23_contig00001	97.738	221	1	221	151316	151978	5.53e-147	1163	Cam23	0.984759
VC_0826	TUC_T2734_gnl|Prokka|CPIBIPLO_7	97.738	221	1	221	151279	151941	5.53e-147	1163	TUC_T2734	0.984759
VC_0826	VC024_gnl|Prokka|JAHPPEFL_1	97.738	221	1	221	834271	833609	5.53e-147	1163	VC024	0.984759
VC_0826	KNE17_gnl|Prokka|JDCNFJNE_6	96.833	221	1	221	151214	151876	5.32e-146	1156	KNE17	0.978831
VC_0827	N16961_NC_002505.1	100	136	1	136	889496	889903	8.79e-90	726	N16961	1
VC_0827	2010V-1116_NZ_CP051124.1	98.529	136	1	136	1048002	1047595	2.87e-88	715	2010V-1116	0.984848
VC_0827	4772STDY6940920_NZ_CADDXE010000001.1	97.059	136	1	136	677630	677223	2.44e-87	708	4772STDY6940920	0.975207
VC_0827	CCBT0443_gnl|Prokka|FKCFEMHC_1	97.059	136	1	136	796103	795696	2.44e-87	708	CCBT0443	0.975207
VC_0827	CCBT0491_gnl|Prokka|FOKOAHOM_1	97.059	136	1	136	152230	152637	2.44e-87	708	CCBT0491	0.975207
VC_0827	assm_Cam23_contig00001	97.059	136	1	136	151966	152373	2.44e-87	708	Cam23	0.975207
VC_0827	TUC_T2734_gnl|Prokka|CPIBIPLO_7	97.059	136	1	136	151929	152336	2.44e-87	708	TUC_T2734	0.975207
VC_0827	VC024_gnl|Prokka|JAHPPEFL_1	97.059	136	1	136	833621	833214	2.44e-87	708	VC024	0.975207
VC_0827	KNE17_gnl|Prokka|JDCNFJNE_6	96.324	136	1	136	151864	152271	5.73e-87	705	KNE17	0.971074
VC_0828	N16961_NC_002505.1	100	224	1	224	890449	891120	2.38e-146	1159	N16961	1
VC_0828	2010V-1116_NZ_CP051124.1	82.143	224	1	224	1047047	1046376	1.44e-121	974	2010V-1116	0.84038
VC_0828	4772STDY6940920_NZ_CADDXE010000001.1	80.357	224	1	224	676674	676003	4.37e-114	919	4772STDY6940920	0.792925
VC_0828	CCBT0443_gnl|Prokka|FKCFEMHC_1	80.357	224	1	224	795147	794476	4.37e-114	919	CCBT0443	0.792925
VC_0828	assm_Cam23_contig00001	80.357	224	1	224	152922	153593	4.37e-114	919	Cam23	0.792925
VC_0828	VC024_gnl|Prokka|JAHPPEFL_1	80.357	224	1	224	794450	793779	4.37e-114	919	VC024	0.792925
VC_0828	CCBT0491_gnl|Prokka|FOKOAHOM_1	80.357	224	1	224	153187	153858	7.59e-114	917	CCBT0491	0.791199
VC_0828	TUC_T2734_gnl|Prokka|CPIBIPLO_7	80.357	224	1	224	152886	153557	7.58e-114	917	TUC_T2734	0.791199
VC_0828	KNE17_gnl|Prokka|JDCNFJNE_6	73.246	228	1	224	152819	153496	5.2e-99	806	KNE17	0.695427
VC_0829	N16961_NC_002505.1	100	430	1	430	891203	892492	0	2289	N16961	1
VC_0829	2010V-1116_NZ_CP051124.1	99.07	430	1	430	1046292	1045003	0	2265	2010V-1116	0.989515
VC_0829	4772STDY6940920_NZ_CADDXE010000001.1	98.837	430	1	430	675919	674630	0	2262	4772STDY6940920	0.988204
VC_0829	CCBT0443_gnl|Prokka|FKCFEMHC_1	98.837	430	1	430	794392	793103	0	2262	CCBT0443	0.988204
VC_0829	CCBT0491_gnl|Prokka|FOKOAHOM_1	98.837	430	1	430	153942	155231	0	2262	CCBT0491	0.988204
VC_0829	assm_Cam23_contig00001	98.837	430	1	430	153677	154966	0	2262	Cam23	0.988204
VC_0829	TUC_T2734_gnl|Prokka|CPIBIPLO_7	98.837	430	1	430	153641	154930	0	2262	TUC_T2734	0.988204
VC_0829	VC024_gnl|Prokka|JAHPPEFL_1	98.837	430	1	430	793695	792406	0	2262	VC024	0.988204
VC_0829	KNE17_gnl|Prokka|JDCNFJNE_6	98.605	430	1	430	153559	154848	0	2260	KNE17	0.987331
VC_0830	N16961_NC_002505.1	100	150	1	150	892495	892944	1.48e-98	793	N16961	1
VC_0830	4772STDY6940920_NZ_CADDXE010000001.1	98	150	1	150	674627	674178	3.09e-97	784	4772STDY6940920	0.988651
VC_0830	CCBT0443_gnl|Prokka|FKCFEMHC_1	98	150	1	150	793100	792651	3.09e-97	784	CCBT0443	0.988651
VC_0830	CCBT0491_gnl|Prokka|FOKOAHOM_1	98	150	1	150	155234	155683	3.09e-97	784	CCBT0491	0.988651
VC_0830	assm_Cam23_contig00001	98	150	1	150	154969	155418	3.09e-97	784	Cam23	0.988651
VC_0830	TUC_T2734_gnl|Prokka|CPIBIPLO_7	98	150	1	150	154933	155382	3.09e-97	784	TUC_T2734	0.988651
VC_0830	VC024_gnl|Prokka|JAHPPEFL_1	98	150	1	150	792403	791954	3.09e-97	784	VC024	0.988651
VC_0830	KNE17_gnl|Prokka|JDCNFJNE_6	98	150	1	150	154851	155300	3.98e-97	783	KNE17	0.98739
VC_0830	2010V-1116_NZ_CP051124.1	97.333	150	1	150	1045000	1044551	1.01e-95	772	2010V-1116	0.973518
VC_0831	2010V-1116_NZ_CP051124.1	100	489	1	489	1044545	1043079	0	2572	2010V-1116	1
VC_0831	N16961_NC_002505.1	100	489	1	489	892950	894416	0	2572	N16961	1
VC_0831	4772STDY6940920_NZ_CADDXE010000001.1	99.387	489	1	489	674172	672706	0	2561	4772STDY6940920	0.995723
VC_0831	CCBT0443_gnl|Prokka|FKCFEMHC_1	99.387	489	1	489	792645	791179	0	2561	CCBT0443	0.995723
VC_0831	assm_Cam23_contig00001	99.387	489	1	489	155424	156890	0	2561	Cam23	0.995723
VC_0831	KNE17_gnl|Prokka|JDCNFJNE_6	99.387	489	1	489	155306	156772	0	2561	KNE17	0.995723
VC_0831	VC024_gnl|Prokka|JAHPPEFL_1	99.387	489	1	489	791948	790482	0	2561	VC024	0.995723
VC_0831	CCBT0491_gnl|Prokka|FOKOAHOM_1	99.182	489	1	489	155689	157155	0	2556	CCBT0491	0.993779
VC_0831	TUC_T2734_gnl|Prokka|CPIBIPLO_7	99.182	489	1	489	155388	156854	0	2556	TUC_T2734	0.993779
VC_0832	N16961_NC_002505.1	100	151	1	151	894412	894864	1.85e-95	770	N16961	1
VC_0832	2010V-1116_NZ_CP051124.1	99.338	151	1	151	1043083	1042631	4.01e-95	768	2010V-1116	0.997403
VC_0832	4772STDY6940920_NZ_CADDXE010000001.1	99.338	151	1	151	672710	672258	4.01e-95	768	4772STDY6940920	0.997403
VC_0832	CCBT0443_gnl|Prokka|FKCFEMHC_1	99.338	151	1	151	791183	790731	4.01e-95	768	CCBT0443	0.997403
VC_0832	CCBT0491_gnl|Prokka|FOKOAHOM_1	99.338	151	1	151	157151	157603	4.01e-95	768	CCBT0491	0.997403
VC_0832	assm_Cam23_contig00001	99.338	151	1	151	156886	157338	4.01e-95	768	Cam23	0.997403
VC_0832	TUC_T2734_gnl|Prokka|CPIBIPLO_7	99.338	151	1	151	156850	157302	4e-95	768	TUC_T2734	0.997403
VC_0832	VC024_gnl|Prokka|JAHPPEFL_1	99.338	151	1	151	790486	790034	4.01e-95	768	VC024	0.997403
VC_0832	KNE17_gnl|Prokka|JDCNFJNE_6	98.693	153	1	151	156768	157226	1.22e-93	757	KNE17	0.983117
VC_0833	KNE17_gnl|Prokka|JDCNFJNE_6	99.64	278	1	278	157217	158050	0	1438	KNE17	1
VC_0833	N16961_NC_002505.1	99.64	278	1	278	894855	895688	0	1438	N16961	1
VC_0833	2010V-1116_NZ_CP051124.1	97.842	278	1	278	1042640	1041807	0	1422	2010V-1116	0.988873
VC_0833	4772STDY6940920_NZ_CADDXE010000001.1	97.842	278	1	278	672267	671434	0	1422	4772STDY6940920	0.988873
VC_0833	CCBT0443_gnl|Prokka|FKCFEMHC_1	97.842	278	1	278	790740	789907	0	1422	CCBT0443	0.988873
VC_0833	CCBT0491_gnl|Prokka|FOKOAHOM_1	97.842	278	1	278	157594	158427	0	1422	CCBT0491	0.988873
VC_0833	assm_Cam23_contig00001	97.842	278	1	278	157329	158162	0	1422	Cam23	0.988873
VC_0833	TUC_T2734_gnl|Prokka|CPIBIPLO_7	97.842	278	1	278	157293	158126	0	1422	TUC_T2734	0.988873
VC_0833	VC024_gnl|Prokka|JAHPPEFL_1	97.842	278	1	278	790043	789210	0	1422	VC024	0.988873
VC_0834	2010V-1116_NZ_CP051124.1	100	152	1	152	1041788	1041333	1.37e-95	772	2010V-1116	1
VC_0834	4772STDY6940920_NZ_CADDXE010000001.1	100	152	1	152	671415	670960	1.37e-95	772	4772STDY6940920	1
VC_0834	CCBT0443_gnl|Prokka|FKCFEMHC_1	100	152	1	152	789888	789433	1.37e-95	772	CCBT0443	1
VC_0834	CCBT0491_gnl|Prokka|FOKOAHOM_1	100	152	1	152	158446	158901	1.37e-95	772	CCBT0491	1
VC_0834	assm_Cam23_contig00001	100	152	1	152	158181	158636	1.37e-95	772	Cam23	1
VC_0834	KNE17_gnl|Prokka|JDCNFJNE_6	100	152	1	152	158069	158524	1.37e-95	772	KNE17	1
VC_0834	N16961_NC_002505.1	100	152	1	152	895707	896162	1.37e-95	772	N16961	1
VC_0834	TUC_T2734_gnl|Prokka|CPIBIPLO_7	100	152	1	152	158145	158600	1.37e-95	772	TUC_T2734	1
VC_0834	VC024_gnl|Prokka|JAHPPEFL_1	100	152	1	152	789191	788736	1.37e-95	772	VC024	1
VC_0835	N16961_NC_002505.1	100	503	1	503	896155	897663	0	2692	N16961	1
VC_0835	KNE17_gnl|Prokka|JDCNFJNE_6	99.404	503	1	503	158517	160025	0	2682	KNE17	0.996285
VC_0835	2010V-1116_NZ_CP051124.1	99.205	503	1	503	1041340	1039832	0	2679	2010V-1116	0.995171
VC_0835	CCBT0491_gnl|Prokka|FOKOAHOM_1	99.205	503	1	503	158894	160402	0	2679	CCBT0491	0.995171
VC_0835	assm_Cam23_contig00001	99.205	503	1	503	158629	160137	0	2679	Cam23	0.995171
VC_0835	TUC_T2734_gnl|Prokka|CPIBIPLO_7	99.205	503	1	503	158593	160101	0	2679	TUC_T2734	0.995171
VC_0835	VC024_gnl|Prokka|JAHPPEFL_1	99.205	503	1	503	788743	787235	0	2679	VC024	0.995171
VC_0835	4772STDY6940920_NZ_CADDXE010000001.1	99.006	503	1	503	670967	669459	0	2675	4772STDY6940920	0.993685
VC_0835	CCBT0443_gnl|Prokka|FKCFEMHC_1	99.006	503	1	503	789440	787932	0	2675	CCBT0443	0.993685
VC_0836	N16961_NC_002505.1	100	340	1	340	897641	898660	0	1756	N16961	1
VC_0836	2010V-1116_NZ_CP051124.1	99.118	340	1	340	1039854	1038835	0	1746	2010V-1116	0.994305
VC_0836	4772STDY6940920_NZ_CADDXE010000001.1	99.118	340	1	340	669481	668462	0	1746	4772STDY6940920	0.994305
VC_0836	CCBT0443_gnl|Prokka|FKCFEMHC_1	99.118	340	1	340	787954	786935	0	1746	CCBT0443	0.994305
VC_0836	CCBT0491_gnl|Prokka|FOKOAHOM_1	99.118	340	1	340	160380	161399	0	1746	CCBT0491	0.994305
VC_0836	assm_Cam23_contig00001	99.118	340	1	340	160115	161134	0	1746	Cam23	0.994305
VC_0836	TUC_T2734_gnl|Prokka|CPIBIPLO_7	99.118	340	1	340	160079	161098	0	1746	TUC_T2734	0.994305
VC_0836	VC024_gnl|Prokka|JAHPPEFL_1	99.118	340	1	340	787257	786238	0	1746	VC024	0.994305
VC_0836	KNE17_gnl|Prokka|JDCNFJNE_6	98.824	340	1	340	160003	161022	0	1741	KNE17	0.991458
VC_0837	N16961_NC_002505.1	100	338	1	338	898673	899686	0	1806	N16961	1
VC_0837	KNE17_gnl|Prokka|JDCNFJNE_6	32.303	356	2	338	161062	162084	3.95e-38	364	KNE17	0.20155
VC_0837	2010V-1116_NZ_CP051124.1	38.636	264	18	277	1038770	1038000	1.11e-36	353	2010V-1116	0.19546
VC_0837	4772STDY6940920_NZ_CADDXE010000001.1	38.636	264	18	277	668397	667627	1.11e-36	353	4772STDY6940920	0.19546
VC_0837	CCBT0443_gnl|Prokka|FKCFEMHC_1	38.636	264	18	277	786870	786100	1.11e-36	353	CCBT0443	0.19546
VC_0837	CCBT0491_gnl|Prokka|FOKOAHOM_1	38.636	264	18	277	161464	162234	1.11e-36	353	CCBT0491	0.19546
VC_0837	assm_Cam23_contig00001	38.636	264	18	277	161199	161969	1.11e-36	353	Cam23	0.19546
VC_0837	TUC_T2734_gnl|Prokka|CPIBIPLO_7	38.636	264	18	277	161163	161933	1.11e-36	353	TUC_T2734	0.19546
VC_0837	VC024_gnl|Prokka|JAHPPEFL_1	38.636	264	18	277	786173	785403	1.11e-36	353	VC024	0.19546
VC_0838	N16961_NC_002505.1	100	276	1	276	899896	900723	1.3e-180	1420	N16961	1
VC_0838	2010V-1116_NZ_CP051124.1	81.181	271	6	276	1037555	1036743	2.43e-146	1165	2010V-1116	0.820423
VC_0838	4772STDY6940920_NZ_CADDXE010000001.1	81.181	271	6	276	667175	666363	2.43e-146	1165	4772STDY6940920	0.820423
VC_0838	CCBT0443_gnl|Prokka|FKCFEMHC_1	81.181	271	6	276	785648	784836	2.43e-146	1165	CCBT0443	0.820423
VC_0838	CCBT0491_gnl|Prokka|FOKOAHOM_1	81.181	271	6	276	162686	163498	2.43e-146	1165	CCBT0491	0.820423
VC_0838	assm_Cam23_contig00001	81.181	271	6	276	162421	163233	2.43e-146	1165	Cam23	0.820423
VC_0838	TUC_T2734_gnl|Prokka|CPIBIPLO_7	81.181	271	6	276	162385	163197	2.42e-146	1165	TUC_T2734	0.820423
VC_0838	VC024_gnl|Prokka|JAHPPEFL_1	81.181	271	6	276	784944	784132	2.43e-146	1165	VC024	0.820423
VC_0838	KNE17_gnl|Prokka|JDCNFJNE_6	80.22	273	4	276	162315	163133	9.47e-146	1161	KNE17	0.817606
VC_0839	N16961_NC_002505.1	100	253	1	253	900726	901484	5.18e-163	1286	N16961	1
VC_0839	2010V-1116_NZ_CP051124.1	96.047	253	1	253	1036740	1035982	5.9e-158	1249	2010V-1116	0.971229
VC_0839	4772STDY6940920_NZ_CADDXE010000001.1	96.047	253	1	253	666360	665602	5.9e-158	1249	4772STDY6940920	0.971229
VC_0839	CCBT0443_gnl|Prokka|FKCFEMHC_1	96.047	253	1	253	784833	784075	5.9e-158	1249	CCBT0443	0.971229
VC_0839	CCBT0491_gnl|Prokka|FOKOAHOM_1	96.047	253	1	253	163501	164259	5.9e-158	1249	CCBT0491	0.971229
VC_0839	assm_Cam23_contig00001	96.047	253	1	253	163236	163994	5.9e-158	1249	Cam23	0.971229
VC_0839	KNE17_gnl|Prokka|JDCNFJNE_6	96.047	253	1	253	163136	163894	5.89e-158	1249	KNE17	0.971229
VC_0839	TUC_T2734_gnl|Prokka|CPIBIPLO_7	96.047	253	1	253	163200	163958	5.89e-158	1249	TUC_T2734	0.971229
VC_0839	VC024_gnl|Prokka|JAHPPEFL_1	96.047	253	1	253	784129	783371	5.9e-158	1249	VC024	0.971229
VC_0840	N16961_NC_002505.1	100	626	1	626	901494	903371	0	3260	N16961	1
VC_0840	2010V-1116_NZ_CP051124.1	98.083	626	1	626	1035972	1034095	0	3198	2010V-1116	0.980982
VC_0840	4772STDY6940920_NZ_CADDXE010000001.1	98.083	626	1	626	665592	663715	0	3198	4772STDY6940920	0.980982
VC_0840	CCBT0443_gnl|Prokka|FKCFEMHC_1	98.083	626	1	626	784065	782188	0	3198	CCBT0443	0.980982
VC_0840	CCBT0491_gnl|Prokka|FOKOAHOM_1	98.083	626	1	626	164269	166146	0	3198	CCBT0491	0.980982
VC_0840	assm_Cam23_contig00001	98.083	626	1	626	164004	165881	0	3198	Cam23	0.980982
VC_0840	KNE17_gnl|Prokka|JDCNFJNE_6	98.083	626	1	626	163904	165781	0	3198	KNE17	0.980982
VC_0840	TUC_T2734_gnl|Prokka|CPIBIPLO_7	98.083	626	1	626	163968	165845	0	3198	TUC_T2734	0.980982
VC_0840	VC024_gnl|Prokka|JAHPPEFL_1	98.083	626	1	626	783361	781484	0	3198	VC024	0.980982
VC_0841	N16961_NC_002505.1	100	256	1	256	903380	904147	1.15e-171	1351	N16961	1
VC_0841	2010V-1116_NZ_CP051124.1	98.438	256	1	256	1034086	1033319	1.26e-169	1336	2010V-1116	0.988897
VC_0841	4772STDY6940920_NZ_CADDXE010000001.1	98.438	256	1	256	663706	662939	1.26e-169	1336	4772STDY6940920	0.988897
VC_0841	CCBT0443_gnl|Prokka|FKCFEMHC_1	98.438	256	1	256	782179	781412	1.26e-169	1336	CCBT0443	0.988897
VC_0841	CCBT0491_gnl|Prokka|FOKOAHOM_1	98.438	256	1	256	166155	166922	1.26e-169	1336	CCBT0491	0.988897
VC_0841	assm_Cam23_contig00001	98.438	256	1	256	165890	166657	1.26e-169	1336	Cam23	0.988897
VC_0841	KNE17_gnl|Prokka|JDCNFJNE_6	98.438	256	1	256	165790	166557	1.26e-169	1336	KNE17	0.988897
VC_0841	TUC_T2734_gnl|Prokka|CPIBIPLO_7	98.438	256	1	256	165854	166621	1.26e-169	1336	TUC_T2734	0.988897
VC_0841	VC024_gnl|Prokka|JAHPPEFL_1	98.438	256	1	256	781475	780708	1.26e-169	1336	VC024	0.988897
VC_0842	N16961_NC_002505.1	100	157	1	157	904166	904636	9.39e-100	803	N16961	1
VC_0842	2010V-1116_NZ_CP051124.1	95.541	157	1	157	1033299	1032829	2.09e-94	763	2010V-1116	0.950187
VC_0842	4772STDY6940920_NZ_CADDXE010000001.1	95.541	157	1	157	662919	662449	2.09e-94	763	4772STDY6940920	0.950187
VC_0842	CCBT0443_gnl|Prokka|FKCFEMHC_1	95.541	157	1	157	781392	780922	2.09e-94	763	CCBT0443	0.950187
VC_0842	CCBT0491_gnl|Prokka|FOKOAHOM_1	95.541	157	1	157	166942	167412	2.09e-94	763	CCBT0491	0.950187
VC_0842	assm_Cam23_contig00001	95.541	157	1	157	166677	167147	2.09e-94	763	Cam23	0.950187
VC_0842	KNE17_gnl|Prokka|JDCNFJNE_6	95.541	157	1	157	166577	167047	2.09e-94	763	KNE17	0.950187
VC_0842	TUC_T2734_gnl|Prokka|CPIBIPLO_7	95.541	157	1	157	166641	167111	2.09e-94	763	TUC_T2734	0.950187
VC_0842	VC024_gnl|Prokka|JAHPPEFL_1	95.541	157	1	157	780688	780218	2.09e-94	763	VC024	0.950187
VC_0843	N16961_NC_002505.1	100	302	1	302	904648	905553	0	1601	N16961	1
VC_0843	4772STDY6940920_NZ_CADDXE010000001.1	98.344	302	1	302	662437	661532	0	1574	4772STDY6940920	0.983136
VC_0843	CCBT0443_gnl|Prokka|FKCFEMHC_1	98.344	302	1	302	780910	780005	0	1574	CCBT0443	0.983136
VC_0843	CCBT0491_gnl|Prokka|FOKOAHOM_1	98.344	302	1	302	167424	168329	0	1574	CCBT0491	0.983136
VC_0843	assm_Cam23_contig00001	98.344	302	1	302	167159	168064	0	1574	Cam23	0.983136
VC_0843	KNE17_gnl|Prokka|JDCNFJNE_6	98.344	302	1	302	167059	167964	0	1574	KNE17	0.983136
VC_0843	TUC_T2734_gnl|Prokka|CPIBIPLO_7	98.344	302	1	302	167123	168028	0	1574	TUC_T2734	0.983136
VC_0843	VC024_gnl|Prokka|JAHPPEFL_1	98.344	302	1	302	780206	779301	0	1574	VC024	0.983136
VC_0843	2010V-1116_NZ_CP051124.1	98.013	302	1	302	1032817	1031912	0	1569	2010V-1116	0.980012
VC_0844	2010V-1116_NZ_CP051124.1	100	215	1	215	1031259	1031903	5.66e-141	1117	2010V-1116	1
VC_0844	4772STDY6940920_NZ_CADDXE010000001.1	100	215	1	215	660879	661523	5.66e-141	1117	4772STDY6940920	1
VC_0844	CCBT0443_gnl|Prokka|FKCFEMHC_1	100	215	1	215	779352	779996	5.66e-141	1117	CCBT0443	1
VC_0844	CCBT0491_gnl|Prokka|FOKOAHOM_1	100	215	1	215	168982	168338	5.66e-141	1117	CCBT0491	1
VC_0844	assm_Cam23_contig00001	100	215	1	215	168717	168073	5.66e-141	1117	Cam23	1
VC_0844	KNE17_gnl|Prokka|JDCNFJNE_6	100	215	1	215	168617	167973	5.65e-141	1117	KNE17	1
VC_0844	N16961_NC_002505.1	100	215	1	215	906206	905562	5.66e-141	1117	N16961	1
VC_0844	TUC_T2734_gnl|Prokka|CPIBIPLO_7	100	215	1	215	168681	168037	5.65e-141	1117	TUC_T2734	1
VC_0844	VC024_gnl|Prokka|JAHPPEFL_1	100	215	1	215	778648	779292	5.66e-141	1117	VC024	1
VC_0845	N16961_NC_002505.1	100	1520	1	1520	906379	910938	0	8137	N16961	1
VC_0845	2010V-1116_NZ_CP051124.1	98.684	1520	1	1520	1031086	1026527	0	8061	2010V-1116	0.99066
VC_0845	KNE17_gnl|Prokka|JDCNFJNE_6	97.763	1520	1	1520	168790	173349	0	7989	KNE17	0.981811
VC_0845	4772STDY6940920_NZ_CADDXE010000001.1	97.697	1520	1	1520	660706	656147	0	7977	4772STDY6940920	0.980337
VC_0845	CCBT0443_gnl|Prokka|FKCFEMHC_1	97.697	1520	1	1520	779179	774620	0	7977	CCBT0443	0.980337
VC_0845	CCBT0491_gnl|Prokka|FOKOAHOM_1	97.697	1520	1	1520	169155	173714	0	7977	CCBT0491	0.980337
VC_0845	assm_Cam23_contig00001	97.697	1520	1	1520	168890	173449	0	7977	Cam23	0.980337
VC_0845	TUC_T2734_gnl|Prokka|CPIBIPLO_7	97.697	1520	1	1520	168854	173413	0	7977	TUC_T2734	0.980337
VC_0845	VC024_gnl|Prokka|JAHPPEFL_1	97.697	1520	1	1520	778475	773916	0	7977	VC024	0.980337
VC_0847	N16961_NC_002505.1	100	422	1	422	914124	912859	0	2267	N16961	1
VC_0847	2010V-1116_NZ_CP051124.1	99.526	422	1	422	1023344	1024609	0	2257	2010V-1116	0.995589
VC_0847	4772STDY6940920_NZ_CADDXE010000001.1	99.526	422	1	422	652964	654229	0	2257	4772STDY6940920	0.995589
VC_0847	CCBT0443_gnl|Prokka|FKCFEMHC_1	99.526	422	1	422	771437	772702	0	2257	CCBT0443	0.995589
VC_0847	CCBT0491_gnl|Prokka|FOKOAHOM_1	99.526	422	1	422	176897	175632	0	2257	CCBT0491	0.995589
VC_0847	assm_Cam23_contig00001	99.526	422	1	422	176632	175367	0	2257	Cam23	0.995589
VC_0847	KNE17_gnl|Prokka|JDCNFJNE_6	99.526	422	1	422	176532	175267	0	2257	KNE17	0.995589
VC_0847	TUC_T2734_gnl|Prokka|CPIBIPLO_7	99.526	422	1	422	176596	175331	0	2257	TUC_T2734	0.995589
VC_0847	VC024_gnl|Prokka|JAHPPEFL_1	99.526	422	1	422	770733	771998	0	2257	VC024	0.995589
VC_0984	N16961_NC_002505.1	100	294	1	294	1048024	1047143	0	1551	N16961	1
VC_0984	2010V-1116_NZ_CP051124.1	98.639	294	1	294	889952	890833	0	1533	2010V-1116	0.988395
VC_0984	4772STDY6940920_NZ_CADDXE010000001.1	98.639	294	1	294	519574	520455	0	1533	4772STDY6940920	0.988395
VC_0984	CCBT0443_gnl|Prokka|FKCFEMHC_1	98.639	294	1	294	638047	638928	0	1533	CCBT0443	0.988395
VC_0984	CCBT0491_gnl|Prokka|FOKOAHOM_1	98.639	294	1	294	310119	309238	0	1533	CCBT0491	0.988395
VC_0984	assm_Cam23_contig00001	98.639	294	1	294	309854	308973	0	1533	Cam23	0.988395
VC_0984	KNE17_gnl|Prokka|JDCNFJNE_14	98.639	294	1	294	20604	21485	0	1533	KNE17	0.988395
VC_0984	TUC_T2734_gnl|Prokka|CPIBIPLO_13	98.639	294	1	294	20426	21307	0	1533	TUC_T2734	0.988395
VC_0984	VC024_gnl|Prokka|JAHPPEFL_1	100	168	1	168	637512	638015	2.19e-163	888	VC024	0.572534
VC_1450	N16961_NC_002505.1	100	153	1	153	1549662	1550120	9.33e-102	818	N16961	1
VC_1450	2010V-1116_NZ_CP051124.1	99.346	153	1	153	391506	391048	1.75e-101	815	2010V-1116	0.996333
VC_1450	4772STDY6940920_NZ_CADDXE010000001.1	99.346	153	1	153	21190	20732	1.75e-101	815	4772STDY6940920	0.996333
VC_1450	CCBT0443_gnl|Prokka|FKCFEMHC_1	99.346	153	1	153	139123	138665	1.75e-101	815	CCBT0443	0.996333
VC_1450	CCBT0491_gnl|Prokka|FOKOAHOM_9	99.346	153	1	153	154719	154261	1.75e-101	815	CCBT0491	0.996333
VC_1450	assm_Cam23_contig00001	99.346	153	1	153	808023	808481	1.75e-101	815	Cam23	0.996333
VC_1450	KNE17_gnl|Prokka|JDCNFJNE_22	99.346	153	1	153	36512	36970	1.74e-101	815	KNE17	0.996333
VC_1450	TUC_T2734_gnl|Prokka|CPIBIPLO_2	99.346	153	1	153	17434	16976	1.75e-101	815	TUC_T2734	0.996333
VC_1450	VC024_gnl|Prokka|JAHPPEFL_1	99.346	153	1	153	139123	138665	1.75e-101	815	VC024	0.996333
VC_1451	N16961_NC_002505.1	99.978	4558	1	4558	1550108	1563781	0	24050	N16961	1
VC_1451	KNE17_gnl|Prokka|JDCNFJNE_22	98.223	4558	1	4558	36958	50631	0	23671	KNE17	0.984241
VC_1451	4772STDY6940920_NZ_CADDXE010000001.1	98.201	4558	1	4558	20744	7071	0	23667	4772STDY6940920	0.984075
VC_1451	CCBT0443_gnl|Prokka|FKCFEMHC_1	98.201	4558	1	4558	138677	125004	0	23667	CCBT0443	0.984075
VC_1451	CCBT0491_gnl|Prokka|FOKOAHOM_9	98.201	4558	1	4558	154273	140600	0	23667	CCBT0491	0.984075
VC_1451	TUC_T2734_gnl|Prokka|CPIBIPLO_2	98.201	4558	1	4558	16988	3315	0	23667	TUC_T2734	0.984075
VC_1451	VC024_gnl|Prokka|JAHPPEFL_1	98.201	4558	1	4558	138677	125004	0	23667	VC024	0.984075
VC_1451	assm_Cam23_contig00001	98.179	4558	1	4558	808469	822142	0	23657	Cam23	0.983659
VC_1451	2010V-1116_NZ_CP051124.1	98.204	4454	1	4454	391060	377699	0	23105	2010V-1116	0.960707
VC_1452	KNE17_gnl|Prokka|JDCNFJNE_94	100	74	1	74	165	386	2.66e-49	383	KNE17	1
VC_1452	N16961_NC_002505.1	100	74	1	74	1564376	1564155	1.22e-44	383	N16961	1
VC_1452	assm_Cam23_contig00014	97.297	74	1	74	363	142	3.33e-43	372	Cam23	0.971279
VC_1452	CCBT0491_gnl|Prokka|FOKOAHOM_9	91.892	74	1	74	136881	137102	2.82e-40	350	CCBT0491	0.913838
VC_1452	TUC_T2734_gnl|Prokka|CPIBIPLO_2	91.892	74	1	74	2719	2940	2.82e-40	350	TUC_T2734	0.913838
VC_1452	2010V-1116_NZ_CP051125.1	41.667	24	46	69	349234	349163	0.58	60	2010V-1116	0.156658
VC_1452	4772STDY6940920_NZ_CADDXE010000003.1	41.667	24	46	69	304749	304820	0.58	60	4772STDY6940920	0.156658
VC_1452	CCBT0443_gnl|Prokka|FKCFEMHC_3	41.667	24	46	69	315168	315239	0.58	60	CCBT0443	0.156658
VC_1452	VC024_gnl|Prokka|JAHPPEFL_3	41.667	24	46	69	310354	310425	0.58	60	VC024	0.156658
VC_1453	CCBT0491_gnl|Prokka|FOKOAHOM_9	99.194	124	1	124	136413	136784	2.05e-80	655	CCBT0491	1
VC_1453	N16961_NC_002505.1	99.194	124	1	124	1564844	1564473	2.05e-80	655	N16961	1
VC_1453	TUC_T2734_gnl|Prokka|CPIBIPLO_2	99.194	124	1	124	2251	2622	2.05e-80	655	TUC_T2734	1
VC_1453	KNE17_gnl|Prokka|JDCNFJNE_57	97.479	119	1	119	1006	1362	6.72e-81	623	KNE17	0.951145
VC_1454	N16961_NC_002505.1	100	359	1	359	1572817	1571741	0	1930	N16961	1
VC_1454	CCBT0491_gnl|Prokka|FOKOAHOM_9	98.886	359	1	359	135356	136432	0	1912	CCBT0491	0.990674
VC_1454	TUC_T2734_gnl|Prokka|CPIBIPLO_2	98.886	359	1	359	1194	2270	0	1912	TUC_T2734	0.990674
VC_1454	KNE17_gnl|Prokka|JDCNFJNE_57	100	341	19	359	3	1025	0	1835	KNE17	0.950777
VC_1454	4772STDY6940920_NZ_CADDXE010000021.1	33.521	355	14	356	2022	3071	1.06e-50	460	4772STDY6940920	0.238342
VC_1454	CCBT0443_gnl|Prokka|FKCFEMHC_7	33.521	355	14	356	77808	78857	1.44e-50	460	CCBT0443	0.238342
VC_1454	VC024_gnl|Prokka|JAHPPEFL_8	33.521	355	14	356	99796	100845	1.43e-50	460	VC024	0.238342
VC_1455	KNE17_gnl|Prokka|JDCNFJNE_73	100	112	1	112	398	63	2.72e-77	577	KNE17	1
VC_1455	N16961_NC_002505.1	100	112	1	112	1566027	1566362	4.59e-70	577	N16961	1
VC_1455	2010V-1116_NZ_CP051124.1	31.25	64	3	62	2849353	2849544	0.077	71	2010V-1116	0.12305
VC_1455	4772STDY6940920_NZ_CADDXE010000002.1	31.25	64	3	62	215635	215444	0.077	71	4772STDY6940920	0.12305
VC_1455	CCBT0443_gnl|Prokka|FKCFEMHC_2	31.25	64	3	62	214414	214223	0.077	71	CCBT0443	0.12305
VC_1455	CCBT0491_gnl|Prokka|FOKOAHOM_6	31.25	64	3	62	214154	213963	0.077	71	CCBT0491	0.12305
VC_1455	assm_Cam23_contig00005	31.25	64	3	62	96241	96432	0.077	71	Cam23	0.12305
VC_1455	TUC_T2734_gnl|Prokka|CPIBIPLO_5	31.25	64	3	62	97311	97502	0.077	71	TUC_T2734	0.12305
VC_1455	VC024_gnl|Prokka|JAHPPEFL_2	31.25	64	3	62	215258	215067	0.077	71	VC024	0.12305
VC_1456	N16961_NC_002505.1	100	124	1	124	1567341	1566970	8.14e-82	665	N16961	1
VC_1456	KNE17_gnl|Prokka|JDCNFJNE_52	94.355	124	1	124	562	191	9.98e-81	628	KNE17	0.944361
VC_1456	2010V-1116_NZ_CP051125.1	27.632	76	2	67	688833	689060	4.2	58	2010V-1116	0.087218
VC_1456	4772STDY6940920_NZ_CADDXE010000010.1	27.632	76	2	67	63246	63019	4.2	58	4772STDY6940920	0.087218
VC_1456	CCBT0443_gnl|Prokka|FKCFEMHC_10	27.632	76	2	67	63234	63007	4.2	58	CCBT0443	0.087218
VC_1456	CCBT0491_gnl|Prokka|FOKOAHOM_5	27.632	76	2	67	59754	59527	4.2	58	CCBT0491	0.087218
VC_1456	assm_Cam23_contig00012	27.632	76	2	67	59740	59513	4.2	58	Cam23	0.087218
VC_1456	TUC_T2734_gnl|Prokka|CPIBIPLO_14	27.632	76	2	67	64216	63989	4.2	58	TUC_T2734	0.087218
VC_1456	VC024_gnl|Prokka|JAHPPEFL_10	27.632	76	2	67	59754	59527	4.2	58	VC024	0.087218
VC_1457	N16961_NC_002505.1	100	258	1	258	1568114	1567341	5.56e-177	1391	N16961	1
VC_1457	KNE17_gnl|Prokka|JDCNFJNE_52	98.837	258	1	258	1335	562	0	1379	KNE17	0.991373
VC_1458	N16961_NC_002505.1	100	399	1	399	1569412	1568216	0	2145	N16961	1
VC_1458	4772STDY6940920_NZ_CADDXE010000001.1	95.99	399	1	399	5504	6700	0	2074	4772STDY6940920	0.9669
VC_1458	assm_Cam23_contig00001	95.489	399	1	399	830260	829064	0	2063	Cam23	0.961772
VC_1458	KNE17_gnl|Prokka|JDCNFJNE_50	99.138	348	1	348	1046	3	0	1861	KNE17	0.867599
VC_1458	CCBT0443_gnl|Prokka|FKCFEMHC_7	25.602	332	1	279	81582	82565	3.8e-17	206	CCBT0443	0.0960373
VC_1458	CCBT0491_gnl|Prokka|FOKOAHOM_10	25.602	332	1	279	81605	82588	3.8e-17	206	CCBT0491	0.0960373
VC_1458	TUC_T2734_gnl|Prokka|CPIBIPLO_9	25.602	332	1	279	75743	74760	3.8e-17	206	TUC_T2734	0.0960373
VC_1458	VC024_gnl|Prokka|JAHPPEFL_11	25.602	332	1	279	1448	2431	3.78e-17	206	VC024	0.0960373
VC_1459	4772STDY6940920_NZ_CADDXE010000001.1	98.969	97	1	97	5214	5504	1.59e-57	481	4772STDY6940920	1
VC_1459	assm_Cam23_contig00001	98.969	97	1	97	830550	830260	1.59e-57	481	Cam23	1
VC_1459	KNE17_gnl|Prokka|JDCNFJNE_50	98.969	97	1	97	1336	1046	2.58e-58	481	KNE17	1
VC_1459	N16961_NC_002505.1	98.969	97	1	97	1569702	1569412	1.59e-57	481	N16961	1
VC_1460	N16961_NC_002505.1	99.766	427	1	427	1570982	1569702	0	2295	N16961	1
VC_1460	4772STDY6940920_NZ_CADDXE010000001.1	98.126	427	1	427	3934	5214	0	2256	4772STDY6940920	0.983007
VC_1460	assm_Cam23_contig00001	97.658	427	1	427	831815	830550	0	2226	Cam23	0.969935
VC_1460	KNE17_gnl|Prokka|JDCNFJNE_50	99.298	285	143	427	2187	1336	0	1492	KNE17	0.650109
VC_1461	KNE17_gnl|Prokka|JDCNFJNE_78	100	82	1	82	541	296	7.02e-50	391	KNE17	1
VC_1461	N16961_NC_002505.1	100	82	1	82	1571241	1570996	1.26e-45	391	N16961	1
VC_1461	4772STDY6940920_NZ_CADDXE010000001.1	98.78	82	1	82	3675	3920	1.21e-44	384	4772STDY6940920	0.982097
VC_1461	assm_Cam23_contig00001	97.561	82	1	82	832074	831829	2.66e-44	381	Cam23	0.974425
VC_1462	N16961_NC_002505.1	99.213	127	1	127	1571760	1571380	3.47e-82	669	N16961	1
VC_1462	CCBT0491_gnl|Prokka|FOKOAHOM_9	96.8	125	1	125	136413	136784	2.96e-77	632	CCBT0491	0.944694
VC_1462	TUC_T2734_gnl|Prokka|CPIBIPLO_2	96.8	125	1	125	2251	2622	2.96e-77	632	TUC_T2734	0.944694
VC_1462	KNE17_gnl|Prokka|JDCNFJNE_57	96.667	120	1	120	1006	1362	3.35e-79	612	KNE17	0.914798
VC_1463	N16961_NC_002505.1	100	359	1	359	1572817	1571741	0	1930	N16961	1
VC_1463	CCBT0491_gnl|Prokka|FOKOAHOM_9	98.886	359	1	359	135356	136432	0	1912	CCBT0491	0.990674
VC_1463	TUC_T2734_gnl|Prokka|CPIBIPLO_2	98.886	359	1	359	1194	2270	0	1912	TUC_T2734	0.990674
VC_1463	KNE17_gnl|Prokka|JDCNFJNE_57	100	341	19	359	3	1025	0	1835	KNE17	0.950777
VC_1463	4772STDY6940920_NZ_CADDXE010000021.1	33.521	355	14	356	2022	3071	1.06e-50	460	4772STDY6940920	0.238342
VC_1463	CCBT0443_gnl|Prokka|FKCFEMHC_7	33.521	355	14	356	77808	78857	1.44e-50	460	CCBT0443	0.238342
VC_1463	VC024_gnl|Prokka|JAHPPEFL_8	33.521	355	14	356	99796	100845	1.43e-50	460	VC024	0.238342
VC_1464	KNE17_gnl|Prokka|JDCNFJNE_73	100	112	1	112	398	63	2.72e-77	577	KNE17	1
VC_1464	N16961_NC_002505.1	100	112	1	112	1566027	1566362	4.59e-70	577	N16961	1
VC_1464	2010V-1116_NZ_CP051124.1	31.25	64	3	62	2849353	2849544	0.077	71	2010V-1116	0.12305
VC_1464	4772STDY6940920_NZ_CADDXE010000002.1	31.25	64	3	62	215635	215444	0.077	71	4772STDY6940920	0.12305
VC_1464	CCBT0443_gnl|Prokka|FKCFEMHC_2	31.25	64	3	62	214414	214223	0.077	71	CCBT0443	0.12305
VC_1464	CCBT0491_gnl|Prokka|FOKOAHOM_6	31.25	64	3	62	214154	213963	0.077	71	CCBT0491	0.12305
VC_1464	assm_Cam23_contig00005	31.25	64	3	62	96241	96432	0.077	71	Cam23	0.12305
VC_1464	TUC_T2734_gnl|Prokka|CPIBIPLO_5	31.25	64	3	62	97311	97502	0.077	71	TUC_T2734	0.12305
VC_1464	VC024_gnl|Prokka|JAHPPEFL_2	31.25	64	3	62	215258	215067	0.077	71	VC024	0.12305
VC_1465	N16961_NC_002505.1	100	194	1	194	1574355	1573774	1.16e-132	1053	N16961	1
VC_1465	4772STDY6940920_NZ_CADDXE010000035.1	100	28	1	28	85	2	8.53e-12	142	4772STDY6940920	0.134853
VC_1466	4772STDY6940920_NZ_CADDXE010000035.1	100	55	1	55	245	81	2.39e-35	285	4772STDY6940920	1
VC_1466	N16961_NC_002505.1	100	55	1	55	1579366	1579202	7.16e-32	285	N16961	1
VC_1467	N16961_NC_002505.1	100	230	1	230	1580136	1579447	4.68e-153	1209	N16961	1
VC_1467	2010V-1116_NZ_CP051125.1	30.645	62	8	69	741814	741984	0.085	76	2010V-1116	0.0628619
VC_1467	4772STDY6940920_NZ_CADDXE010000010.1	30.645	62	8	69	10266	10096	0.085	76	4772STDY6940920	0.0628619
VC_1467	CCBT0443_gnl|Prokka|FKCFEMHC_10	30.645	62	8	69	10254	10084	0.085	76	CCBT0443	0.0628619
VC_1467	CCBT0491_gnl|Prokka|FOKOAHOM_5	30.645	62	8	69	6774	6604	0.085	76	CCBT0491	0.0628619
VC_1467	assm_Cam23_contig00012	30.645	62	8	69	6760	6590	0.085	76	Cam23	0.0628619
VC_1467	KNE17_gnl|Prokka|JDCNFJNE_4	30.645	62	8	69	7328	7158	0.085	76	KNE17	0.0628619
VC_1467	TUC_T2734_gnl|Prokka|CPIBIPLO_14	30.645	62	8	69	11236	11066	0.085	76	TUC_T2734	0.0628619
VC_1467	VC024_gnl|Prokka|JAHPPEFL_10	30.645	62	8	69	6774	6604	0.085	76	VC024	0.0628619
VC_1468	N16961_NC_002505.1	100	94	1	94	1580550	1580269	5.94e-60	499	N16961	1
VC_1469	N16961_NC_002505.1	100	522	1	522	1582123	1580558	0	2830	N16961	1
VC_1469	4772STDY6940920_NZ_CADDXE010000034.1	100	124	319	442	373	2	4.54e-86	666	4772STDY6940920	0.235336
VC_1469	2010V-1116_NZ_CP051124.1	36.842	38	120	157	847383	847273	2.2	69	2010V-1116	0.0243816
VC_1469	CCBT0443_gnl|Prokka|FKCFEMHC_1	36.842	38	120	157	595208	595098	2.2	69	CCBT0443	0.0243816
VC_1469	CCBT0491_gnl|Prokka|FOKOAHOM_1	36.842	38	120	157	352688	352798	2.2	69	CCBT0491	0.0243816
VC_1469	assm_Cam23_contig00001	36.842	38	120	157	352153	352263	2.2	69	Cam23	0.0243816
VC_1469	KNE17_gnl|Prokka|JDCNFJNE_10	36.842	38	120	157	125193	125083	2.2	69	KNE17	0.0243816
VC_1469	TUC_T2734_gnl|Prokka|CPIBIPLO_2	36.842	38	120	157	473294	473184	2.2	69	TUC_T2734	0.0243816
VC_1469	VC024_gnl|Prokka|JAHPPEFL_1	36.842	38	120	157	595213	595103	2.2	69	VC024	0.0243816
VC_1471	N16961_NC_002505.1	100	55	1	55	1579206	1579042	1.62e-31	283	N16961	1
VC_1471	4772STDY6940920_NZ_CADDXE010000035.1	91.667	24	1	24	85	14	1.08e-08	110	4772STDY6940920	0.388693
VC_1471	2010V-1116_NZ_CP051125.1	57.895	19	5	23	397422	397366	4.4	52	2010V-1116	0.183746
VC_1471	CCBT0443_gnl|Prokka|FKCFEMHC_3	57.895	19	5	23	266980	267036	4.4	52	CCBT0443	0.183746
VC_1471	CCBT0491_gnl|Prokka|FOKOAHOM_2	57.895	19	5	23	32196	32252	4.4	52	CCBT0491	0.183746
VC_1471	assm_Cam23_contig00002	57.895	19	5	23	260294	260350	4.4	52	Cam23	0.183746
VC_1471	KNE17_gnl|Prokka|JDCNFJNE_1	57.895	19	5	23	32255	32311	4.4	52	KNE17	0.183746
VC_1471	TUC_T2734_gnl|Prokka|CPIBIPLO_1	57.895	19	5	23	484856	484800	4.4	52	TUC_T2734	0.183746
VC_1471	VC024_gnl|Prokka|JAHPPEFL_3	57.895	19	5	23	262166	262222	4.4	52	VC024	0.183746
VC_1472	4772STDY6940920_NZ_CADDXE010000035.1	100	55	1	55	245	81	2.39e-35	285	4772STDY6940920	1
VC_1472	N16961_NC_002505.1	100	55	1	55	1579366	1579202	7.16e-32	285	N16961	1
VC_1473	N16961_NC_002505.1	100	230	1	230	1580136	1579447	4.68e-153	1209	N16961	1
VC_1473	2010V-1116_NZ_CP051125.1	30.645	62	8	69	741814	741984	0.085	76	2010V-1116	0.0628619
VC_1473	4772STDY6940920_NZ_CADDXE010000010.1	30.645	62	8	69	10266	10096	0.085	76	4772STDY6940920	0.0628619
VC_1473	CCBT0443_gnl|Prokka|FKCFEMHC_10	30.645	62	8	69	10254	10084	0.085	76	CCBT0443	0.0628619
VC_1473	CCBT0491_gnl|Prokka|FOKOAHOM_5	30.645	62	8	69	6774	6604	0.085	76	CCBT0491	0.0628619
VC_1473	assm_Cam23_contig00012	30.645	62	8	69	6760	6590	0.085	76	Cam23	0.0628619
VC_1473	KNE17_gnl|Prokka|JDCNFJNE_4	30.645	62	8	69	7328	7158	0.085	76	KNE17	0.0628619
VC_1473	TUC_T2734_gnl|Prokka|CPIBIPLO_14	30.645	62	8	69	11236	11066	0.085	76	TUC_T2734	0.0628619
VC_1473	VC024_gnl|Prokka|JAHPPEFL_10	30.645	62	8	69	6774	6604	0.085	76	VC024	0.0628619
VC_1474	N16961_NC_002505.1	100	94	1	94	1580550	1580269	5.94e-60	499	N16961	1
VC_1475	N16961_NC_002505.1	100	522	1	522	1582123	1580558	0	2830	N16961	1
VC_1475	4772STDY6940920_NZ_CADDXE010000034.1	100	124	319	442	373	2	4.54e-86	666	4772STDY6940920	0.235336
VC_1475	2010V-1116_NZ_CP051124.1	36.842	38	120	157	847383	847273	2.2	69	2010V-1116	0.0243816
VC_1475	CCBT0443_gnl|Prokka|FKCFEMHC_1	36.842	38	120	157	595208	595098	2.2	69	CCBT0443	0.0243816
VC_1475	CCBT0491_gnl|Prokka|FOKOAHOM_1	36.842	38	120	157	352688	352798	2.2	69	CCBT0491	0.0243816
VC_1475	assm_Cam23_contig00001	36.842	38	120	157	352153	352263	2.2	69	Cam23	0.0243816
VC_1475	KNE17_gnl|Prokka|JDCNFJNE_10	36.842	38	120	157	125193	125083	2.2	69	KNE17	0.0243816
VC_1475	TUC_T2734_gnl|Prokka|CPIBIPLO_2	36.842	38	120	157	473294	473184	2.2	69	TUC_T2734	0.0243816
VC_1475	VC024_gnl|Prokka|JAHPPEFL_1	36.842	38	120	157	595213	595103	2.2	69	VC024	0.0243816
VC_1477	N16961_NC_002505.1	99.145	117	1	117	1583160	1583510	8.08e-74	605	N16961	1
VC_1477	2010V-1116_NZ_CP051125.1	90.909	110	1	110	791024	790704	9.65e-61	508	2010V-1116	0.839669
VC_1477	4772STDY6940920_NZ_CADDXE010000008.1	90.909	110	1	110	12461	12141	9.64e-61	508	4772STDY6940920	0.839669
VC_1477	CCBT0443_gnl|Prokka|FKCFEMHC_24	90.909	110	1	110	37	357	3.29e-64	508	CCBT0443	0.839669
VC_1477	CCBT0491_gnl|Prokka|FOKOAHOM_8	90.909	110	1	110	196986	197306	9.64e-61	508	CCBT0491	0.839669
VC_1477	assm_Cam23_contig00038	90.909	110	1	110	37	357	3.29e-64	508	Cam23	0.839669
VC_1477	KNE17_gnl|Prokka|JDCNFJNE_59	90.909	110	1	110	1222	902	3.29e-64	508	KNE17	0.839669
VC_1477	TUC_T2734_gnl|Prokka|CPIBIPLO_44	90.909	110	1	110	37	357	3.29e-64	508	TUC_T2734	0.839669
VC_1477	VC024_gnl|Prokka|JAHPPEFL_28	90.909	110	1	110	37	357	3.29e-64	508	VC024	0.839669
VC_1478	4772STDY6940920_NZ_CADDXE010000011.1	99.655	290	1	290	78480	77611	0	1561	4772STDY6940920	1
VC_1478	CCBT0443_gnl|Prokka|FKCFEMHC_7	99.655	290	1	290	157469	156600	0	1561	CCBT0443	1
VC_1478	assm_Cam23_contig00014	99.655	290	1	290	75491	74622	0	1561	Cam23	1
VC_1478	KNE17_gnl|Prokka|JDCNFJNE_20	99.655	290	1	290	2919	3788	0	1561	KNE17	1
VC_1478	N16961_NC_002506.1	99.655	290	1	290	736643	735774	0	1561	N16961	1
VC_1478	VC024_gnl|Prokka|JAHPPEFL_11	99.655	290	1	290	77335	76466	0	1561	VC024	1
VC_1478	2010V-1116_NZ_CP051124.1	91.034	290	1	290	1496763	1497632	0	1453	2010V-1116	0.930814
VC_1478	CCBT0491_gnl|Prokka|FOKOAHOM_8	91.034	290	1	290	197327	198196	0	1453	CCBT0491	0.930814
VC_1478	TUC_T2734_gnl|Prokka|CPIBIPLO_44	91.034	290	1	290	378	1247	0	1453	TUC_T2734	0.930814
VC_1479	N16961_NC_002505.1	99.16	119	1	119	1585650	1585294	3.06e-76	623	N16961	1
VC_1479	2010V-1116_NZ_CP051124.1	97.479	119	1	119	377008	377364	9.02e-75	612	2010V-1116	0.982343
VC_1479	4772STDY6940920_NZ_CADDXE010000008.1	97.479	119	1	119	136627	136983	9.01e-75	612	4772STDY6940920	0.982343
VC_1479	CCBT0443_gnl|Prokka|FKCFEMHC_1	97.479	119	1	119	124255	124611	9.01e-75	612	CCBT0443	0.982343
VC_1479	CCBT0491_gnl|Prokka|FOKOAHOM_9	97.479	119	1	119	124255	124611	9.01e-75	612	CCBT0491	0.982343
VC_1479	assm_Cam23_contig00001	97.479	119	1	119	835993	835637	9.01e-75	612	Cam23	0.982343
VC_1479	KNE17_gnl|Prokka|JDCNFJNE_12	97.479	119	1	119	124209	124565	9.01e-75	612	KNE17	0.982343
VC_1479	TUC_T2734_gnl|Prokka|CPIBIPLO_11	97.479	119	1	119	3009	2653	9.01e-75	612	TUC_T2734	0.982343
VC_1479	VC024_gnl|Prokka|JAHPPEFL_1	97.479	119	1	119	124255	124611	9.01e-75	612	VC024	0.982343
VC_1758	N16961_NC_002505.1	100	411	1	411	1896092	1897324	0	2214	N16961	1
VC_1758	2010V-1116_NZ_CP051124.1	98.054	411	1	411	55884	54652	0	2169	2010V-1116	0.979675
VC_1758	4772STDY6940920_NZ_CADDXE010000006.1	98.054	411	1	411	191425	192657	0	2169	4772STDY6940920	0.979675
VC_1758	CCBT0443_gnl|Prokka|FKCFEMHC_6	98.054	411	1	411	191426	192658	0	2169	CCBT0443	0.979675
VC_1758	CCBT0491_gnl|Prokka|FOKOAHOM_8	98.054	411	1	411	191790	193022	0	2169	CCBT0491	0.979675
VC_1758	assm_Cam23_contig00008	98.054	411	1	411	163999	165231	0	2169	Cam23	0.979675
VC_1758	KNE17_gnl|Prokka|JDCNFJNE_8	98.054	411	1	411	4850	3618	0	2169	KNE17	0.979675
VC_1758	TUC_T2734_gnl|Prokka|CPIBIPLO_8	98.054	411	1	411	163906	165138	0	2169	TUC_T2734	0.979675
VC_1758	VC024_gnl|Prokka|JAHPPEFL_6	98.054	411	1	411	191424	192656	0	2169	VC024	0.979675
VC_1760	N16961_NC_002505.1	99.894	940	1	940	1900831	1898012	0	5013	N16961	1
VC_1760	2010V-1116_NZ_CP051124.1	26.667	75	669	743	2235316	2235540	0.22	80	2010V-1116	0.0159585
VC_1760	4772STDY6940920_NZ_CADDXE010000005.1	26.667	75	669	743	233548	233772	0.22	80	4772STDY6940920	0.0159585
VC_1760	CCBT0443_gnl|Prokka|FKCFEMHC_5	26.667	75	669	743	238573	238797	0.22	80	CCBT0443	0.0159585
VC_1760	CCBT0491_gnl|Prokka|FOKOAHOM_7	26.667	75	669	743	233126	233350	0.22	80	CCBT0491	0.0159585
VC_1760	assm_Cam23_contig00006	26.667	75	669	743	13207	12983	0.22	80	Cam23	0.0159585
VC_1760	KNE17_gnl|Prokka|JDCNFJNE_5	26.667	75	669	743	233291	233515	0.22	80	KNE17	0.0159585
VC_1760	TUC_T2734_gnl|Prokka|CPIBIPLO_6	26.667	75	669	743	13175	12951	0.22	80	TUC_T2734	0.0159585
VC_1760	VC024_gnl|Prokka|JAHPPEFL_5	26.667	75	669	743	233119	233343	0.22	80	VC024	0.0159585
VC_1761	N16961_NC_002505.1	99.505	202	1	202	1901459	1900854	1.08e-134	1069	N16961	1
VC_1762	N16961_NC_002505.1	99.793	483	1	483	1902901	1901453	0	2567	N16961	1
VC_1763	N16961_NC_002505.1	100	244	1	244	1903632	1902901	4.13e-163	1286	N16961	1
VC_1764	N16961_NC_002505.1	100	706	1	706	1905745	1903628	0	3661	N16961	1
VC_1765	N16961_NC_002505.1	99.902	1022	1	1022	1908858	1905793	0	5492	N16961	1
VC_1765	2010V-1116_NZ_CP051124.1	25.168	596	159	718	1492059	1493723	7.32e-26	290	2010V-1116	0.0528041
VC_1765	4772STDY6940920_NZ_CADDXE010000004.1	22.87	669	141	718	134560	136386	9.39e-10	152	4772STDY6940920	0.0276766
VC_1765	CCBT0443_gnl|Prokka|FKCFEMHC_4	22.87	669	141	718	134604	136430	9.39e-10	152	CCBT0443	0.0276766
VC_1765	CCBT0491_gnl|Prokka|FOKOAHOM_9	57.143	28	187	209	58310	58393	4.1	70	CCBT0491	0.0127458
VC_1765	assm_Cam23_contig00001	57.143	28	187	209	901938	901855	4.1	70	Cam23	0.0127458
VC_1765	KNE17_gnl|Prokka|JDCNFJNE_12	57.143	28	187	209	58264	58347	4.1	70	KNE17	0.0127458
VC_1765	TUC_T2734_gnl|Prokka|CPIBIPLO_11	57.143	28	187	209	68954	68871	4.1	70	TUC_T2734	0.0127458
VC_1765	VC024_gnl|Prokka|JAHPPEFL_1	57.143	28	187	209	58310	58393	4.1	70	VC024	0.0127458
VC_1766	N16961_NC_002505.1	100	663	1	663	1910877	1908889	0	3567	N16961	1
VC_1767	N16961_NC_002505.1	100	470	1	470	1912282	1910873	0	2535	N16961	1
VC_1767	2010V-1116_NZ_CP051124.1	30.189	53	16	61	728094	727936	7.9	64	2010V-1116	0.0252465
VC_1767	4772STDY6940920_NZ_CADDXE010000001.1	30.189	53	16	61	357997	357839	7.9	64	4772STDY6940920	0.0252465
VC_1767	CCBT0443_gnl|Prokka|FKCFEMHC_1	30.189	53	16	61	475930	475772	7.9	64	CCBT0443	0.0252465
VC_1767	CCBT0491_gnl|Prokka|FOKOAHOM_1	30.189	53	16	61	471966	472124	7.9	64	CCBT0491	0.0252465
VC_1767	assm_Cam23_contig00001	30.189	53	16	61	471442	471600	7.9	64	Cam23	0.0252465
VC_1767	KNE17_gnl|Prokka|JDCNFJNE_10	30.189	53	16	61	5903	5745	7.9	64	KNE17	0.0252465
VC_1767	TUC_T2734_gnl|Prokka|CPIBIPLO_2	30.189	53	16	61	354016	353858	7.9	64	TUC_T2734	0.0252465
VC_1767	VC024_gnl|Prokka|JAHPPEFL_1	30.189	53	16	61	475935	475777	7.9	64	VC024	0.0252465
VC_1768	N16961_NC_002505.1	99.784	462	1	462	1913671	1912286	0	2479	N16961	1
VC_1768	2010V-1116_NZ_CP051124.1	30.693	101	342	442	1490616	1490900	0.025	85	2010V-1116	0.034288
VC_1768	4772STDY6940920_NZ_CADDXE010000002.1	35.849	53	253	304	34527	34685	0.3	76	4772STDY6940920	0.0306575
VC_1768	CCBT0443_gnl|Prokka|FKCFEMHC_2	35.849	53	253	304	33306	33464	0.3	76	CCBT0443	0.0306575
VC_1768	CCBT0491_gnl|Prokka|FOKOAHOM_6	35.849	53	253	304	33378	33536	0.3	76	CCBT0491	0.0306575
VC_1768	assm_Cam23_contig00020	35.849	53	253	304	9626	9468	0.29	76	Cam23	0.0306575
VC_1768	KNE17_gnl|Prokka|JDCNFJNE_28	35.849	53	253	304	5011	4853	0.29	76	KNE17	0.0306575
VC_1768	TUC_T2734_gnl|Prokka|CPIBIPLO_5	35.849	53	253	304	278087	277929	0.3	76	TUC_T2734	0.0306575
VC_1768	VC024_gnl|Prokka|JAHPPEFL_2	35.849	53	253	304	34165	34323	0.3	76	VC024	0.0306575
VC_1769	N16961_NC_002505.1	100	793	1	793	1916009	1913631	0	4239	N16961	1
VC_1769	2010V-1116_NZ_CP051124.1	29.141	326	177	486	1489286	1490143	1.37e-31	335	2010V-1116	0.0790281
VC_1769	4772STDY6940920_NZ_CADDXE010000004.1	29.538	325	177	488	130863	131720	2.44e-26	291	4772STDY6940920	0.0686483
VC_1769	CCBT0443_gnl|Prokka|FKCFEMHC_4	29.538	325	177	488	130907	131764	2.44e-26	291	CCBT0443	0.0686483
VC_1770	N16961_NC_002505.1	100	687	1	687	1918213	1916153	0	3673	N16961	1
VC_1771	N16961_NC_002505.1	100	1220	1	1220	1921857	1918198	0	6565	N16961	1
VC_1772	N16961_NC_002505.1	100	286	1	286	1921885	1922742	0	1532	N16961	1
VC_1773	N16961_NC_002505.1	100	356	1	356	1923880	1922813	0	1884	N16961	1
VC_1773	2010V-1116_NZ_CP051124.1	92.416	356	1	356	3016696	3017760	0	1740	2010V-1116	0.923567
VC_1773	4772STDY6940920_NZ_CADDXE010000002.1	92.416	356	1	356	48301	47237	0	1740	4772STDY6940920	0.923567
VC_1773	CCBT0443_gnl|Prokka|FKCFEMHC_2	92.416	356	1	356	47080	46016	0	1740	CCBT0443	0.923567
VC_1773	CCBT0491_gnl|Prokka|FOKOAHOM_6	92.416	356	1	356	47152	46088	0	1740	CCBT0491	0.923567
VC_1773	KNE17_gnl|Prokka|JDCNFJNE_2	92.416	356	1	356	418370	419434	0	1740	KNE17	0.923567
VC_1773	TUC_T2734_gnl|Prokka|CPIBIPLO_5	92.416	356	1	356	264313	265377	0	1740	TUC_T2734	0.923567
VC_1773	VC024_gnl|Prokka|JAHPPEFL_2	92.416	356	1	356	47939	46875	0	1740	VC024	0.923567
VC_1773	assm_Cam23_contig00028	89.362	235	122	356	110	811	7.08e-140	1104	Cam23	0.585987
VC_1774	N16961_NC_002505.1	100	384	1	384	1925049	1923898	0	2035	N16961	1
VC_1774	2010V-1116_NZ_CP051124.1	98.958	384	1	384	3015527	3016678	0	2006	2010V-1116	0.985749
VC_1774	4772STDY6940920_NZ_CADDXE010000002.1	98.958	384	1	384	49470	48319	0	2006	4772STDY6940920	0.985749
VC_1774	CCBT0443_gnl|Prokka|FKCFEMHC_2	98.958	384	1	384	48249	47098	0	2006	CCBT0443	0.985749
VC_1774	CCBT0491_gnl|Prokka|FOKOAHOM_6	98.958	384	1	384	48321	47170	0	2006	CCBT0491	0.985749
VC_1774	assm_Cam23_contig00005	98.958	384	1	384	262398	263549	0	2006	Cam23	0.985749
VC_1774	KNE17_gnl|Prokka|JDCNFJNE_2	98.958	384	1	384	417201	418352	0	2006	KNE17	0.985749
VC_1774	TUC_T2734_gnl|Prokka|CPIBIPLO_5	98.958	384	1	384	263144	264295	0	2006	TUC_T2734	0.985749
VC_1774	VC024_gnl|Prokka|JAHPPEFL_2	98.958	384	1	384	49108	47957	0	2006	VC024	0.985749
VC_1775	N16961_NC_002505.1	99.64	278	1	278	1926067	1925234	0	1463	N16961	1
VC_1775	2010V-1116_NZ_CP051124.1	99.281	278	1	278	3014509	3015342	0	1462	2010V-1116	0.999316
VC_1775	4772STDY6940920_NZ_CADDXE010000002.1	99.281	278	1	278	50488	49655	0	1462	4772STDY6940920	0.999316
VC_1775	CCBT0443_gnl|Prokka|FKCFEMHC_2	99.281	278	1	278	49267	48434	0	1462	CCBT0443	0.999316
VC_1775	CCBT0491_gnl|Prokka|FOKOAHOM_6	99.281	278	1	278	49339	48506	0	1462	CCBT0491	0.999316
VC_1775	assm_Cam23_contig00005	99.281	278	1	278	261380	262213	0	1462	Cam23	0.999316
VC_1775	KNE17_gnl|Prokka|JDCNFJNE_2	99.281	278	1	278	416183	417016	0	1462	KNE17	0.999316
VC_1775	TUC_T2734_gnl|Prokka|CPIBIPLO_5	99.281	278	1	278	262126	262959	0	1462	TUC_T2734	0.999316
VC_1775	VC024_gnl|Prokka|JAHPPEFL_2	99.281	278	1	278	50126	49293	0	1462	VC024	0.999316
VC_1776	N16961_NC_002505.1	100	298	1	298	1927092	1926199	0	1574	N16961	1
VC_1776	2010V-1116_NZ_CP051124.1	99.664	298	1	298	3013484	3014377	0	1568	2010V-1116	0.996188
VC_1776	4772STDY6940920_NZ_CADDXE010000002.1	99.664	298	1	298	51513	50620	0	1568	4772STDY6940920	0.996188
VC_1776	CCBT0443_gnl|Prokka|FKCFEMHC_2	99.664	298	1	298	50292	49399	0	1568	CCBT0443	0.996188
VC_1776	CCBT0491_gnl|Prokka|FOKOAHOM_6	99.664	298	1	298	50364	49471	0	1568	CCBT0491	0.996188
VC_1776	assm_Cam23_contig00005	99.664	298	1	298	260355	261248	0	1568	Cam23	0.996188
VC_1776	KNE17_gnl|Prokka|JDCNFJNE_2	99.664	298	1	298	415158	416051	0	1568	KNE17	0.996188
VC_1776	TUC_T2734_gnl|Prokka|CPIBIPLO_5	99.664	298	1	298	261101	261994	0	1568	TUC_T2734	0.996188
VC_1776	VC024_gnl|Prokka|JAHPPEFL_2	99.664	298	1	298	51151	50258	0	1568	VC024	0.996188
VC_1777	N16961_NC_002505.1	100	427	1	427	1928413	1927133	0	2154	N16961	1
VC_1777	2010V-1116_NZ_CP051124.1	99.063	427	1	427	3012162	3013442	0	2134	2010V-1116	0.990715
VC_1777	4772STDY6940920_NZ_CADDXE010000002.1	99.063	427	1	427	52835	51555	0	2134	4772STDY6940920	0.990715
VC_1777	CCBT0443_gnl|Prokka|FKCFEMHC_2	99.063	427	1	427	51614	50334	0	2134	CCBT0443	0.990715
VC_1777	CCBT0491_gnl|Prokka|FOKOAHOM_6	99.063	427	1	427	51686	50406	0	2134	CCBT0491	0.990715
VC_1777	assm_Cam23_contig00005	99.063	427	1	427	259033	260313	0	2134	Cam23	0.990715
VC_1777	KNE17_gnl|Prokka|JDCNFJNE_2	99.063	427	1	427	413836	415116	0	2134	KNE17	0.990715
VC_1777	TUC_T2734_gnl|Prokka|CPIBIPLO_5	99.063	427	1	427	259779	261059	0	2134	TUC_T2734	0.990715
VC_1777	VC024_gnl|Prokka|JAHPPEFL_2	99.063	427	1	427	52473	51193	0	2134	VC024	0.990715
VC_1778	N16961_NC_002505.1	100	173	1	173	1928942	1928424	3.19e-111	891	N16961	1
VC_1778	4772STDY6940920_NZ_CADDXE010000002.1	91.908	173	1	173	53365	52847	8.71e-103	828	4772STDY6940920	0.929293
VC_1778	CCBT0443_gnl|Prokka|FKCFEMHC_2	91.908	173	1	173	52144	51626	8.71e-103	828	CCBT0443	0.929293
VC_1778	CCBT0491_gnl|Prokka|FOKOAHOM_6	91.908	173	1	173	52216	51698	8.7e-103	828	CCBT0491	0.929293
VC_1778	assm_Cam23_contig00005	91.908	173	1	173	258503	259021	8.7e-103	828	Cam23	0.929293
VC_1778	KNE17_gnl|Prokka|JDCNFJNE_2	91.908	173	1	173	413306	413824	8.7e-103	828	KNE17	0.929293
VC_1778	TUC_T2734_gnl|Prokka|CPIBIPLO_5	91.908	173	1	173	259249	259767	8.7e-103	828	TUC_T2734	0.929293
VC_1778	VC024_gnl|Prokka|JAHPPEFL_2	91.908	173	1	173	53003	52485	8.71e-103	828	VC024	0.929293
VC_1778	2010V-1116_NZ_CP051124.1	91.329	173	1	173	3011632	3012150	3.12e-102	824	2010V-1116	0.924804
VC_1779	N16961_NC_002505.1	100	321	1	321	1929958	1928996	0	1721	N16961	1
VC_1779	2010V-1116_NZ_CP051124.1	97.196	321	1	321	3010616	3011578	0	1675	2010V-1116	0.973271
VC_1779	4772STDY6940920_NZ_CADDXE010000002.1	97.196	321	1	321	54381	53419	0	1675	4772STDY6940920	0.973271
VC_1779	CCBT0443_gnl|Prokka|FKCFEMHC_2	97.196	321	1	321	53160	52198	0	1675	CCBT0443	0.973271
VC_1779	CCBT0491_gnl|Prokka|FOKOAHOM_6	97.196	321	1	321	53232	52270	0	1675	CCBT0491	0.973271
VC_1779	assm_Cam23_contig00005	97.196	321	1	321	257487	258449	0	1675	Cam23	0.973271
VC_1779	KNE17_gnl|Prokka|JDCNFJNE_2	97.196	321	1	321	412290	413252	0	1675	KNE17	0.973271
VC_1779	TUC_T2734_gnl|Prokka|CPIBIPLO_5	97.196	321	1	321	258233	259195	0	1675	TUC_T2734	0.973271
VC_1779	VC024_gnl|Prokka|JAHPPEFL_2	97.196	321	1	321	54019	53057	0	1675	VC024	0.973271
VC_1780	N16961_NC_002505.1	98.969	97	1	97	1929989	1930279	4.52e-61	508	N16961	1
VC_1780	2010V-1116_NZ_CP051124.1	97.938	97	1	97	3010585	3010295	2.07e-60	503	2010V-1116	0.990157
VC_1780	4772STDY6940920_NZ_CADDXE010000002.1	97.938	97	1	97	54412	54702	2.07e-60	503	4772STDY6940920	0.990157
VC_1780	CCBT0443_gnl|Prokka|FKCFEMHC_2	97.938	97	1	97	53191	53481	2.07e-60	503	CCBT0443	0.990157
VC_1780	CCBT0491_gnl|Prokka|FOKOAHOM_6	97.938	97	1	97	53263	53553	2.07e-60	503	CCBT0491	0.990157
VC_1780	assm_Cam23_contig00005	97.938	97	1	97	257456	257166	2.07e-60	503	Cam23	0.990157
VC_1780	KNE17_gnl|Prokka|JDCNFJNE_2	97.938	97	1	97	412259	411969	2.07e-60	503	KNE17	0.990157
VC_1780	TUC_T2734_gnl|Prokka|CPIBIPLO_5	97.938	97	1	97	258202	257912	2.07e-60	503	TUC_T2734	0.990157
VC_1780	VC024_gnl|Prokka|JAHPPEFL_2	97.938	97	1	97	54050	54340	2.07e-60	503	VC024	0.990157
VC_1781	N16961_NC_002505.1	100	240	1	240	1930173	1930892	1.57e-158	1251	N16961	1
VC_1781	2010V-1116_NZ_CP051124.1	98.333	240	1	240	3010401	3009682	6.94e-157	1239	2010V-1116	0.990408
VC_1781	4772STDY6940920_NZ_CADDXE010000002.1	98.333	240	1	240	54596	55315	6.94e-157	1239	4772STDY6940920	0.990408
VC_1781	CCBT0443_gnl|Prokka|FKCFEMHC_2	98.333	240	1	240	53375	54094	6.94e-157	1239	CCBT0443	0.990408
VC_1781	CCBT0491_gnl|Prokka|FOKOAHOM_6	98.333	240	1	240	53447	54166	6.93e-157	1239	CCBT0491	0.990408
VC_1781	assm_Cam23_contig00005	98.333	240	1	240	257272	256553	6.93e-157	1239	Cam23	0.990408
VC_1781	KNE17_gnl|Prokka|JDCNFJNE_2	98.333	240	1	240	412075	411356	6.93e-157	1239	KNE17	0.990408
VC_1781	TUC_T2734_gnl|Prokka|CPIBIPLO_5	98.333	240	1	240	258018	257299	6.93e-157	1239	TUC_T2734	0.990408
VC_1781	VC024_gnl|Prokka|JAHPPEFL_2	98.333	240	1	240	54234	54953	6.94e-157	1239	VC024	0.990408
VC_1782	N16961_NC_002505.1	100	287	1	287	1930883	1931743	0	1514	N16961	1
VC_1782	2010V-1116_NZ_CP051124.1	96.864	287	1	287	3009691	3008831	0	1486	2010V-1116	0.981506
VC_1782	4772STDY6940920_NZ_CADDXE010000002.1	96.864	287	1	287	55306	56166	0	1486	4772STDY6940920	0.981506
VC_1782	CCBT0443_gnl|Prokka|FKCFEMHC_2	96.864	287	1	287	54085	54945	0	1486	CCBT0443	0.981506
VC_1782	CCBT0491_gnl|Prokka|FOKOAHOM_6	96.864	287	1	287	54157	55017	0	1486	CCBT0491	0.981506
VC_1782	assm_Cam23_contig00005	96.864	287	1	287	256562	255702	0	1486	Cam23	0.981506
VC_1782	KNE17_gnl|Prokka|JDCNFJNE_2	96.864	287	1	287	411365	410505	0	1486	KNE17	0.981506
VC_1782	TUC_T2734_gnl|Prokka|CPIBIPLO_5	96.864	287	1	287	257308	256448	0	1486	TUC_T2734	0.981506
VC_1782	VC024_gnl|Prokka|JAHPPEFL_2	96.864	287	1	287	54944	55804	0	1486	VC024	0.981506
VC_1783	N16961_NC_002505.1	100	378	1	378	1931750	1932883	0	2020	N16961	1
VC_1783	2010V-1116_NZ_CP051124.1	96.296	378	1	378	3008824	3007691	0	1959	2010V-1116	0.969802
VC_1783	4772STDY6940920_NZ_CADDXE010000002.1	96.296	378	1	378	56173	57306	0	1959	4772STDY6940920	0.969802
VC_1783	CCBT0443_gnl|Prokka|FKCFEMHC_2	96.296	378	1	378	54952	56085	0	1959	CCBT0443	0.969802
VC_1783	CCBT0491_gnl|Prokka|FOKOAHOM_6	96.296	378	1	378	55024	56157	0	1959	CCBT0491	0.969802
VC_1783	assm_Cam23_contig00005	96.296	378	1	378	255695	254562	0	1959	Cam23	0.969802
VC_1783	KNE17_gnl|Prokka|JDCNFJNE_2	96.296	378	1	378	410498	409365	0	1959	KNE17	0.969802
VC_1783	TUC_T2734_gnl|Prokka|CPIBIPLO_5	96.296	378	1	378	256441	255308	0	1959	TUC_T2734	0.969802
VC_1783	VC024_gnl|Prokka|JAHPPEFL_2	96.296	378	1	378	55811	56944	0	1959	VC024	0.969802
VC_1784	N16961_NC_002505.1	99.876	807	1	807	1933231	1935651	0	4279	N16961	1
VC_1784	2010V-1116_NZ_CP051124.1	97.274	807	1	807	3007347	3004927	0	4170	2010V-1116	0.974527
VC_1784	4772STDY6940920_NZ_CADDXE010000002.1	97.274	807	1	807	57650	60070	0	4170	4772STDY6940920	0.974527
VC_1784	CCBT0443_gnl|Prokka|FKCFEMHC_2	97.274	807	1	807	56429	58849	0	4170	CCBT0443	0.974527
VC_1784	CCBT0491_gnl|Prokka|FOKOAHOM_6	97.274	807	1	807	56501	58921	0	4170	CCBT0491	0.974527
VC_1784	assm_Cam23_contig00005	97.274	807	1	807	254218	251798	0	4170	Cam23	0.974527
VC_1784	TUC_T2734_gnl|Prokka|CPIBIPLO_5	97.274	807	1	807	254964	252544	0	4170	TUC_T2734	0.974527
VC_1784	VC024_gnl|Prokka|JAHPPEFL_2	97.274	807	1	807	57288	59708	0	4170	VC024	0.974527
VC_1784	KNE17_gnl|Prokka|JDCNFJNE_2	97.15	807	1	807	409021	406601	0	4165	KNE17	0.973358
VC_1785	N16961_NC_002505.1	100	68	1	68	1936007	1935804	9.79e-42	360	N16961	1
VC_1785	2010V-1116_NZ_CP051124.1	97.059	68	1	68	1089717	1089514	1.08e-39	345	2010V-1116	0.958333
VC_1785	4772STDY6940920_NZ_CADDXE010000001.1	97.059	68	1	68	719354	719151	1.08e-39	345	4772STDY6940920	0.958333
VC_1785	CCBT0443_gnl|Prokka|FKCFEMHC_1	97.059	68	1	68	837826	837623	1.08e-39	345	CCBT0443	0.958333
VC_1785	CCBT0491_gnl|Prokka|FOKOAHOM_1	97.059	68	1	68	110511	110714	1.08e-39	345	CCBT0491	0.958333
VC_1785	assm_Cam23_contig00001	97.059	68	1	68	110242	110445	1.08e-39	345	Cam23	0.958333
VC_1785	KNE17_gnl|Prokka|JDCNFJNE_6	97.059	68	1	68	110175	110378	1.08e-39	345	KNE17	0.958333
VC_1785	TUC_T2734_gnl|Prokka|CPIBIPLO_7	97.059	68	1	68	110210	110413	1.08e-39	345	TUC_T2734	0.958333
VC_1785	VC024_gnl|Prokka|JAHPPEFL_1	97.059	68	1	68	875340	875137	1.08e-39	345	VC024	0.958333
VC_1786	N16961_NC_002505.1	100	158	1	158	1936121	1936594	1.61e-103	831	N16961	1
VC_1786	2010V-1116_NZ_CP051124.1	99.367	158	1	158	1089831	1090304	3.39e-103	829	2010V-1116	0.997593
VC_1786	4772STDY6940920_NZ_CADDXE010000001.1	99.367	158	1	158	719468	719941	3.39e-103	829	4772STDY6940920	0.997593
VC_1786	CCBT0443_gnl|Prokka|FKCFEMHC_1	99.367	158	1	158	837940	838413	3.39e-103	829	CCBT0443	0.997593
VC_1786	CCBT0491_gnl|Prokka|FOKOAHOM_1	99.367	158	1	158	110397	109924	3.39e-103	829	CCBT0491	0.997593
VC_1786	assm_Cam23_contig00001	99.367	158	1	158	110128	109655	3.39e-103	829	Cam23	0.997593
VC_1786	KNE17_gnl|Prokka|JDCNFJNE_6	99.367	158	1	158	110061	109588	3.39e-103	829	KNE17	0.997593
VC_1786	TUC_T2734_gnl|Prokka|CPIBIPLO_7	99.367	158	1	158	110096	109623	3.39e-103	829	TUC_T2734	0.997593
VC_1786	VC024_gnl|Prokka|JAHPPEFL_1	99.367	158	1	158	875454	875927	3.39e-103	829	VC024	0.997593
VC_1787	N16961_NC_002505.1	100	45	1	45	1936594	1936728	2.81e-25	235	N16961	1
VC_1787	2010V-1116_NZ_CP051124.1	97.727	44	1	44	1090304	1090435	3.33e-24	227	2010V-1116	0.965957
VC_1787	4772STDY6940920_NZ_CADDXE010000001.1	97.727	44	1	44	719941	720072	3.33e-24	227	4772STDY6940920	0.965957
VC_1787	CCBT0443_gnl|Prokka|FKCFEMHC_1	97.727	44	1	44	838413	838544	3.33e-24	227	CCBT0443	0.965957
VC_1787	CCBT0491_gnl|Prokka|FOKOAHOM_1	97.727	44	1	44	109924	109793	3.33e-24	227	CCBT0491	0.965957
VC_1787	assm_Cam23_contig00001	97.727	44	1	44	109655	109524	3.33e-24	227	Cam23	0.965957
VC_1787	KNE17_gnl|Prokka|JDCNFJNE_6	97.727	44	1	44	109588	109457	3.33e-24	227	KNE17	0.965957
VC_1787	TUC_T2734_gnl|Prokka|CPIBIPLO_7	97.727	44	1	44	109623	109492	3.33e-24	227	TUC_T2734	0.965957
VC_1787	VC024_gnl|Prokka|JAHPPEFL_1	97.727	44	1	44	875927	876058	3.33e-24	227	VC024	0.965957
VC_1788	N16961_NC_002506.1	99.567	231	1	231	357187	356495	3.71e-150	1188	N16961	1
VC_1788	assm_Cam23_contig00005	35.632	87	3	81	3757	4017	0.003	89	Cam23	0.0749158
VC_1788	KNE17_gnl|Prokka|JDCNFJNE_2	35.632	87	3	81	157624	157884	0.003	88	KNE17	0.0740741
VC_1789	4772STDY6940920_NZ_CADDXE010000011.1	99.655	290	1	290	78480	77611	0	1561	4772STDY6940920	1
VC_1789	CCBT0443_gnl|Prokka|FKCFEMHC_7	99.655	290	1	290	157469	156600	0	1561	CCBT0443	1
VC_1789	assm_Cam23_contig00014	99.655	290	1	290	75491	74622	0	1561	Cam23	1
VC_1789	KNE17_gnl|Prokka|JDCNFJNE_20	99.655	290	1	290	2919	3788	0	1561	KNE17	1
VC_1789	N16961_NC_002506.1	99.655	290	1	290	736643	735774	0	1561	N16961	1
VC_1789	VC024_gnl|Prokka|JAHPPEFL_11	99.655	290	1	290	77335	76466	0	1561	VC024	1
VC_1789	2010V-1116_NZ_CP051124.1	91.034	290	1	290	1496763	1497632	0	1453	2010V-1116	0.930814
VC_1789	CCBT0491_gnl|Prokka|FOKOAHOM_8	91.034	290	1	290	197327	198196	0	1453	CCBT0491	0.930814
VC_1789	TUC_T2734_gnl|Prokka|CPIBIPLO_44	91.034	290	1	290	378	1247	0	1453	TUC_T2734	0.930814
VC_1790	N16961_NC_002506.1	99.123	114	1	114	736984	736643	5.36e-72	591	N16961	1
VC_1790	2010V-1116_NZ_CP051125.1	93.458	107	1	107	791024	790704	1.34e-62	521	2010V-1116	0.881557
VC_1790	4772STDY6940920_NZ_CADDXE010000008.1	93.458	107	1	107	12461	12141	1.34e-62	521	4772STDY6940920	0.881557
VC_1790	CCBT0443_gnl|Prokka|FKCFEMHC_24	93.458	107	1	107	37	357	2.89e-66	521	CCBT0443	0.881557
VC_1790	CCBT0491_gnl|Prokka|FOKOAHOM_8	93.458	107	1	107	196986	197306	1.34e-62	521	CCBT0491	0.881557
VC_1790	assm_Cam23_contig00038	93.458	107	1	107	37	357	2.89e-66	521	Cam23	0.881557
VC_1790	KNE17_gnl|Prokka|JDCNFJNE_59	93.458	107	1	107	1222	902	2.89e-66	521	KNE17	0.881557
VC_1790	TUC_T2734_gnl|Prokka|CPIBIPLO_44	93.458	107	1	107	37	357	2.89e-66	521	TUC_T2734	0.881557
VC_1790	VC024_gnl|Prokka|JAHPPEFL_28	93.458	107	1	107	37	357	2.89e-66	521	VC024	0.881557
VC_1791	N16961_NC_002505.1	100	346	1	346	1939779	1938742	0	1815	N16961	1
VC_1791	assm_Cam23_contig00005	35.811	296	50	335	2968	3759	2e-42	398	Cam23	0.219284
VC_1791	KNE17_gnl|Prokka|JDCNFJNE_2	37.37	289	50	335	156835	157626	3.13e-42	396	KNE17	0.218182
VC_1792	N16961_NC_002505.1	100	119	1	119	1940273	1939917	2.81e-76	624	N16961	1
VC_1792	2010V-1116_NZ_CP051124.1	31.148	61	42	96	2641813	2641995	5.7	57	2010V-1116	0.0913462
VC_1792	4772STDY6940920_NZ_CADDXE010000002.1	31.148	61	42	96	379710	379528	5.7	57	4772STDY6940920	0.0913462
VC_1792	CCBT0443_gnl|Prokka|FKCFEMHC_2	31.148	61	42	96	378489	378307	5.7	57	CCBT0443	0.0913462
VC_1792	CCBT0491_gnl|Prokka|FOKOAHOM_3	31.148	61	42	96	96286	96104	5.7	57	CCBT0491	0.0913462
VC_1792	assm_Cam23_contig00009	31.148	61	42	96	46983	47165	5.7	57	Cam23	0.0913462
VC_1792	KNE17_gnl|Prokka|JDCNFJNE_2	31.148	61	42	96	46859	47041	5.7	57	KNE17	0.0913462
VC_1792	TUC_T2734_gnl|Prokka|CPIBIPLO_3	31.148	61	42	96	387372	387554	5.7	57	TUC_T2734	0.0913462
VC_1792	VC024_gnl|Prokka|JAHPPEFL_2	31.148	61	42	96	418125	417943	5.7	57	VC024	0.0913462
VC_1793	N16961_NC_002505.1	100	125	1	125	1940699	1940325	1.04e-78	642	N16961	1
VC_1794	N16961_NC_002505.1	100	192	1	192	1941332	1940757	2.56e-122	976	N16961	1
VC_1795	N16961_NC_002505.1	100	106	1	106	1941671	1941354	1.7e-66	549	N16961	1
VC_1795	2010V-1116_NZ_CP051124.1	31.579	57	53	102	1075636	1075806	0.53	64	2010V-1116	0.116576
VC_1795	4772STDY6940920_NZ_CADDXE010000001.1	31.579	57	53	102	705273	705443	0.53	64	4772STDY6940920	0.116576
VC_1795	CCBT0443_gnl|Prokka|FKCFEMHC_1	31.579	57	53	102	823745	823915	0.53	64	CCBT0443	0.116576
VC_1795	CCBT0491_gnl|Prokka|FOKOAHOM_1	31.579	57	53	102	124592	124422	0.53	64	CCBT0491	0.116576
VC_1795	assm_Cam23_contig00001	31.579	57	53	102	124323	124153	0.53	64	Cam23	0.116576
VC_1795	KNE17_gnl|Prokka|JDCNFJNE_6	31.579	57	53	102	124256	124086	0.53	64	KNE17	0.116576
VC_1795	TUC_T2734_gnl|Prokka|CPIBIPLO_7	31.579	57	53	102	124291	124121	0.53	64	TUC_T2734	0.116576
VC_1795	VC024_gnl|Prokka|JAHPPEFL_1	31.579	57	53	102	861259	861429	0.53	64	VC024	0.116576
VC_1796	N16961_NC_002505.1	100	124	1	124	1942032	1941661	1.15e-79	649	N16961	1
VC_1797	N16961_NC_002505.1	100	153	1	153	1943303	1942845	8.02e-100	803	N16961	1
VC_1797	2010V-1116_NZ_CP051124.1	32.5	40	102	141	487024	487143	6	59	2010V-1116	0.0734745
VC_1797	4772STDY6940920_NZ_CADDXE010000001.1	32.5	40	102	141	116708	116827	6	59	4772STDY6940920	0.0734745
VC_1797	CCBT0443_gnl|Prokka|FKCFEMHC_1	32.5	40	102	141	234641	234760	6	59	CCBT0443	0.0734745
VC_1797	CCBT0491_gnl|Prokka|FOKOAHOM_1	32.5	40	102	141	713255	713136	6	59	CCBT0491	0.0734745
VC_1797	assm_Cam23_contig00001	32.5	40	102	141	712505	712386	6	59	Cam23	0.0734745
VC_1797	KNE17_gnl|Prokka|JDCNFJNE_11	32.5	40	102	141	76984	76865	6	59	KNE17	0.0734745
VC_1797	TUC_T2734_gnl|Prokka|CPIBIPLO_2	32.5	40	102	141	112952	113071	6	59	TUC_T2734	0.0734745
VC_1797	VC024_gnl|Prokka|JAHPPEFL_1	32.5	40	102	141	234646	234765	6	59	VC024	0.0734745
VC_1798	N16961_NC_002505.1	100	383	1	383	1944457	1943309	0	2050	N16961	1
VC_1798	2010V-1116_NZ_CP051124.1	25.571	219	110	324	1531967	1531347	7.61e-09	138	2010V-1116	0.0673171
VC_1798	4772STDY6940920_NZ_CADDXE010000004.1	25.571	219	110	324	22771	23391	7.6e-09	138	4772STDY6940920	0.0673171
VC_1798	CCBT0443_gnl|Prokka|FKCFEMHC_4	25.571	219	110	324	22815	23435	7.6e-09	138	CCBT0443	0.0673171
VC_1798	CCBT0491_gnl|Prokka|FOKOAHOM_4	25.571	219	110	324	22793	23413	7.59e-09	138	CCBT0491	0.0673171
VC_1798	assm_Cam23_contig00016	25.571	219	110	324	52153	51533	7.55e-09	138	Cam23	0.0673171
VC_1798	TUC_T2734_gnl|Prokka|CPIBIPLO_4	25.571	219	110	324	305691	305071	7.59e-09	138	TUC_T2734	0.0673171
VC_1798	VC024_gnl|Prokka|JAHPPEFL_4	25.571	219	110	324	22801	23421	7.59e-09	138	VC024	0.0673171
VC_1798	KNE17_gnl|Prokka|JDCNFJNE_16	24.632	272	110	377	10772	11521	1.14e-08	137	KNE17	0.0668293
VC_1799	N16961_NC_002505.1	100	585	1	585	1946144	1944390	0	3169	N16961	1
VC_1799	2010V-1116_NZ_CP051124.1	44.118	34	511	544	788410	788309	0.58	75	2010V-1116	0.0236668
VC_1799	4772STDY6940920_NZ_CADDXE010000001.1	44.118	34	511	544	418314	418213	0.58	75	4772STDY6940920	0.0236668
VC_1799	CCBT0443_gnl|Prokka|FKCFEMHC_1	44.118	34	511	544	536247	536146	0.58	75	CCBT0443	0.0236668
VC_1799	CCBT0491_gnl|Prokka|FOKOAHOM_1	44.118	34	511	544	411649	411750	0.58	75	CCBT0491	0.0236668
VC_1799	assm_Cam23_contig00001	44.118	34	511	544	411126	411227	0.58	75	Cam23	0.0236668
VC_1799	KNE17_gnl|Prokka|JDCNFJNE_10	44.118	34	511	544	66220	66119	0.58	75	KNE17	0.0236668
VC_1799	TUC_T2734_gnl|Prokka|CPIBIPLO_2	44.118	34	511	544	414333	414232	0.58	75	TUC_T2734	0.0236668
VC_1799	VC024_gnl|Prokka|JAHPPEFL_1	44.118	34	511	544	536252	536151	0.58	75	VC024	0.0236668
VC_1800	N16961_NC_002505.1	100	323	1	323	1947122	1946154	0	1671	N16961	1
VC_1801	N16961_NC_002505.1	100	120	1	120	1947823	1947464	3.28e-74	608	N16961	1
VC_1802	N16961_NC_002505.1	100	78	1	78	1948022	1947789	7.84e-48	407	N16961	1
VC_1802	KNE17_gnl|Prokka|JDCNFJNE_2	35.484	62	13	70	157267	157449	2.7	56	KNE17	0.137592
VC_1803	N16961_NC_002505.1	100	153	1	153	1948112	1948570	3.44e-102	821	N16961	1
VC_1803	VC024_gnl|Prokka|JAHPPEFL_1	31.633	98	1	96	795561	795283	0.000135	95	VC024	0.115713
VC_1803	assm_Cam23_contig00005	35.385	65	1	65	8189	8001	0.002	86	Cam23	0.10475
VC_1803	KNE17_gnl|Prokka|JDCNFJNE_2	36.842	76	5	74	162931	162716	0.005	82	KNE17	0.0998782
VC_1803	2010V-1116_NZ_CP051124.1	34.211	76	1	76	2761441	2761223	0.009	81	2010V-1116	0.0986602
VC_1803	CCBT0491_gnl|Prokka|FOKOAHOM_6	31	100	1	100	302082	302366	0.011	80	CCBT0491	0.0974421
VC_1803	TUC_T2734_gnl|Prokka|CPIBIPLO_5	31	100	1	100	9383	9099	0.011	80	TUC_T2734	0.0974421
VC_1804	N16961_NC_002505.1	99.038	104	1	104	1948800	1949111	2.62e-67	555	N16961	1
VC_1804	2010V-1116_NZ_CP051124.1	92	100	5	104	1090430	1090729	5.16e-59	493	2010V-1116	0.888288
VC_1804	4772STDY6940920_NZ_CADDXE010000001.1	92	100	5	104	720067	720366	5.16e-59	493	4772STDY6940920	0.888288
VC_1804	CCBT0443_gnl|Prokka|FKCFEMHC_1	92	100	5	104	838539	838838	5.16e-59	493	CCBT0443	0.888288
VC_1804	CCBT0491_gnl|Prokka|FOKOAHOM_1	92	100	5	104	109798	109499	5.16e-59	493	CCBT0491	0.888288
VC_1804	assm_Cam23_contig00001	92	100	5	104	109529	109230	5.16e-59	493	Cam23	0.888288
VC_1804	KNE17_gnl|Prokka|JDCNFJNE_6	92	100	5	104	109462	109163	5.16e-59	493	KNE17	0.888288
VC_1804	TUC_T2734_gnl|Prokka|CPIBIPLO_7	92	100	5	104	109497	109198	5.16e-59	493	TUC_T2734	0.888288
VC_1804	VC024_gnl|Prokka|JAHPPEFL_1	92	100	5	104	876053	876352	5.16e-59	493	VC024	0.888288
VC_1805	N16961_NC_002505.1	100	148	1	148	1949165	1949608	5.86e-99	796	N16961	1
VC_1805	2010V-1116_NZ_CP051124.1	77.027	148	1	148	1090783	1091226	6.37e-74	610	2010V-1116	0.766332
VC_1805	4772STDY6940920_NZ_CADDXE010000001.1	77.027	148	1	148	720420	720863	6.37e-74	610	4772STDY6940920	0.766332
VC_1805	CCBT0443_gnl|Prokka|FKCFEMHC_1	77.027	148	1	148	838892	839335	6.37e-74	610	CCBT0443	0.766332
VC_1805	CCBT0491_gnl|Prokka|FOKOAHOM_1	77.027	148	1	148	109445	109002	6.37e-74	610	CCBT0491	0.766332
VC_1805	assm_Cam23_contig00001	77.027	148	1	148	109176	108733	6.37e-74	610	Cam23	0.766332
VC_1805	KNE17_gnl|Prokka|JDCNFJNE_6	77.027	148	1	148	109109	108666	6.36e-74	610	KNE17	0.766332
VC_1805	TUC_T2734_gnl|Prokka|CPIBIPLO_7	77.027	148	1	148	109144	108701	6.36e-74	610	TUC_T2734	0.766332
VC_1805	VC024_gnl|Prokka|JAHPPEFL_1	77.027	148	1	148	876406	876849	6.37e-74	610	VC024	0.766332
VC_1806	N16961_NC_002505.1	100	328	1	328	1949718	1950701	0	1708	N16961	1
VC_1806	2010V-1116_NZ_CP051124.1	96.341	328	1	328	1091336	1092319	0	1664	2010V-1116	0.974239
VC_1806	KNE17_gnl|Prokka|JDCNFJNE_6	96.341	328	1	328	108556	107573	0	1664	KNE17	0.974239
VC_1806	4772STDY6940920_NZ_CADDXE010000001.1	96.037	328	1	328	720973	721956	0	1660	4772STDY6940920	0.971897
VC_1806	CCBT0443_gnl|Prokka|FKCFEMHC_1	96.037	328	1	328	839445	840428	0	1660	CCBT0443	0.971897
VC_1806	CCBT0491_gnl|Prokka|FOKOAHOM_1	96.037	328	1	328	108892	107909	0	1660	CCBT0491	0.971897
VC_1806	assm_Cam23_contig00001	96.037	328	1	328	108623	107640	0	1660	Cam23	0.971897
VC_1806	TUC_T2734_gnl|Prokka|CPIBIPLO_7	96.037	328	1	328	108591	107608	0	1660	TUC_T2734	0.971897
VC_1806	VC024_gnl|Prokka|JAHPPEFL_1	96.037	328	1	328	876959	877942	0	1660	VC024	0.971897
VC_1808	N16961_NC_002505.1	99.644	281	1	281	1951671	1952513	0	1463	N16961	1
VC_1808	2010V-1116_NZ_CP051124.1	37.037	108	164	271	1094092	1094415	3.59e-16	192	2010V-1116	0.131237
VC_1808	4772STDY6940920_NZ_CADDXE010000001.1	37.037	108	164	271	723729	724052	3.59e-16	192	4772STDY6940920	0.131237
VC_1808	CCBT0443_gnl|Prokka|FKCFEMHC_1	37.037	108	164	271	842201	842524	3.59e-16	192	CCBT0443	0.131237
VC_1808	CCBT0491_gnl|Prokka|FOKOAHOM_1	37.037	108	164	271	106136	105813	3.59e-16	192	CCBT0491	0.131237
VC_1808	assm_Cam23_contig00001	37.037	108	164	271	105867	105544	3.59e-16	192	Cam23	0.131237
VC_1808	KNE17_gnl|Prokka|JDCNFJNE_6	37.037	108	164	271	105822	105499	3.58e-16	192	KNE17	0.131237
VC_1808	TUC_T2734_gnl|Prokka|CPIBIPLO_7	37.037	108	164	271	105835	105512	3.58e-16	192	TUC_T2734	0.131237
VC_1808	VC024_gnl|Prokka|JAHPPEFL_1	37.037	108	164	271	879715	880038	3.59e-16	192	VC024	0.131237
VC_1809	N16961_NC_002505.1	98.684	76	1	76	1952861	1952634	5.23e-45	386	N16961	1
VC_1809	2010V-1116_NZ_CP051124.1	96.053	76	1	76	1094741	1094514	2.11e-43	374	2010V-1116	0.968912
VC_1809	4772STDY6940920_NZ_CADDXE010000001.1	96.053	76	1	76	724378	724151	2.11e-43	374	4772STDY6940920	0.968912
VC_1809	CCBT0443_gnl|Prokka|FKCFEMHC_1	96.053	76	1	76	842850	842623	2.11e-43	374	CCBT0443	0.968912
VC_1809	CCBT0491_gnl|Prokka|FOKOAHOM_1	96.053	76	1	76	105487	105714	2.11e-43	374	CCBT0491	0.968912
VC_1809	assm_Cam23_contig00001	96.053	76	1	76	105218	105445	2.11e-43	374	Cam23	0.968912
VC_1809	KNE17_gnl|Prokka|JDCNFJNE_6	96.053	76	1	76	105173	105400	2.11e-43	374	KNE17	0.968912
VC_1809	TUC_T2734_gnl|Prokka|CPIBIPLO_7	96.053	76	1	76	105186	105413	2.11e-43	374	TUC_T2734	0.968912
VC_1809	VC024_gnl|Prokka|JAHPPEFL_1	96.053	76	1	76	880364	880137	2.11e-43	374	VC024	0.968912
VC_A0219	N16961_NC_002506.1	100	741	1	741	237590	239812	0	3974	N16961	1
VC_A0219	KNE17_gnl|Prokka|JDCNFJNE_4	99.46	741	1	741	64935	62713	0	3952	KNE17	0.994464
VC_A0219	2010V-1116_NZ_CP051125.1	98.516	741	1	741	684201	686423	0	3923	2010V-1116	0.987167
VC_A0219	4772STDY6940920_NZ_CADDXE010000010.1	98.516	741	1	741	67878	65656	0	3923	4772STDY6940920	0.987167
VC_A0219	CCBT0443_gnl|Prokka|FKCFEMHC_10	98.516	741	1	741	67866	65644	0	3923	CCBT0443	0.987167
VC_A0219	CCBT0491_gnl|Prokka|FOKOAHOM_5	98.516	741	1	741	64386	62164	0	3923	CCBT0491	0.987167
VC_A0219	assm_Cam23_contig00012	98.516	741	1	741	64372	62150	0	3923	Cam23	0.987167
VC_A0219	TUC_T2734_gnl|Prokka|CPIBIPLO_14	98.516	741	1	741	68848	66626	0	3923	TUC_T2734	0.987167
VC_A0219	VC024_gnl|Prokka|JAHPPEFL_10	98.516	741	1	741	64386	62164	0	3923	VC024	0.987167
VC_A0865	N16961_NC_002506.1	100	609	1	609	819188	817362	0	3265	N16961	1
VC_A0865	2010V-1116_NZ_CP051125.1	99.343	609	1	609	78938	77112	0	3239	2010V-1116	0.992037
VC_A0865	4772STDY6940920_NZ_CADDXE010000003.1	99.343	609	1	609	511738	513564	0	3239	4772STDY6940920	0.992037
VC_A0865	CCBT0443_gnl|Prokka|FKCFEMHC_3	99.343	609	1	609	522157	523983	0	3239	CCBT0443	0.992037
VC_A0865	CCBT0491_gnl|Prokka|FOKOAHOM_2	99.343	609	1	609	287373	289199	0	3239	CCBT0491	0.992037
VC_A0865	assm_Cam23_contig00003	99.343	609	1	609	126846	128672	0	3239	Cam23	0.992037
VC_A0865	KNE17_gnl|Prokka|JDCNFJNE_1	99.343	609	1	609	287436	289262	0	3239	KNE17	0.992037
VC_A0865	TUC_T2734_gnl|Prokka|CPIBIPLO_1	99.343	609	1	609	229679	227853	0	3239	TUC_T2734	0.992037
VC_A0865	VC024_gnl|Prokka|JAHPPEFL_3	99.343	609	1	609	517343	519169	0	3239	VC024	0.992037
