# Supplementary material for: Non-O1/O139 environmental Vibrio cholerae from Northern Cameroon reveals potential intra-/inter-continental transmissions
Source: PLoS Negl Trop Dis. 2025 Apr 3;19(4):e0012890. doi: 10.1371/journal.pntd.0012890 (PMC12037076; doi:10.1371/journal.pntd.0012890)
Supplement: S4 Table — (XLSX) [file pntd.0012890.s009.xlsx]

## Sheet: Sheet1
Isolates	Species	Origin	Year	Source	Genbank	Refseq	viuB type
1587	V. cholerae	Peru	1994	Clinical	AAUR00000000	GCF_000168895.2	viuB-45
12129	V. cholerae	Australia	1985	Environmental	ACFQ00000000	GCF_000174115.1	viuB-19
133-73	V. cholerae	India	1973	Clinical	JIDK00000000.1	GCF_000736765.1	viuB-10
2010EL-1749	V. cholerae	Cameroon	2010	Clinical	AHGC00000000	GCF_000237505.1	viuB-73
2010EL-1786	V. cholerae	Haiti	2010	Clinical	NC_016445.1	GCF_000166455.1	viuB-73
2010V-1116	V. cholerae	Haiti	2010	Clinical		GCF_012275105.1	viuB-33
2012EL-1759	V. cholerae	Haiti	2012	Environmental	JNEW00000000.1	GCF_000710155.1	viuB-73
2012Env9	V. cholerae	Haiti	2012	Environmental	GCF_000788715.2	GCF_000788715.2	viuB-45
2012Env-92	V. cholerae	Haiti	2012	Environmental	JSTJ00000000.1	GCF_000788755.1	viuB-10
86V1216	V. cholerae	Bangladesh	2017	Environmental	JADNQR000000000.1	GCF_018920395.1	viuB-10
Amazonia	V. cholerae	Brazil	1992	Clinical	AFSV00000000.1	GCF_000223095.1	viuB-10
BD07	V. cholerae	Bangladesh	2013	Environmental	NZ_QECU00000000.1	GCF_003348675.1	viuB-32
BD12	V. cholerae	Bangladesh	2013	Environmental	QEEM00000000.1	GCF_003348355.1	viuB-37
BD38	V. cholerae	Bangladesh	2013	Environmental	QEDO00000000.1	GCF_003348575.1	viuB-03
BD39	V. cholerae	Bangladesh	2013	Environmental	QEDN00000000.1	GCF_003348545.1	viuB-03
BD49	V. cholerae	Bangladesh	2013	Environmental	QEDG00000000.1	GCF_003348535.1	viuB-37
BD59	V. cholerae	Bangladesh	2013	Environmental	QECX00000000.1	GCF_003347785.1	viuB-32
BX 330286	V. cholerae	Australia	1986	Environmental	ACIA00000000.1	GCF_000174335.1	viuB-73
CISM_300205	V. cholerae	Mozambique	2008	Clinical	MWFM00000000.1	GCF_002097745.1	viuB-33
CMR001	V. cholerae	Cameroon	2010	Clinical	MBQI00000000	GCF_001860225.1	viuB-73
CP1035	V. cholerae	Mexico	2004	Clinical	AJRM00000000.1	GCF_000304915.2	viuB-10
CP1037	V. cholerae	Mexico	2003	Environmental	ALDB00000000.1	GCF_000302965.1	viuB-45
CP1038	V. cholerae	Zimbabwe	2003	Clinical	ALDC00000000.1	GCF_000279325.1	viuB-73
EDC-689	V. cholerae	Bangladesh	2015	Environmental	WYCR00000000	GCF_013111295.1	novel (viuB-81)
EDC-715	V. cholerae	Bangladesh	2015	Environmental	WYCJ00000000	GCF_013111105.1	viuB-77
EDC-721	V. cholerae	Bangladesh	2015	Environmental	WYCI00000000	GCF_013111075.1	viuB-73
EDC-688	V. cholerae	Bangladesh	2015	Environmental	WYCS00000000.1	GCF_013111275.1	viuB-45
EDC-696	V. cholerae	Bangladesh	2015	Environmental	WYCO00000000.1	GCF_013111195.1	viuB-26
EDC-800	V. cholerae	Bangladesh	2016	Environmental	WYCA00000000	GCF_013110925.1	viuB-45
EL320	V. cholerae	China	1974	Clinical	VMOJ00000000.1	GCF_007623925.1	viuB-73
EM-1676A	V. cholerae	Bangladesh	2011	Environmental	APFY00000000.1	GCF_000348345.2	viuB-24
HE39	V. cholerae	Haiti	2010	Environmental	AFOQ00000000.1	GCF_000220765.2	viuB-33
HE46	V. cholerae	Haiti	2010	Environmental	AJRY00000000.1	GCF_000305135.2	viuB-33
HE48	V. cholerae	Haiti	2010	Environmental	AFOR00000000.1	GCF_000220785.1	viuB-12
MJ-1236	V. cholerae	Bangladesh	1994	Clinical	NC_012668.1	GCF_000022585.1	viuB-73
MO10	V. cholerae	India	1992	Clinical	AAKF00000000	GCF_000152425.1	viuB-73
N16961	V. cholerae	Bangladesh	1971	Clinical	AE003852.1	GCF_003063785.1	viuB-73
NCTC8457	V. cholerae	Saudi Arabia	1910	Clinical	AAWD00000000.1	GCF_000153945.1	viuB-73
O395	V. cholerae	India	1965	Clinical	GCA_000021625.1	GCF_000021625.1	viuB-73
OYP6F10	V. cholerae	USA	2009	Environmental	NMSZ00000000.1	GCF_002284265.1	viuB-39
OYP7C09	V. cholerae	USA	2009	Environmental	QEAZ00000000.1	GCF_003348875.1	viuB-39
TM 11079-80	V. cholerae	Brazil	1980	Environmental	ACHW00000000	GCF_000174255.1	viuB-10
TMA21	V. cholerae	Brazil	1982	Environmental	ACHY00000000.1	GCF_000174295.1	viuB-15
TP	V. cholerae	USA	2000	Environmental	MIPK00000000.1	GCF_001857485.1	viuB-53
V52	V. cholerae	Sudan	1968	Clinical	AAKJ00000000.3	GCF_000167935.2	viuB-73
VC22	V. cholerae	USA	1981	Environmental	MIKK00000000.1	GCF_001729195.1	viuB-50
VCE232	V. cholerae	India	1980	Environmental	SISR00000000.1	GCF_004310265.1	viuB-73
YB1A01	V. cholerae	USA	2009	Environmental	LBCL00000000.1	GCF_001402185.1	viuB-39
YB7A06	V. cholerae	USA	2009	Environmental	LBGL00000000.1	GCF_001402335.1	viuB-39
4772STDY6940920	V. cholerae	Argentina	1993	Clinical	CADDXE000000000.1	GCF_902810025.1	viuB-33
CCBT0443	V. cholerae	Argentina	1993	Clinical	ERS2494032		viuB-33
CCBT0491	V. cholerae	Argentina	2004	Clinical	ERS2494084		viuB-33
KNE17	V. cholerae	Kenya	2010	Environmental	ERR117491		viuB-33
TUC_T2734	V. cholerae	Argentina	2004	Clinical	ERR1024543		viuB-33
VC024	V. cholerae	Argentina	2000	Clinical	ERS2865801		viuB-33
KNE109A	V. cholerae	Kenya	2009	Environmental	ERZ3105542		viuB-25
KNE18	V. cholerae	Kenya	2010	Environmental	ERZ3105554		viuB-25
KNE53	V. cholerae	Kenya	2010	Environmental	ERZ3105535		viuB-25
07-2425	V. paracholerae	?	?	?	QKKO00000000	GCF_003311905.1	viuB-07
2014V-1107	V. paracholerae	USA	2014	Clinical	QKKP00000000	GCF_003311945.1	viuB-06
2016V-1091	V. paracholerae	USA	2016	Clinical	QKKQ00000000	GCF_003312065.1	viuB-05
2016V-1111	V. paracholerae	USA	2016	Clinical	QKKR00000000	GCF_003311965.1	viuB-08
2016V-1114	V. paracholerae	USA	2016	Clinical	QKKS00000000	GCF_003312085.1	viuB-08
2017V-1105	V. paracholerae	USA	2017	Clinical	QKKT00000000	GCF_003311975.1	viuB-07
2017V-1110	V. paracholerae	USA	2017	Clinical	QKKU00000000	GCF_003312005.1	viuB-27
2017V-1144	V. paracholerae	USA	2017	Clinical	QKKV00000000	GCF_003312015.1	viuB-05
2017V-1176	V. paracholerae	USA	2017	Environmental	QKKW00000000	GCF_003312095.1	novel
490-93	V. paracholerae	Thailand	1993	Clinical	JIDQ00000000.1	GCF_000737015.1	viuB-05
87395	V. paracholerae	Mexico	1983	Clinical	APFL00000000.1	GCF_000348085.2	viuB-06
CISM_1163068	V. paracholerae	Mozambique	2012	Clinical	NZ_MWFO01000150	GCF_002097815.1	viuB-06
CISM_300506	V. paracholerae	Mozambique	2008	Clinical	NZ_MWFL00000000	GCF_002097755.1	viuB-07
EDC-690	V. paracholerae	Bangladesh	2015	Environmental	WUWI00000000	GCF_018035165.1	viuB-06
EDC-716	V. paracholerae	Bangladesh	2015	Environmental	WYBZ00000000	GCF_017169545.1	viuB-07
EDC-717	V. paracholerae	Bangladesh	2015	Environmental	WYBY00000000	GCF_017169515.1	viuB-07
EDC-792	V. paracholerae	Bangladesh	2016	Environmental	WYCC00000000	GCF_017169525.1	viuB-08
EL2338	V. paracholerae	China	1994	Clinical	VMPB00000000.1	GCF_007624145.1	viuB-13
EL2403	V. paracholerae	China	1996	Clinical	VMOL00000000	GCF_007623975.1	viuB-13
HE-09	V. paracholerae	Haiti	2010	Environmental	AFOP00000000.1	GCF_000221405.1	viuB-06
HE-16	V. paracholerae	Haiti	2010	Environmental	ALEB00000000.1	GCF_000303085.1	viuB-10
NCTC_30	V. paracholerae	Egypt	1916	Clinical	LS997868.1	GCF_900538065.1	viuB-08
PGB-VPC001	V. paracholerae	Algeria	2018	Environmental	JAKJWB000000000.1	GCF_024106085.1	viuB-07
PGB-VPC002	V. paracholerae	Algeria	2018	Environmental	JAKJWC000000000.1	GCF_024106075.1	viuB-07
PGB-VPC003	V. paracholerae	Algeria	2018	Environmental	JAKJWD000000000.1	GCF_024106095.1	viuB-07
PGB-VPC004	V. paracholerae	Algeria	2018	Environmental	JAKJWE000000000.1	GCF_024106035.1	viuB-05
PGB-VPC007	V. paracholerae	Algeria	2018	Environmental	JAKJWF000000000.1	GCF_024106015.1	viuB-07
PGB-VPC010	V. paracholerae	Algeria	2018	Environmental	JAKJWG000000000.1	GCF_024105975.1	viuB-07
PGB-VPC011	V. paracholerae	Algeria	2018	Environmental	JAKJWH000000000.1	GCF_024105925.1	viuB-07
PGB-VPC014	V. paracholerae	Algeria	2018	Environmental	JAKJWI000000000.1	GCF_024105875.1	viuB-07
SIO	V. paracholerae	USA	2000	Environmental	MIPJ01000076	GCF_001857455.1	viuB-27
VCC19	V. paracholerae	Brazil	1994	Environmental	ATEV00000000.2	GCF_000438805.2	viuB-07
